# Supplementary material for: Metabolomics as a Tool to Study Underused Soy Parts: In Search of Bioactive Compounds
Source: Foods. 2021 Jun 7;10(6):1308. doi: 10.3390/foods10061308 (PMC8230045; doi:10.3390/foods10061308)
Supplement: Supplementary file 1 [file foods-10-01308-s001.zip]

Archive with 4 entries (4 files):
- Table S1_roots.xlsx
- Table S2_leaves.xlsx
- Table S3_branches.xlsx
- Table S4_pods.xlsx
