# Supplementary material for: Metabolomics as a Tool to Study Underused Soy Parts: In Search of Bioactive Compounds
Source: Foods. 2021 Jun 7;10(6):1308. doi: 10.3390/foods10061308 (PMC8230045; doi:10.3390/foods10061308)
Supplement: Supplementary file 1 [file foods-10-01308-s001.zip › Table S1_roots.xlsx]

## Sheet: roots
Table S1. Metabolites identified in soy roots
Reference	Name a	Traditional name b	Class c	Subclass c		a Name quoted in the referenced paper
7	(2R)-2-amino-3-phosphonopropanoic acid	alanine, 3-phosphono-	Carboxylic acids and derivatives	Amino acids, peptides, and analogues		b Traditional name proposed by Jchem [8]
7	1,3-cyclohexanedione	1,3 cyclohexanedione	Organooxygen compounds	Carbonyl compounds		c Classification proposed by ClassyFire [9]
7	1,5-anhydroglucitol	1,5-anhydroglucitol	Organooxygen compounds	Carbohydrates and carbohydrate conjugates
7	1-methyladenosine	1-methyladenosine	Purine nucleosides			Reference
7	2,3-dihydroxybenzoic acid	2,3-dihydroxy-benzoic acid	Benzene and substituted derivatives	Benzoic acids and derivatives		1. Coutinho, I.D.; Henning, L.M.M.; Döpp, S.A.; Nepomuceno, A.; Moraes, L.A.C.; Marcolino-Gomes, J.; Richter, C.; Schwalbe, H.; Colnago, L.A. Identification of Primary and Secondary Metabolites and Transcriptome Profile of Soybean Tissues during Different Stages of Hypoxia. Data in Brief 2018, 21, 1089–1100, doi:10.1016/j.dib.2018.09.122.
7	2,3-dihydroxypyridine	2,3-dihydroxypyridine	Pyridines and derivatives	Hydropyridines		2. Zanzarin, D.M.; Hernandes, C.P.; Leme, L.M.; Silva, E.; Porto, C.; Martin do Prado, R.; Meyer, M.C.; Favoreto, L.; Nunes, E. de O.; Pilau, E.J. Metabolomics of Soybean Green Stem and Foliar Retention (GSFR) Disease Using Mass Spectrometry and Molecular Networking. Rapid Communications in Mass Spectrometry 2020, 34, doi:10.1002/rcm.8655.
2	2,4,6-Trihydroxy-2-[(4-hydroxyphenyl) methyl]-1-benzofuran-3-one	maesopsin	Aurone flavonoids	Auronols		3. Li, M.; Xu, J.; Wang, X.; Fu, H.; Zhao, M.; Wang, H.; Shi, L. Photosynthetic Characteristics and Metabolic Analyses of Two Soybean Genotypes Revealed Adaptive Strategies to Low-Nitrogen Stress. Journal of Plant Physiology 2018, 229, 132–141, doi:10.1016/j.jplph.2018.07.009.
7	2,4-diaminobutyric acid	2,4-diaminobutyric acid	Carboxylic acids and derivatives	Amino acids, peptides, and analogues		4. Dresler, S.; Wójciak-Kosior, M.; Sowa, I.; Strzemski, M.; Sawicki, J.; Kováčik, J.; Blicharski, T. Effect of Long-Term Strontium Exposure on the Content of Phytoestrogens and Allantoin in Soybean. International Journal of Molecular Sciences 2018, 19, 3864, doi:10.3390/ijms19123864.
7	2,6-diaminopimelic acid	2,6-diaminopimelic acid	Carboxylic acids and derivatives	Amino acids, peptides, and analogues		5. Seo, W.D.; Kang, J.E.; Choi, S.W.; Lee, K.S.; Lee, M.J.; Park, K. do; Lee, J.H. Comparison of Nutritional Components (Isoflavone, Protein, Oil, and Fatty Acid) and Antioxidant Properties at the Growth Stage of Different Parts of Soybean [Glycine Max (L.) Merrill]. Food Science and Biotechnology 2017, 26, 339–347, doi:10.1007/s10068-017-0046-x.
7	21-hydroxypregnenolone	21-hydroxypregnenolone	Steroids and steroid derivatives	Hydroxysteroids		6. Tsuno, Y.; Fujimatsu, T.; Endo, K.; Sugiyama, A.; Yazaki, K. Soyasaponins: A New Class of Root Exudates in Soybean (Glycine Max). Plant and Cell Physiology 2018, 59, 366–375, doi:10.1093/pcp/pcx192.
7	2-amino-1-phenylethanol	β phenylethanolamine	Organonitrogen compounds	Amines		7. Zhong, Z.; Kobayashi, T.; Zhu, W.; Imai, H.; Zhao, R.; Ohno, T.; Rehman, S. ur; Uemura, M.; Tian, J.; Komatsu, S. Plant-Derived Smoke Enhances Plant Growth through Ornithine-Synthesis Pathway and Ubiquitin-Proteasome Pathway in Soybean. Journal of Proteomics 2020, 221, 103781, doi:10.1016/j.jprot.2020.103781.
7	2-butyne-1,-diol	butynediol	Organooxygen compounds	Alcohols and polyols		8. ChemAxon - Software Solutions and Services for Chemistry & Biology Available online: https://chemaxon.com/products/marvin
7	2-deoxy-D-galactose	2-deoxy-D-galactose	Fatty Acyls	Fatty alcohols		9. Djoumbou Feunang, Y.; Eisner, R.; Knox, C.; Chepelev, L.; Hastings, J.; Owen, G.; Fahy, E.; Steinbeck, C.; Subramanian, S.; Bolton, E.; et al. ClassyFire: Automated Chemical Classification with a Comprehensive, Computable Taxonomy. Journal of Cheminformatics 2016, 8, 1–20, doi:10.1186/s13321-016-0174-y.
7	2-deoxy-D-glucose	deoxyglucose	Fatty Acyls	Fatty alcohols
7	2-deoxyerythritol	(2R)-1,2,4-butanetriol	Organooxygen compounds	Alcohols and polyols
7	2'-deoxyguanosine	2-deoxyguanosine	Purine nucleosides	Purine 2'-deoxyribonucleosides
7	2-hydroxy-3-isopropylbutanedioic acid	3-isopropylmalic acid	Fatty Acyls	Fatty acids and conjugates
7	2-hydroxybutanoic acid	α-hydroxybutyric acid	Hydroxy acids and derivatives	Alpha hydroxy acids and derivatives
7	2-hydroxypyridine	2-hydroxypyridine	Pyridines and derivatives	Hydropyridines
7	2-hydroxyvaleric acid	pentanoic acid, 2-hydroxy-	Fatty Acyls	Fatty acids and conjugates
7	2-keto-L-gulonic acid	2-keto-L-gulonic acid	Organooxygen compounds	Carbohydrates and carbohydrate conjugates
7	2-monoolein	2-oleoylglycerol	Glycerolipids	Monoradylglycerols
7	2-monopalmitin	glyceryl 2-palmitate	Glycerolipids	Monoradylglycerols
7	3,6-anhydro-D-galactose	3,6-anhydrogalactose	Tetrahydrofurans
7	3,7,12-trihydroxycoprostane	3,7,12-trihydroxycoprostane	Steroids and steroid derivatives	Cholestane steroids
7	3-aminoisobutyric acid	(+)-β-aminoisobutyric acid	Carboxylic acids and derivatives	Amino acids, peptides, and analogues
7	3-aminopropionitrile	β aminopropionitrile	Organonitrogen compounds	Organic cyanides
7	3-cyanoalanine	3-cyanoalanine	Carboxylic acids and derivatives	Amino acids, peptides, and analogues
3,7	3-hydroxybutyric acid	3 hydroxybutyrate	Hydroxy acids and derivatives	Beta hydroxy acids and derivatives
7	3-hydroxynorvaline	3-hydroxynorvaline	Carboxylic acids and derivatives	Amino acids, peptides, and analogues
7	3-hydroxypropionic acid	3-hydroxy-propanoic acid	Hydroxy acids and derivatives	Beta hydroxy acids and derivatives
7	3-methyloxindole	3-methyloxindole	Indoles and derivatives	Indolines
7	4-acetamidobutyric acid	4-acetamidobutyrate	Carboxylic acids and derivatives	Amino acids, peptides, and analogues
7	4-acetylbutyric acid	5-oxohexanoic acid	Fatty Acyls	Fatty acids and conjugates
7	4-aminophenol	aminophenol	Benzene and substituted derivatives	Aniline and substituted anilines
7	4-androsten-11beta-ol-3,17-dione	11β-hydroxyandrostenedione	Steroids and steroid derivatives	Androstane steroids
7	4-hydroxy-3-methoxybenzoic acid	vanillic acid	Benzene and substituted derivatives	Benzoic acids and derivatives
3,7	4-hydroxybutyrate	gamma-hydroxybutyrate	Fatty Acyls	Fatty acids and conjugates
3,7	4-hydroxycinnamic acid	hydroxycinnamic acid	Cinnamic acids and derivatives	Hydroxycinnamic acids and derivatives
7	4-hydroxypyridine	4-hydroxypyridine	Pyridines and derivatives	Hydropyridines
7	4-hydroxyquinazoline	4-quinazolinol	Diazanaphthalenes	Benzodiazines
7	4-methylbenzyl alcohol	4-methylbenzyl alcohol	Benzene and substituted derivatives	Benzyl alcohols
7	5,6-dihydrouracil	dihydrouracil	Diazines	Pyrimidines and pyrimidine derivatives
7	5,6-dimethylbenzimidazole	5,6-dimethylbenzimidazole	Benzimidazoles
7	5-aminovaleric acid	5-aminovaleric acid	Carboxylic acids and derivatives	Amino acids, peptides, and analogues
7	5-dihydrocortisol	5α-tetrahydrocortisol	Steroids and steroid derivatives	Hydroxysteroids
7	5-dihydrocortisone	dihydrocortisone	Steroids and steroid derivatives	Hydroxysteroids
2	5-Hydroxy-6,8-dimethoxy-7-[(2S,3R,4S,5S,6R)-3,4,5-trihydroxy-6-(hydroxymethyl)oxan-2-yl]oxychromen-2-one	5-hydroxy-6,8-dimethoxy-7-{[(2S,3R,4S,5S,6R)-3,4,5-trihydroxy-6-(hydroxymethyl)oxan-2-yl]oxy}chromen-2-one	Coumarins and derivatives	Coumarin glycosides
7	5-hydroxyindole-3-acetic acid	hydroxyindoleacetic acid	Indoles and derivatives	Indolyl carboxylic acids and derivatives
7	5-methoxytryptamine	5 methoxytryptamine	Indoles and derivatives	Tryptamines and derivatives
7	6-deoxy-D-glucose	L-rhamnose	Organooxygen compounds	Carbohydrates and carbohydrate conjugates
7	6-hydroxy caproic acid dimer	6-hydroxyhexanoic acid	Hydroxy acids and derivatives	Medium-chain hydroxy acids and derivatives
1,2,4,6	6-O-Malonyldaidzin	malonyldaidzin	Isoflavonoids	Isoflavonoid O-glycosides
2,4,6	6-O-Malonylgenistin	malonylgenistin	Isoflavonoids	Isoflavonoid O-glycosides
7	6-phosphogluconic acid	6-phosphogluconic acid	Organooxygen compounds	Carbohydrates and carbohydrate conjugates
2	7,3′,4′-Trihydroxyisoflavone	3',4',7-trihydroxyisoflavone	Isoflavonoids	Isoflav-2-enes
7	7,8-dimethylalloxazine	7,8-dimethylalloxazine	Pteridines and derivatives	Alloxazines and isoalloxazines
7	abietic acid	abietic acid	Prenol lipids	Diterpenoids
1	Acetate	acetate	Carboxylic acids and derivatives	Carboxylic acids
7	acetol	acetone alcohol	Organooxygen compounds	Carbonyl compounds
7	aconitic acid	aconitic acid	Carboxylic acids and derivatives	Tricarboxylic acids and derivatives
7	Adenine	adenine	Imidazopyrimidines	Purines and purine derivatives
7	adenosine-monophosphate	adenosine monophosphate	Purine nucleotides	Purine ribonucleotides
1,3,7	Alanine	L-alanine	Carboxylic acids and derivatives	Amino acids, peptides, and analogues
7	allantoic acid	allantoic acid	Carboxylic acids and derivatives	Amino acids, peptides, and analogues
4	allantoin	allantoin	Azoles	Imidazoles
7	allylmalonic acid	2-allyl-malonic acid	Fatty Acyls	Fatty acids and conjugates
7	alpha-aminoadipic acid	aminoadipic acid	Carboxylic acids and derivatives	Amino acids, peptides, and analogues
7	alpha-D-glucosamine-phosphate	[(2R,3S,4R,5R,6S)-5-ammonio-3,4,6-trihydroxyoxan-2-yl]methyl phosphate	Organooxygen compounds	Carbohydrates and carbohydrate conjugates
7	alpha-ecdysone	α-ecdysone	Steroids and steroid derivatives	Bile acids, alcohols and derivatives
7	alpha-santonin	santonin	Prenol lipids	Terpene lactones
7	aminomalonic acid	2-aminopropanedioic acid	Carboxylic acids and derivatives	Amino acids, peptides, and analogues
7	androstanediol	androstanediol	Steroids and steroid derivatives	Androstane steroids
7	androsterone	androsterone	Steroids and steroid derivatives	Androstane steroids
7	arbutin	arbutin	Organooxygen compounds	Carbohydrates and carbohydrate conjugates
7	ascorbate	ascorbate	Dihydrofurans	Furanones
1,3,7	Asparagine	L-asparagine	Carboxylic acids and derivatives	Amino acids, peptides, and analogues
3	Aspartic acid	aspartic acid	Carboxylic acids and derivatives	Amino acids, peptides, and analogues
3,7	Benzoic acid	benzoic acid	Benzene and substituted derivatives	Benzoic acids and derivatives
7	benzoylformic acid	benzoylformic acid	Benzene and substituted derivatives	Benzoyl derivatives
7	beta-mannosylglycerate	(2R)-3-hydroxy-2-{[(2R,3S,4S,5S,6R)-3,4,5-trihydroxy-6-(hydroxymethyl)oxan-2-yl]oxy}propanoic acid	Fatty Acyls	Fatty acyl glycosides
7	biotin	biotin	Biotin and derivatives
7	bis(2-hydroxypropyl)amine	diisopropanolamine	Organonitrogen compounds	Amines
7	canavanine	canavanine	Carboxylic acids and derivatives	Amino acids, peptides, and analogues
7	carbamoyl-aspartic acid	carbamylaspartic acid	Carboxylic acids and derivatives	Amino acids, peptides, and analogues
7	carbobenzyloxy-L-leucine	carbobenzoxy-L-leucine	Carboxylic acids and derivatives	Amino acids, peptides, and analogues
7	cellobiose	cellobiose	Organooxygen compounds	Carbohydrates and carbohydrate conjugates
7	cellobiotol	(2S,3R,4R,5R)-4-{[(2S,3R,4S,5S,6R)-3,4,5-trihydroxy-6-(hydroxymethyl)oxan-2-yl]oxy}hexane-1,2,3,5,6-pentol	Fatty Acyls	Fatty acyl glycosides
7	cerotinic acid	heptacosanoic acid	Fatty Acyls	Fatty acids and conjugates
7	chlorogenic acid	chlorogenic acid	Organooxygen compounds	Alcohols and polyols
7	cholecalciferol	cholecalciferol	Steroids and steroid derivatives	Vitamin D and derivatives
1	Choline	choline	Organonitrogen compounds	Quaternary ammonium salts
7	cis-1,2-dihydronaphthalene-1,2-diol	(1R,2S)-1,2-dihydronaphthalene-1,2-diol	Naphthalenes
7	cis-gondoic acid	cis-11-eicosenoic acid	Fatty Acyls	Fatty acids and conjugates
7	citramalic acid	citramalate, (+-)-	Fatty Acyls	Fatty acids and conjugates
1,3	Citric acid	citric acid	Carboxylic acids and derivatives	Tricarboxylic acids and derivatives
7	conduritol b epoxide	conduritol b epoxide	Oxepanes
2	Coumaric acid	para-coumaric acid	Cinnamic acids and derivatives	Hydroxycinnamic acids and derivatives
2	Coumaroyl-aspartic acid	N-coumaroyl-L-aspartic acid	Carboxylic acids and derivatives	Amino acids, peptides, and analogues
2,4	Coumestrol	coumestrol	Isoflavonoids	Coumestans
7	creatine	creatine	Carboxylic acids and derivatives	Amino acids, peptides, and analogues
7	cystine	cystine	Carboxylic acids and derivatives	Amino acids, peptides, and analogues
7	cytidine	cytidine	Pyrimidine nucleosides
7	cytidine-monophosphate	poly C	Pyrimidine nucleotides	Pyrimidine ribonucleotides
7	cytosin	cytosine	Diazines	Pyrimidines and pyrimidine derivatives
1,2,3,4,5,6	Daidzein	daidzein	Isoflavonoids	Isoflav-2-enes
1,2,4,6	Daidzin	daidzin	Isoflavonoids	Isoflavonoid O-glycosides
7	D-arabitol	adonitol	Organooxygen compounds	Carbohydrates and carbohydrate conjugates
7	D-erythro-sphingosine	sphingosine	Organonitrogen compounds	Amines
7	D-galacturonic acid	D-galacturonic acid	Organooxygen compounds	Carbohydrates and carbohydrate conjugates
7	d-glucoheptose	(2R,3R,4S,5R,6R)-2,3,4,5,6,7-hexahydroxyheptanal	Organooxygen compounds	Carbohydrates and carbohydrate conjugates
3	D-glyceric acid	D-glyceric acid	Organooxygen compounds	Carbohydrates and carbohydrate conjugates
3	D-glycerol-1-phosphate	α-glycerophosphorate	Glycerophospholipids	Glycerophosphates
7	digitoxose	digitoxose	Organooxygen compounds	Carbohydrates and carbohydrate conjugates
7	diglycerol	α,α'-diglycerol	Glycerolipids	Monoradylglycerols
7	DL-dihydrosphingosine	2-aminooctadecane-1,3-diol	Organonitrogen compounds	Amines
7	D-talose	talose	Organooxygen compounds	Carbohydrates and carbohydrate conjugates
7	elaidic acid	(+-)-propylene glycol	Fatty Acyls	Fatty acids and conjugates
7	estriol	estriol	Steroids and steroid derivatives	Estrane steroids
1	Ethanol	ethyl alcohol	Organooxygen compounds	Alcohols and polyols
3,7	Ethanolamine	ethanolamine	Organonitrogen compounds	Amines
7	ferulic acid	ferulic acid	Cinnamic acids and derivatives	Hydroxycinnamic acids and derivatives
1	formic acid	formic acid	Carboxylic acids and derivatives	Carboxylic acids
2	Formononetin-7-O-glucoside	ononin	Isoflavonoids	Isoflavonoid O-glycosides
2	Formononetin-7-O-glucoside- 6-O-malonate	3-oxo-3-{[(2R,3S,4S,5R,6S)-3,4,5-trihydroxy-6-{[3-(4-methoxyphenyl)-4-oxochromen-7-yl]oxy}oxan-2-yl]methoxy}propanoic acid	Isoflavonoids	Isoflavonoid O-glycosides
1,7	Fructose	fructose	Organooxygen compounds	Carbohydrates and carbohydrate conjugates
7	fructose,6-biphosphate	fructose-2,6-diphosphate	Organooxygen compounds	Carbohydrates and carbohydrate conjugates
3,7	Fructose-6-phosphate	fructose-6-phosphate	Organooxygen compounds	Carbohydrates and carbohydrate conjugates
7	fucose	fucose	Organooxygen compounds	Carbohydrates and carbohydrate conjugates
3,7	Fumaric acid	fumaric acid	Carboxylic acids and derivatives	Dicarboxylic acids and derivatives
1,3,7	GABA	gamma(amino)-butyric acid	Carboxylic acids and derivatives	Amino acids, peptides, and analogues
3,7	Galactinol	(1S,2R,3S,4S,5S,6R)-6-{[(2R,3R,4S,5R,6R)-3,4,5-trihydroxy-6-(hydroxymethyl)oxan-2-yl]oxy}cyclohexane-1,2,3,4,5-pentol	Organooxygen compounds	Carbohydrates and carbohydrate conjugates
3,7	Galactonic acid	galactonic acid	Hydroxy acids and derivatives	Medium-chain hydroxy acids and derivatives
3,7	Galactose	galactose	Organooxygen compounds	Carbohydrates and carbohydrate conjugates
2,6	Genistein	genistein	Isoflavonoids	Isoflav-2-enes
2,4,6	Genistin	genistin	Isoflavonoids	Isoflavonoid O-glycosides
7	gentiobiose	gentiobiose	Organooxygen compounds	Carbohydrates and carbohydrate conjugates
7	glucoheptonic acid	glucoheptonic acid	Organooxygen compounds	Carbohydrates and carbohydrate conjugates
3,7	Gluconic acid	gluconic acid	Organooxygen compounds	Carbohydrates and carbohydrate conjugates
3,7	Gluconic lactone	gluconolactone	Organooxygen compounds	Carbohydrates and carbohydrate conjugates
7	glucosaminic acid	glucosaminic acid	Carboxylic acids and derivatives	Amino acids, peptides, and analogues
3	Glucose	glucose	Organooxygen compounds	Carbohydrates and carbohydrate conjugates
3,7	Glucose-1-phosphate	glucose-1-phosphate	Organooxygen compounds	Carbohydrates and carbohydrate conjugates
3,7	Glucose-6-phosphate	glucose-6-phosphate	Organooxygen compounds	Carbohydrates and carbohydrate conjugates
7	glucuronic acid	D-glucuronic acid	Organooxygen compounds	Carbohydrates and carbohydrate conjugates
1,3	Glutamic acid	L-glutamic acid	Carboxylic acids and derivatives	Amino acids, peptides, and analogues
7	glutamine	L-glutamine	Carboxylic acids and derivatives	Amino acids, peptides, and analogues
7	glutaraldehyde	glutaraldehyde	Organooxygen compounds	Carbonyl compounds
7	glutaric acid	glutaric acid	Carboxylic acids and derivatives	Dicarboxylic acids and derivatives
7	glutathione	glutathione	Carboxylic acids and derivatives	Amino acids, peptides, and analogues
1,3,7	Glycine	glycine	Carboxylic acids and derivatives	Amino acids, peptides, and analogues
6	glycitein	glycitein	Isoflavonoids	Isoflav-2-enes
2,6	Glycitin	glycitin	Isoflavonoids	Isoflavonoid O-glycosides
7	glycocyamine	glycocyamine	Carboxylic acids and derivatives	Amino acids, peptides, and analogues
3,7	Glycolic acid	glycolic acid	Hydroxy acids and derivatives	Alpha hydroxy acids and derivatives
7	gly-pro	gly-pro	Carboxylic acids and derivatives	Amino acids, peptides, and analogues
7	guanine	guanine	Imidazopyrimidines	Purines and purine derivatives
7	guanosine	guanosine	Purine nucleosides
7	heptadecanoic acid	heptadecanoic acid	Fatty Acyls	Fatty acids and conjugates
7	histidine	L-histidine	Carboxylic acids and derivatives	Amino acids, peptides, and analogues
7	hydantoin	hydantoin	Azoles	Imidazoles
7	hydrocortisone	hydrocortisone	Steroids and steroid derivatives	Hydroxysteroids
1	Hydroxyisobutyrate	acetonate	Hydroxy acids and derivatives	Alpha hydroxy acids and derivatives
7	hydroxyurea	hydroxyurea	Carboximidic acids and derivatives
7	iminodiacetic acid	iminodiacetic acid	Carboxylic acids and derivatives	Amino acids, peptides, and analogues
7	indole-3-acetamide	2-(1H-indol-3-yl)acetamide	Indoles and derivatives	Indoles
7	indolelactate	indole-3-lactic acid	Indoles and derivatives	Indolyl carboxylic acids and derivatives
7	isocitric acid	isocitric acid	Carboxylic acids and derivatives	Tricarboxylic acids and derivatives
3,7	Isoleucine	L-isoleucine	Carboxylic acids and derivatives	Amino acids, peptides, and analogues
7	isomaltose	isomaltose	Organooxygen compounds	Carbohydrates and carbohydrate conjugates
3,7	Itaconic acid	itaconic acid	Fatty Acyls	Fatty acids and conjugates
1	Lactate	lactate	Organooxygen compounds	Alcohols and polyols
7	lactic acid	lactic acid	Hydroxy acids and derivatives	Alpha hydroxy acids and derivatives
7	lactobionic acid	lactobionic acid	Fatty Acyls	Fatty acyl glycosides
3,7	Lactose	lactose	Organooxygen compounds	Carbohydrates and carbohydrate conjugates
7	Lactulose	lactulose	Organooxygen compounds	Carbohydrates and carbohydrate conjugates
7	L-allothreonine	L-allothreonine	Carboxylic acids and derivatives	Amino acids, peptides, and analogues
7	L-cysteine	L-cysteine	Carboxylic acids and derivatives	Amino acids, peptides, and analogues
7	leucine	leucine	Carboxylic acids and derivatives	Amino acids, peptides, and analogues
7	levoglucosan	levoglucosan	Oxepanes
7	L-gulonolactone	L-gulonolactone	Lactones	Gamma butyrolactones
7	L-homoserine	L-homoserine	Carboxylic acids and derivatives	Amino acids, peptides, and analogues
7	lignoceric acid	lignoceric acid	Fatty Acyls	Fatty acids and conjugates
7	linoleic acid	linoleic	Fatty Acyls	Lineolic acids and derivatives
7	linoleic acid methyl ester	methyl linoleate	Fatty Acyls	Lineolic acids and derivatives
7	linolenic acid	α-linolenic acid	Fatty Acyls	Lineolic acids and derivatives
3,7	L-malic acid	(-)-malic acid	Hydroxy acids and derivatives	Beta hydroxy acids and derivatives
7	loganin	loganin	Prenol lipids	Terpene glycosides
7	L-threose	L-threose	Organooxygen compounds	Carbohydrates and carbohydrate conjugates
1,7	Lysine	L-lysine	Carboxylic acids and derivatives	Amino acids, peptides, and analogues
7	maleamate	maleamate	Fatty Acyls	Fatty acids and conjugates
3	Maleic acid	maleic acid	Carboxylic acids and derivatives	Dicarboxylic acids and derivatives
7	maleimide	maleimide	Pyrrolidines	Pyrrolidones
1	Malic acid	malic acid	Hydroxy acids and derivatives	Beta hydroxy acids and derivatives
7	malonic acid	malonic acid	Carboxylic acids and derivatives	Dicarboxylic acids and derivatives
6	malonylglycitin	malonylglycitin	Isoflavonoids	Isoflavonoid O-glycosides
3,7	Maltose	maltose	Organooxygen compounds	Carbohydrates and carbohydrate conjugates
7	mannitol	mannitol	Organooxygen compounds	Carbohydrates and carbohydrate conjugates
3	Mannose	(+-)-mannose	Organooxygen compounds	Carbohydrates and carbohydrate conjugates
3,7	Melibiose	melibiose	Fatty Acyls	Fatty acyl glycosides
3,7	Methyl palmitoleate	methyl palmitoleate	Fatty Acyls	Fatty acid esters
7	methyl phosphate	methyl phosphate	Organic phosphoric acids and derivatives	Phosphate esters
7	methyl yellow	dimethylaminoazobenzene	Azobenzenes
7	monoolein	oleoyl glycerol	Glycerolipids	Monoradylglycerols
3,7	Monopalmitin	glyceryl palmitate	Glycerolipids	Monoradylglycerols
7	monostearin	glyceryl stearate	Glycerolipids	Monoradylglycerols
3,7	Mucic acid	mucin	Organooxygen compounds	Carbohydrates and carbohydrate conjugates
1,3,7	Myo-inositol	(-)-inositol	Organooxygen compounds	Alcohols and polyols
7	myristic acid	myristic acid	Fatty Acyls	Fatty acids and conjugates
7	N,N-dimethylarginine	N,N-dimethylarginine	Carboxylic acids and derivatives	Amino acids, peptides, and analogues
7	N-acetyl-5-hydroxytryptamine	N-acetylserotonin	Indoles and derivatives	Hydroxyindoles
7	N-acetyl-beta-D-mannosamine	N-acetylmannosamine	Organooxygen compounds	Carbohydrates and carbohydrate conjugates
7	N-acetyl-D-galactosamine	GalNAc	Organooxygen compounds	Carbohydrates and carbohydrate conjugates
7	N-acetyltryptophan	N-acetyltryptophan	Carboxylic acids and derivatives	Amino acids, peptides, and analogues
7	N-alpha-acetyl-L-ornithine	N-acetylornithine	Carboxylic acids and derivatives	Amino acids, peptides, and analogues
7	naringenin	naringenin	Flavonoids	Flavans
3	Naringin	naringin	Flavonoids	Flavonoid glycosides
7	N-carbamylglutamate	N-carbamylglutamate	Carboxylic acids and derivatives	Amino acids, peptides, and analogues
2	Neobavaisoflavone	neobavaisoflavone	Isoflavonoids	Isoflav-2-enes
3,7	Neohesperidin	neohesperidin	Flavonoids	Flavonoid glycosides
7	N-epsilon-acetyl-L-lysine	N6-acetyllysine	Carboxylic acids and derivatives	Amino acids, peptides, and analogues
7	N-ethylglycine	N-ethylglycine	Carboxylic acids and derivatives	Amino acids, peptides, and analogues
7	nicotinamide	nicotinamide	Pyridines and derivatives	Pyridinecarboxylic acids and derivatives
3	Nicotinic acid	niacin	Pyridines and derivatives	Pyridinecarboxylic acids and derivatives
7	N-methyl-DL-alanine	N-methyl-D-alanine	Carboxylic acids and derivatives	Amino acids, peptides, and analogues
7	noradrenaline	noradrenaline	Phenols	Benzenediols
7	norleucine	norleucine	Carboxylic acids and derivatives	Amino acids, peptides, and analogues
7	norvaline	norvaline	Carboxylic acids and derivatives	Amino acids, peptides, and analogues
7	O-acetylserine	O-acetyl-L-serine	Carboxylic acids and derivatives	Amino acids, peptides, and analogues
7	oleic acid	oleic acid	Fatty Acyls	Fatty acids and conjugates
7	O-phosphonothreonine	O-phosphono-L-threonine	Carboxylic acids and derivatives	Amino acids, peptides, and analogues
7	O-phosphorylethanolamine	O-phosphorylethanolamine	Organic oxoanionic compounds
7	ornithine	L-ornithine	Carboxylic acids and derivatives	Amino acids, peptides, and analogues
7	orotic acid	orotic acid	Diazines	Pyrimidines and pyrimidine derivatives
7	oxalacetic acid	oxalacetate	Keto acids and derivatives	Short-chain keto acids and derivatives
3,7	Oxalic acid	oxalic acid	Carboxylic acids and derivatives	Dicarboxylic acids and derivatives
7	oxamic acid	oxamic acid	Carboxylic acids and derivatives	Amino acids, peptides, and analogues
7	oxamide	oxamide	Carboxylic acids and derivatives	Amino acids, peptides, and analogues
7	oxoproline	pyroglutamate	Carboxylic acids and derivatives	Amino acids, peptides, and analogues
7	palatinitol	(2S,3R,4R,5R)-6-{[(2S,3R,4S,5S,6R)-3,4,5-trihydroxy-6-(hydroxymethyl)oxan-2-yl]oxy}hexane-1,2,3,4,5-pentol; isomalt	Fatty Acyls	Fatty acyl glycosides
7	palatinose	palatinose	Organooxygen compounds	Carbohydrates and carbohydrate conjugates
7	palmitic acid	palmitic acid	Fatty Acyls	Fatty acids and conjugates
7	palmitoleic acid	palmitoleic acid	Fatty Acyls	Fatty acids and conjugates
7	pantothenic acid	pantothenic acid	Carboxylic acids and derivatives	Amino acids, peptides, and analogues
7	phenyl beta-D-glucopyranoside	phenyl β-D-glucoside	Organooxygen compounds	Carbohydrates and carbohydrate conjugates
7	phenylacetaldehyde	phenylacetaldehyde	Benzene and substituted derivatives	Phenylacetaldehydes
7	phenylalanine	L-phenylalanine	Carboxylic acids and derivatives	Amino acids, peptides, and analogues
7	Phosphate	phosphate	Non-metal oxoanionic compounds	Non-metal phosphates
7	phytosphingosine	phytosphingosine	Organonitrogen compounds	Amines
7	piceatannol	piceatannol	Stilbenes
7	pimelic acid	pimelic acid	Fatty Acyls	Fatty acids and conjugates
1	Pinitol	ononitol	Organooxygen compounds	Alcohols and polyols
7	pipecolinic acid	(+,-)-pipecolic acid	Carboxylic acids and derivatives	Amino acids, peptides, and analogues
3,7	Proline	proline	Carboxylic acids and derivatives	Amino acids, peptides, and analogues
7	prunin	prunin	Flavonoids	Flavonoid glycosides
7	purine riboside	purine riboside	Purine nucleosides
7	putrescine	putrescine	Organonitrogen compounds	Amines
7	pyridoxal phosphate	pyridoxal phosphate	Pyridines and derivatives	Pyridine carboxaldehydes
7	pyrogallol	pyrogallol	Phenols	Benzenetriols and derivatives
3,7	Pyruvic acid	pyruvic acid	Keto acids and derivatives	Alpha-keto acids and derivatives
7	quinic acid	(3R,5R)-1,3,4,5-tetrahydroxycyclohexane-1-carboxylic acid	Organooxygen compounds	Alcohols and polyols
7	Resveratrol	resveratrol	Stilbenes
7	ribonic acid, gamma-lactone	ribonolactone	Organooxygen compounds	Carbohydrates and carbohydrate conjugates
3	Ribose	ribose	Organooxygen compounds	Carbohydrates and carbohydrate conjugates
7	ribose-5-phosphate	ribose-5-phosphate	Organooxygen compounds	Carbohydrates and carbohydrate conjugates
7	ribulose-5-phosphate	ribulose-5-phosphate	Organooxygen compounds	Carbohydrates and carbohydrate conjugates
3,7	Saccharic acid	saccharic acid	Organooxygen compounds	Carbohydrates and carbohydrate conjugates
7	salicin	salicin	Organooxygen compounds	Carbohydrates and carbohydrate conjugates
7	salicyl alcohol	saligenin	Benzene and substituted derivatives	Benzyl alcohols
7	salicylic acid	salicyclic acid	Benzene and substituted derivatives	Benzoic acids and derivatives
3,7	Sedoheptulose	sedoheptulose	Organooxygen compounds	Carbohydrates and carbohydrate conjugates
3,7	Serine	L-serine	Carboxylic acids and derivatives	Amino acids, peptides, and analogues
3	Shikimic acid	(-)-shikimate	Organooxygen compounds	Alcohols and polyols
7	sophorose	sophorose	Fatty Acyls	Fatty acyl glycosides
7	sorbitol	D-sorbitol	Organooxygen compounds	Carbohydrates and carbohydrate conjugates
7	sorbose	sorbose	Organooxygen compounds	Carbohydrates and carbohydrate conjugates
6	Soyasapogenol A	(3R,4S,4aR,6aS,6bR,8aR,9S,10S,12aR,14bS)-9-(hydroxymethyl)-2,2,4a,6a,6b,9,12a-heptamethyl-1,3,4,5,6,7,8,8a,10,11,12,12b,13,14b-tetradecahydropicene-3,4,10-triol	Prenol lipids	Triterpenoids
6	Soyasapogenol B	soyasapogenol B	Prenol lipids	Triterpenoids
6	soyasaponin A1 (deacetyl Ab)	soyasaponin A1	Prenol lipids	Terpene glycosides
6	soyasaponin A2 (deacetyl Af)	(2S,3R,4S,5R,6R)-6-{[(6aR,6bS,8aR,9R,10S,12aR,14bR)-9-{[(2S,3R,4S,5S)-3,5-dihydroxy-4-{[(2R,3R,4S,5S,6R)-3,4,5-trihydroxy-6-(hydroxymethyl)oxan-2-yl]oxy}oxan-2-yl]oxy}-10-hydroxy-4-(hydroxymethyl)-4,6a,6b,8a,11,11,14b-heptamethyl-1,2,3,4a,5,6,7,8,9,10,12,12a,14,14a-tetradecahydropicen-3-yl]oxy}-3,4-dihydroxy-5-{[(2S,3R,4S,5R,6R)-3,4,5-trihydroxy-6-(hydroxymethyl)oxan-2-yl]oxy}oxane-2-carboxylic a…	Prenol lipids	Terpene glycosides
6	soyasaponin A4 (deacetyl Aa)	6-({9-[(3,5-dihydroxy-4-{[3,4,5-tris(acetyloxy)oxan-2-yl]oxy}oxan-2-yl)oxy]-10-hydroxy-4-(hydroxymethyl)-4,6a,6b,8a,11,11,14b-heptamethyl-1,2,3,4a,5,6,7,8,9,10,12,12a,14,14a-tetradecahydropicen-3-yl}oxy)-5-{[4,5-dihydroxy-6-(hydroxymethyl)-3-{[3,4,5-trihydroxy-6-(hydroxymethyl)oxan-2-yl]oxy}oxan-2-yl]oxy}-3,4-dihydroxyoxane-2-carboxylic acid	Prenol lipids	Terpene glycosides
6	soyasaponin A5 (deacetyl Ae)	6-({9-[(3,5-dihydroxy-4-{[3,4,5-tris(acetyloxy)oxan-2-yl]oxy}oxan-2-yl)oxy]-10-hydroxy-4-(hydroxymethyl)-4,6a,6b,8a,11,11,14b-heptamethyl-1,2,3,4a,5,6,7,8,9,10,12,12a,14,14a-tetradecahydropicen-3-yl}oxy)-3,4-dihydroxy-5-{[3,4,5-trihydroxy-6-(hydroxymethyl)oxan-2-yl]oxy}oxane-2-carboxylic acid	Prenol lipids	Terpene glycosides
6	soyasaponin Aa	(2S,3S,4S,5R)-6-{[(3S,4S,4aR,6aR,6bS,8aR,9S,10R,12aS,14aR,14bR)-9-{[(2S,3R,4S,5S)-3,5-dihydroxy-4-{[(2S,3R,4S,5R)-3,4,5-tris(acetyloxy)oxan-2-yl]oxy}oxan-2-yl]oxy}-10-hydroxy-4-(hydroxymethyl)-4,6a,6b,8a,11,11,14b-heptamethyl-1,2,3,4a,5,6,7,8,9,10,12,12a,14,14a-tetradecahydropicen-3-yl]oxy}-5-{[(2S,3R,4S,5R,6R)-4,5-dihydroxy-6-(hydroxymethyl)-3-{[(2S,3R,4S,5S,6R)-3,4,5-trihydroxy-6-(hydroxymethyl…	Prenol lipids	Terpene glycosides
6	soyasaponin Ab	(2S,3S,4S,5R,6R)-6-{[(3S,4S,4aR,6aR,6bS,8aR,9S,10R,12aS,14aR,14bR)-9-{[(2S,3R,4S,5S)-3,5-dihydroxy-4-{[(2S,3R,4S,5R,6R)-3,4,5-tris(acetyloxy)-6-[(acetyloxy)methyl]oxan-2-yl]oxy}oxan-2-yl]oxy}-10-hydroxy-4-(hydroxymethyl)-4,6a,6b,8a,11,11,14b-heptamethyl-1,2,3,4a,5,6,7,8,9,10,12,12a,14,14a-tetradecahydropicen-3-yl]oxy}-5-{[(2S,3R,4S,5R,6R)-4,5-dihydroxy-6-(hydroxymethyl)-3-{[(2S,3R,4S,5S,6R)-3,4,5…	Prenol lipids	Terpene glycosides
6	soyasaponin Ac	6-({9-[(3,5-dihydroxy-4-{[3,4,5-tris(acetyloxy)-6-[(acetyloxy)methyl]oxan-2-yl]oxy}oxan-2-yl)oxy]-10-hydroxy-4-(hydroxymethyl)-4,6a,6b,8a,11,11,14b-heptamethyl-1,2,3,4a,5,6,7,8,9,10,12,12a,14,14a-tetradecahydropicen-3-yl}oxy)-5-{[4,5-dihydroxy-6-(hydroxymethyl)-3-[(3,4,5-trihydroxy-6-methyloxan-2-yl)oxy]oxan-2-yl]oxy}-3,4-dihydroxyoxane-2-carboxylic acid	Prenol lipids	Terpene glycosides
6	soyasaponin Ad	(2S,3S,4S,5R,6R)-6-{[(3S,4S,4aR,6aR,6bS,8aR,9S,10R,12aS,14aR,14bR)-9-{[(2S,3R,4S,5S)-3,5-dihydroxy-4-{[(2S,3R,4S,5R,6R)-3,4,5-tris(acetyloxy)-6-[(acetyloxy)methyl]oxan-2-yl]oxy}oxan-2-yl]oxy}-10-hydroxy-4-(hydroxymethyl)-4,6a,6b,8a,11,11,14b-heptamethyl-1,2,3,4a,5,6,7,8,9,10,12,12a,14,14a-tetradecahydropicen-3-yl]oxy}-5-{[(2S,3R,4S,5R)-4,5-dihydroxy-3-{[(2S,3R,4S,5S,6R)-3,4,5-trihydroxy-6-(hydrox…	Prenol lipids	Terpene glycosides
6	soyasaponin Ae	(2S,3S,4S,5R,6R)-6-{[(3S,4S,4aR,6aR,6bS,8aR,9S,10R,12aS,14aR,14bR)-9-{[(2S,3R,4S,5S)-3,5-dihydroxy-4-{[(2S,3R,4S,5R)-3,4,5-tris(acetyloxy)oxan-2-yl]oxy}oxan-2-yl]oxy}-10-hydroxy-4-(hydroxymethyl)-4,6a,6b,8a,11,11,14b-heptamethyl-1,2,3,4a,5,6,7,8,9,10,12,12a,14,14a-tetradecahydropicen-3-yl]oxy}-3,4-dihydroxy-5-{[(2S,3R,4S,5R,6R)-3,4,5-trihydroxy-6-(hydroxymethyl)oxan-2-yl]oxy}oxane-2-carboxylic ac…	Prenol lipids	Terpene glycosides
6	soyasaponin Af	(2S,3S,4S,5R,6R)-6-{[(3S,4S,4aR,6aR,6bS,8aR,9S,10R,12aS,14aR,14bR)-9-{[(2S,3R,4S,5S)-3,5-dihydroxy-4-{[(2S,3R,4S,5R,6R)-3,4,5-tris(acetyloxy)-6-[(acetyloxy)methyl]oxan-2-yl]oxy}oxan-2-yl]oxy}-10-hydroxy-4-(hydroxymethyl)-4,6a,6b,8a,11,11,14b-heptamethyl-1,2,3,4a,5,6,7,8,9,10,12,12a,14,14a-tetradecahydropicen-3-yl]oxy}-3,4-dihydroxy-5-{[(2S,3R,4S,5R,6R)-3,4,5-trihydroxy-6-(hydroxymethyl)oxan-2-yl]…	Prenol lipids	Terpene glycosides
6	soyasaponin Ah	(2S,3S,4S,5R,6R)-6-{[(3S,4S,4aR,6aR,6bS,8aR,9S,10R,12aS,14aR,14bR)-9-{[(2S,3R,4S,5S)-3,5-dihydroxy-4-{[(2S,3R,4S,5R,6R)-3,4,5-tris(acetyloxy)-6-[(acetyloxy)methyl]oxan-2-yl]oxy}oxan-2-yl]oxy}-10-hydroxy-4-(hydroxymethyl)-4,6a,6b,8a,11,11,14b-heptamethyl-1,2,3,4a,5,6,7,8,9,10,12,12a,14,14a-tetradecahydropicen-3-yl]oxy}-3,4-dihydroxy-5-{[(2S,3R,4S,5R)-3,4,5-trihydroxyoxan-2-yl]oxy}oxane-2-carboxyli…	Prenol lipids	Terpene glycosides
6	Soyasaponin Ba	(2S,3S,4S,5R,6R)-6-{[(3S,4S,4aR,6aR,6bS,8aR,9R,12aS,14aR,14bR)-9-hydroxy-4-(hydroxymethyl)-4,6a,6b,8a,11,11,14b-heptamethyl-1,2,3,4a,5,6,7,8,9,10,12,12a,14,14a-tetradecahydropicen-3-yl]oxy}-5-{[(2S,3R,4S,5R,6R)-4,5-dihydroxy-6-(hydroxymethyl)-3-{[(2S,3R,4S,5S,6R)-3,4,5-trihydroxy-6-(hydroxymethyl)oxan-2-yl]oxy}oxan-2-yl]oxy}-3,4-dihydroxyoxane-2-carboxylic acid	Prenol lipids	Terpene glycosides
6	Soyasaponin Bb	soyasaponin I	Prenol lipids	Terpene glycosides
6	Soyasaponin Bc	soyasaponin II	Prenol lipids	Terpene glycosides
6	soyasaponin Be	dehydrosoyasaponin I	Prenol lipids	Terpene glycosides
6	soyasaponin Be'	dehydrosoyasaponin I	Prenol lipids	Terpene glycosides
6	soyasaponin Be isomer	dehydrosoyasaponin I	Prenol lipids	Terpene glycosides
6	soyasaponin Bg-­‐1	5-{[4,5-dihydroxy-6-(hydroxymethyl)-3-[(3,4,5-trihydroxy-6-methyloxan-2-yl)oxy]oxan-2-yl]oxy}-3,4-dihydroxy-6-({9-[(5-hydroxy-6-methyl-4-oxo-2,3-dihydropyran-2-yl)oxy]-4-(hydroxymethyl)-4,6a,6b,8a,11,11,14b-heptamethyl-1,2,3,4a,5,6,7,8,9,10,12,12a,14,14a-tetradecahydropicen-3-yl}oxy)oxane-2-carboxylic acid	Prenol lipids	Terpene glycosides
6	soyasaponin Bg-­‐2	5-{[4,5-dihydroxy-6-(hydroxymethyl)-3-[(3,4,5-trihydroxy-6-methyloxan-2-yl)oxy]oxan-2-yl]oxy}-3,4-dihydroxy-6-({9-[(5-hydroxy-6-methyl-4-oxo-2,3-dihydropyran-2-yl)oxy]-4-(hydroxymethyl)-4,6a,6b,8a,11,11,14b-heptamethyl-1,2,3,4a,5,6,7,8,9,10,12,12a,14,14a-tetradecahydropicen-3-yl}oxy)oxane-2-carboxylic acid	Prenol lipids	Terpene glycosides
6	soyasaponin III	soyasaponin III	Prenol lipids	Terpene glycosides
6	soyasaponin IV	(2S,3S,4S,5R,6R)-6-{[(3S,4S,4aR,6aR,6bS,8aR,9R,12aS,14aR,14bR)-9-hydroxy-4-(hydroxymethyl)-4,6a,6b,8a,11,11,14b-heptamethyl-1,2,3,4a,5,6,7,8,9,10,12,12a,14,14a-tetradecahydropicen-3-yl]oxy}-3,4-dihydroxy-5-{[(2S,3R,4S,5S)-3,4,5-trihydroxyoxan-2-yl]oxy}oxane-2-carboxylic acid	Prenol lipids	Terpene glycosides
6	soyasaponin αa	(2S,3S,4S,5R)-6-{[(3S,4S,4aR,6aR,6bS,8aR,9S,10R,12aS,14aR,14bR)-9-{[(2S,3R,4S,5S)-3,5-dihydroxy-4-{[(2S,3R,4S,5R)-3,4,5-tris(acetyloxy)oxan-2-yl]oxy}oxan-2-yl]oxy}-10-hydroxy-4-(hydroxymethyl)-4,6a,6b,8a,11,11,14b-heptamethyl-1,2,3,4a,5,6,7,8,9,10,12,12a,14,14a-tetradecahydropicen-3-yl]oxy}-5-{[(2S,3R,4S,5R,6R)-4,5-dihydroxy-6-(hydroxymethyl)-3-{[(2S,3R,4S,5S,6R)-3,4,5-trihydroxy-6-(hydroxymethyl…	Prenol lipids	Terpene glycosides
6	soyasaponin αg	(2S,3S,4S,5R,6R)-6-{[(3S,4S,4aR,6aR,6bS,8aR,9R,12aS,14aR,14bR)-9-[(5-hydroxy-6-methyl-4-oxo-2,3-dihydropyran-2-yl)oxy]-4-(hydroxymethyl)-4,6a,6b,8a,11,11,14b-heptamethyl-1,2,3,4a,5,6,7,8,9,10,12,12a,14,14a-tetradecahydropicen-3-yl]oxy}-5-{[(2S,3R,4S,5R,6R)-4,5-dihydroxy-6-(hydroxymethyl)-3-{[(2S,3R,4S,5S,6R)-3,4,5-trihydroxy-6-(hydroxymethyl)oxan-2-yl]oxy}oxan-2-yl]oxy}-3,4-dihydroxyoxane-2-carbo…	Prenol lipids	Terpene glycosides
6	soyasaponin βa	(2S,3S,4S,5R,6R)-6-{[(3S,4S,4aR,6aR,6bS,8aR,9R,12aS,14aR,14bR)-9-hydroxy-4-(hydroxymethyl)-4,6a,6b,8a,11,11,14b-heptamethyl-1,2,3,4a,5,6,7,8,9,10,12,12a,14,14a-tetradecahydropicen-3-yl]oxy}-5-{[(2S,3R,4S,5R,6R)-4,5-dihydroxy-6-(hydroxymethyl)-3-{[(2S,3R,4S,5S,6R)-3,4,5-trihydroxy-6-(hydroxymethyl)oxan-2-yl]oxy}oxan-2-yl]oxy}-3,4-dihydroxyoxane-2-carboxylic acid	Prenol lipids	Terpene glycosides
6	soyasaponin βg	5-{[4,5-dihydroxy-6-(hydroxymethyl)-3-[(3,4,5-trihydroxy-6-methyloxan-2-yl)oxy]oxan-2-yl]oxy}-3,4-dihydroxy-6-({9-[(5-hydroxy-6-methyl-4-oxo-2,3-dihydropyran-2-yl)oxy]-4-(hydroxymethyl)-4,6a,6b,8a,11,11,14b-heptamethyl-1,2,3,4a,5,6,7,8,9,10,12,12a,14,14a-tetradecahydropicen-3-yl}oxy)oxane-2-carboxylic acid	Prenol lipids	Terpene glycosides
6	soyasaponin γa	(2S,3S,4S,5R,6R)-6-{[(3S,4S,4aR,6aR,6bS,8aR,9R,12aS,14aR,14bR)-9-[(5-hydroxy-6-methyl-4-oxo-2,3-dihydropyran-2-yl)oxy]-4-(hydroxymethyl)-4,6a,6b,8a,11,11,14b-heptamethyl-1,2,3,4a,5,6,7,8,9,10,12,12a,14,14a-tetradecahydropicen-3-yl]oxy}-3,4-dihydroxy-5-{[(2S,3R,4S,5S)-3,4,5-trihydroxyoxan-2-yl]oxy}oxane-2-carboxylic acid	Prenol lipids	Terpene glycosides
6	soyasaponin γg	(2S,3S,4S,5R,6R)-6-{[(3S,4S,4aR,6aR,6bS,8aR,9R,12aS,14aR,14bR)-9-[(5-hydroxy-6-methyl-4-oxo-2,3-dihydropyran-2-yl)oxy]-4-(hydroxymethyl)-4,6a,6b,8a,11,11,14b-heptamethyl-1,2,3,4a,5,6,7,8,9,10,12,12a,14,14a-tetradecahydropicen-3-yl]oxy}-3,4-dihydroxy-5-{[(2S,3R,4S,5R,6R)-3,4,5-trihydroxy-6-(hydroxymethyl)oxan-2-yl]oxy}oxane-2-carboxylic acid	Prenol lipids	Terpene glycosides
7	spermidine	spermidine	Organonitrogen compounds	Amines
3,7	Stearic acid	stearic acid	Fatty Acyls	Fatty acids and conjugates
7	succinate semialdehyde	ketobutyrate	Fatty Acyls	Fatty acids and conjugates
1,3,7	Succinic acid	succinic acid	Carboxylic acids and derivatives	Dicarboxylic acids and derivatives
1,3,7	Sucrose	sucrose	Organooxygen compounds	Carbohydrates and carbohydrate conjugates
7	sucrose-6-phosphate	sucrose-6-phosphate	Organooxygen compounds	Carbohydrates and carbohydrate conjugates
7	sulfuric acid	sulfuric acid	Non-metal oxoanionic compounds	Non-metal sulfates
7	synephrine	synephrine	Phenols	1-hydroxy-2-unsubstituted benzenoids
7	tagatose	tagatose	Organooxygen compounds	Carbohydrates and carbohydrate conjugates
7	tetrahydrocorticosterone	tetrahydrocorticosterone	Steroids and steroid derivatives	Hydroxysteroids
7	threitol	(-)-threitol	Organooxygen compounds	Carbohydrates and carbohydrate conjugates
7	threo-beta-hydroxyaspartate	3-hydroxyaspartic acid	Carboxylic acids and derivatives	Amino acids, peptides, and analogues
3,7	Threonic acid	threonic acid	Organooxygen compounds	Carbohydrates and carbohydrate conjugates
7	threonine	L-threonine	Carboxylic acids and derivatives	Amino acids, peptides, and analogues
7	thymidine	thymidine	Pyrimidine nucleosides	Pyrimidine 2'-deoxyribonucleosides
7	thymol	thymol	Prenol lipids	Monoterpenoids
7	trans-3,5-dimethoxy-4-hydroxycinnamaldehyde	sinapyl aldehyde	Phenols	Methoxyphenols
1,3,7	Trehalose	α,α'-trehalose	Organooxygen compounds	Carbohydrates and carbohydrate conjugates
7	tricetin	tricetin	Flavonoids	Flavones
7	tryptophan	L-tryptophan	Indoles and derivatives	Indolyl carboxylic acids and derivatives
7	tyrosine	L-tyrosine	Carboxylic acids and derivatives	Amino acids, peptides, and analogues
3,7	Uracil	uracil	Diazines	Pyrimidines and pyrimidine derivatives
7	uracil-5-carboxylic acid	steviolbioside	Diazines	Pyrimidines and pyrimidine derivatives
7	uric acid	uric acid	Imidazopyrimidines	Purines and purine derivatives
3,7	Uridine	uridine	Pyrimidine nucleosides
7	uridine monophosphate	uridine monophosphate	Pyrimidine nucleotides	Pyrimidine ribonucleotides
1,3,7	Valine	L-valine	Carboxylic acids and derivatives	Amino acids, peptides, and analogues
7	xylitol	D-xylitol	Organooxygen compounds	Carbohydrates and carbohydrate conjugates
3,7	Xylose	α-D-xylopyranose	Organooxygen compounds	Carbohydrates and carbohydrate conjugates
7	zymosterol	zymosterol	Steroids and steroid derivatives	Cholestane steroids
1	α-Glucose	α-glucose	Organooxygen compounds	Carbohydrates and carbohydrate conjugates
3	α-ketoglutaric acid	oxoglutarate	Keto acids and derivatives	Gamma-keto acids and derivatives
3,7	β-alanine	β alanine	Carboxylic acids and derivatives	Amino acids, peptides, and analogues
1	β-Glucose	β-glucose	Organooxygen compounds	Carbohydrates and carbohydrate conjugates

## Sheet: __JChemStructureSheet
Hash	StructureStringLength	StructureStringFormat	StructureString
98B6EB39474BF2656ECB9BA719AFA861	1	sdf	JChemExcelgAMAAB+LCAAAAAAABACdk00OwiAQhfecYi4gmR8GmLV1WY0bD+LC89ti1JaSNi2ZEHjAx8sL3DVnRZUTuf75IlVWDJjJSCRwB7/mHIABZAAsRaX/NzODByOiG2fkTRnnI/TDKsINvoi1WlCI05RyhrmRVQpL0s/ZREGblE0v6JVly8sW5YR+SDY0vezIZerleLrsY4xtLztyES8ZrZnLES9jQoSHcuHyFoaKlSrVI3FFCkt1kLSpxsKpb0vLvan8kIZqNaEHuFw79was/AcCgAMAAA==
947766B72BD953F7CB429EC5949CA1F5	1	sdf	JChemExcelqgQAAB+LCAAAAAAABAClk0FywyAMRfecQhcwI30jLNZNl0mmmxwki5w/mDROCzROXEbDmA88f0n2l5op6zjA7c8X0WgkgElkCxE7WoZzeWMO4hJS5sdIKdEJzOzmFftJgs5P8ByhNy3vMh3pjngWFUU8xukn5WOhYI0iPsDS7a5BuUtZ9bJQhu+7myhLRpkSBP2MXqBUDnoUWaEMT7y81aOHgz+r+7qXttNveIGXMIb/VhfedOp3epOX7RmhVC5HrNSxKqkrUmjVLGn1i7gixfZslqb7C3+p1p5FV81SagmBpP4E3CyJdFXUfvdEn4eduwL8/q2kqgQAAA==
D0A392FCB10DB627D9A4B21FF0E679B6	1	sdf	JChemExcellAQAAB+LCAAAAAAABAClVEFuAjEMvOcV/kAj27G98blwpFUvfQgH3l+TpSxsEFlBlIMzHo1mHCU/Wquilo+SDscTqVUgZidDVeQdXFdK0QAiAGx7Lpbl7vDLiJjOJ8ooRnMlXP1cYY4uwjf8SzzbF5UpfMxVFZIblc/tKpxlUnzoZVGh7SqYDcuLiUqm6qNEQy+LCmczk1e9+CXHk7nwdpV35iLZqMpgLkMvi8o7c9FcCo/mMlSxeAHT40SbvVDLTCs0oNKjAUlDbYVqz9XGotvGjE49N6DacwP1nutA2Hvw9musuAHFd3J/pekAsP/apT9c8cZelAQAAA==
C35FD190240AD4D33D427DABB7689D66	1	sdf	JChemExcelyAIAAB+LCAAAAAAABAClkjEOwyAMRXdO8S8QZBscYG46plWXHqRDz1+SVCERDE1qWZZ5yF/fgofGqKSu82Z8vVn7CBaJ3OeaZMAaxgAB6AHaZImUEp5CRGY6sRUXdOrEsnd+6sjmW8IFe4l2mmUiitKi5yWmUyrdd6Klcv/dS9mIbGCv/25UXB1XWb10lZcDG1UOTqhwfuC57mhGrkl9TTPSmur80xo0zDobOgLX22A+7yqb48gCAAA=
E5B1EA67D563855E7C6521CA5DA0CCAC	1	sdf	JChemExcelEggAAB+LCAAAAAAABACllDtSxDAMhvucQhdYjx6WbNcs5cLQcBAKzo+yDmSDXYDi8WTkL/I/eiVvWquiykWX28cnqVUg5kpGyMZX+FnLAkzAAoAPe1+tNXhnRFzWE6bCLuVLElbGzvwtwiscJeZ7U1FVWS1OXPRR5envKpTIau5WYQmqYGrN2maRhVXYy9stM6KoCmYsblwwUdYWVTGV2lWslbDKdyyUWDHYae+R1C0jFNSoSmORrsJVcywjTial9rvEJdgjSaJ8Opac0Gweyz/qssfidSY8WxdXUebgvOwqnCQfpi7U6TMZ7VNHSSzaI0y1ypYRRb8An5KM2HpUTBKbunXWuG1/TGQMqfglvj8P1JHcnwfqKI++jnT0dWSjr6MyU…
DC0A0538C15D33D2DE7A8248E7433194	1	sdf	JChemExcellgoAAB+LCAAAAAAABACtlE1ygzAMhfc+hS6AR5L/102XaaebHqSLnr8CBkgsShgbhsmQL8pD71n2V8g5YHBDNPefXwoxA0ZMFAmJ+QbrZQxwBocA803T53aVUuCbEdHIl4Gs51zGJ7Y+hakSrfyK8AaLxNFdqZCNAR9VPs+roE3kw6zCLoWmXpZ/7PXSpKJyOe8IrnK0qKD1xI0q2xqt3hocsSXvfG8vbHNIF/bSk+7B7DbNi3LUoiJPmbunDjpyGS6Zuu1kgI6VflKpctl64dOOdC4tp5TMH8Z/cnnVy0MaHecuHPTSlO5BL3RexVnXvNLrnu5Jd1jPF+2oqZeDffQyl62X9j1Nk2eqqCCnqSBfRWQmFHSt0KipoKQVBGVdK6hoW…
B33FEE506B1095FD6858C09FB2B61A13	1	sdf	JChemExceljA0AAB+LCAAAAAAABACtlk1ygzAMhfecwhfAY0mWf9ZNl2mnmx6ki56/whnq1HJJwDBMhnxRHnqyLPjglNgxzXG6fn0Dh2QAMUOADAkv5veYJkPBUDbGlRPKZz1yzuYTnXPT8s1ZuVp+n9H6yO6OvZtVYutsVMjS7WplL+ZvIpsqETzfVCIgd1XwkQpYjyl3c9nlaM3FW6bYz+Who5qLt5n/qcvDXNCCJ9/NZYcjtInjCbmsKmzj4X4hyxH7jnbk4i0m2QaDjlj+ATRa3ZrLSF3qPlKOnleZT+ndeaN3d+Sy0bvPr9GdysZkeEJl7d2NKfVQpfbuSC6n7ID5lD09194dqUvdR6ouO/ql5qKeR4eqi9aF8X4ZeDbe1WUkF5kqwMN1C…
20E10AA5029BCC84CFCAF586A520A2A0	1	sdf	JChemExcel6A0AAB+LCAAAAAAABACtlkFu4zAMRfc+BS8QQSRFS1pPu2wH3cxBZtHz99tBRq4pxGOrhhEkL9Q3P2lT/rBSLJreyvT295NtLsQilWeuXOSF/h3TRJopRaL7yetnO2qt9EdijBN+3FKQAil84zBbXCNjwL+RftND4tm5U5GQsm1VftH3RJ6oaLAs6a5SSrauihypYK3l2s3lhKOWi4bM0s/l0FHLJQWI9OtymIsETtrP5YQjDknKcC5blXr5fonwkeygukcqjxVjjuhJLv/v6Fsu1+vSniPn6ISKYQXr6L1rWGvDucwhaZTBTm9UnkyGQ5WM5yjlgyl1QmVkYmZMhvoDjh4qI9UtmHWaRztdce8WHs2lqYzUpTka6XRTud7pGy8rZ…
26BB938A5A379B583375CA191A4E93CC	1	sdf	JChemExcelxgEAAB+LCAAAAAAABACdkEsOwjAMRPc5xVwgle3E+axbBJuC2HAQFpwfklYlpZVAWJblTDKjp1w1JSV1Npvx/mANCZQ5ciCWIAOWMgbwgAOo6XflnHETIjLlxJ24qGWjLrKft9ctocc6Yr/N5Eii1Hj/SllY7IblMqXoTywfBJuU7ywMSJ0rVeqv7qi+zkYdgf50rG+LxXJRDufBPAGJw3tqxgEAAA==
2DBC06D585A4C2501CCB84FE86074517	1	sdf	JChemExcelyQIAAB+LCAAAAAAABAClkksOwjAMRPc5xVyAauzU+awpy4LYcBAWnJ/+BCnNpsWJIudFMxpZuVtKRvMnoeufL7GQIKpJwrBEO3zKOSACAWCxv5VzxkNJuvEmTTBy7lpNeezYDK/EGWuL+l5c1EebtVFaO+bCxtQvWUQjj2bJpovWU0uX254sSa3U/jeX02Yuu7L8JDjgIoBO54oOyFdpW6W2pTb9tAqNk6KgPXC5du4NUM7wRMkCAAA=
2CADCB1F97B74B1D8B3305E130C8A91C	1	sdf	JChemExcelbQIAAB+LCAAAAAAABAClkksOwjAMRPc+xVygle3EqbOmLFvEhoOw4PyUFKiUVnwtK1Ke49E4ydHcjS00IjScL2LJIaouid2i9ngGEZAAA7iklHWJnDNOysx023HraqUubVTPM5uqjB0eEq+S5l4Nnc29nUTbVNF3Ktpy0m2V8XMvy0T33v8malZeDt94qRz8oCLl5qSiEwqFporG9dlYfsMGTdWj0ADsx56uxXnhEG0CAAA=
1954709E9EC22B4727ECCCB5731594E2	1	sdf	JChemExcelTwQAAB+LCAAAAAAABACtlDtuwzAMhnedgheIwIcokXPTMSm65CAZev5STprYVobYKEEI9ifyB0nJ/lYzRZUDcTpdf0irATEbVSIlPsLDUgKi7oAzf5q7w4URMcXLATOV2jqXTC1EwzDHLsIXLCVe+0qFsyjNVT62qFgl7rmUXVxmKue3VSJDa7P/VCEqsqujyGVRvuVW9rK3FjeU+5xVd9dS6lRLnzNz23XS8KhgrOX9jiIX3dvLuWy7L/Z3Ms+nbR3FZ8LTuqCBZFrXtIyxgXSkgepIA7VRN5CNsUF9pA6Eo4JOdBUbqP8FlvQE8Hk+pl/LZYoBTwQAAA==
5B527312209B036DC57B9E125E86CE9E	1	sdf	JChemExcelgQMAAB+LCAAAAAAABAClk00OgyAQRvecYi4gmR8HmHXtUptuepAuev6iTVoFNlIyIfrAly9f4l1TUlQZSNz8fJGGBGgUKSBL4Am+yzkAA0gAuJvfMjN4MCK69Y28KePxCX0+RVjgqGhPZSGOe8vljIUl6ufbSKP2WdAry79ZBvRkNDaz3PqyFO2esLAPIbSznOhFvCS0Zi89WdaGCLt6oazZ9gPNSGqa0VjTjLRJw+YpvbG+G7c/pEGtNMwA12Vyb2VvPgKBAwAA
496A7E03E9CD6F6BC5E984F4AEE13718	1	sdf	JChemExcellwMAAB+LCAAAAAAABACtk8EOgjAMhu97ir4AS9utozuLRzRefBAPPr91GmDMg4JLs7CPP19KFy6iKiiho+jG250kKRCzUsIUiAeYlnMAuRQual45Z7gyIrrnCb09lffsYy+4YGeoFZ/rbekpysuCiWVhOXxvIR9Z8/96Ic+h390LeuWqly2Wbp7z75bpi8wSaet0mw52W7bOheyCy15RQ6HsaxrbrCFps4ZSmzXUt1lD2ma1/DfrbCy0zo4Ax9PgHmVzm5WXAwAA
5D8D4BD6F57C8AA8BBCB91387A1566D4	1	sdf	JChemExcel2wIAAB+LCAAAAAAABAClks8OwiAMh+88xe8FJG1ZGZw3o5fNePFBPPj8Ahr3Rw66kYaUj/QLKb1qCErqDqxmuD9YfQCLBPbk1UmPzzIGaAEP0CymFWPETYjI5JPYEFpNyYFsy03OQDbdEjosFfV4W8hL3TK+LO4fS6plpt1vYasubrSwFbe/L2SDKM1qN1pWtVN2+dXCqTFlX1ApH1OhTZXqN9UyaWvqywgu6QB051Oh2QXO5Dj25gmxBM0E2wIAAA==
AD376B0B0F0F643180DA5DE579294DE1	1	sdf	JChemExcel8QQAAB+LCAAAAAAABACtkz1uwzAMhXedghcwwR9RFucmY1J06UE69Pyl0yKxQw+xXUEQ7M/U83sU9GG9G5kO3Mrl65vNxEiV2UlE5QT3UQqwAgsAzeZjuDt8ChGVeBkI2blOT4Laqk0VhPGV4B2WEuuz/O4w0ekvA6Ob0Ezl7XUVRtHR/tMLy3jYC+HICy+bVJrRn5cq3fcluvc0vCjt7a5ga60eTaSonXzVy4ZEDy+Mpr77pHtcgtneYycNqS+bvDw52KHC0ZjbuqCB9LY+05prA1mmgdoqHTMN1DMN5GuUKTszYE61gThnm2jKdgE4X0/lB+nIA1fxBAAA
E2F8CBDEDB17596C18B40EF601C310F1	1	sdf	JChemExceltwcAAB+LCAAAAAAABACtlUtygzAMhvecQhfAo4flx7rpMu1004N00fNXmAmEiEXBMAxDvvz+RpJJ+NJSFFVGysP955c0FSDmQgmTCN9gOYYBGIEZAJ/O9ai1wjcj4mAfRgqRS53vkmJLYrBvET5hq9g/mwVDpqizhSXrk+Xt35bHir1aDlmuqeVhwRCJuzta7o5bxmtqWXe6o5bVYmsL67nnBThQlNjb0Wrp2elLfgFWS9HcPd3F4qd7wCJBM8e5t/NzWS0cMG326MBcYuBif1WdHamtINnt6EwtXXu0zKXj2SUbartuqCFp1w01FH3WkPqsoeSzhrLPcqOvWTMUTw1Vb7A3ELqsISKXNUQ7Hcc9OhnEUwGK3msG9VkF8nOYqJ+DI…
EAC1B25AEC6BCC08FCCD202842D8CB49	1	sdf	JChemExcelqwQAAB+LCAAAAAAABACtlDsOwjAMhvecwhdoZDuPOjNlLIiFgzBwftxQ0YdZSImsyP3y+5fjVr0lkYQpdCRufDwpZQFiFsoYkvAAn+WcHkwBuIpllVLgzojo9KFD31NMEw+acc3Q6ynCFbYW38OtKqpLmLOZnX5x+W8v7GOfDvfCHvOmlyYX8hz6RhfykaW8a4Vbb/Rx6ZYJHbiRukQ6PJfOzKXpTR+70VLbOl3Sz6TuG6oo1H1Po9UqSlarKFutot5qFYnVKipWW4DQapWSoYqmf8neIVe61Y4A58vgXoJsnH+rBAAA
F8C7BE027649AC40A119098E34D7C54B	1	sdf	JChemExcelnwgAAB+LCAAAAAAABACllDtuwzAMQHedQhcIQVKiPnNToEtSdOlBOvT8pRWkik23cCTDMJIX5YFff0gpghJOVN3l65skFY8JE2XkyHz2v5dznsNye2w3tWe/aq3+kxHRLd8QMkXRD6cMSCw3pr+if/N3xX93sxBELnWxJEjLf7vl5biFgWKIu7E8ZSmS92N5IqPHWErI07EUYBmvy91SAbNMV7dCLOMZ3SwnQgjrHr2PzMtMRt0yU91uEcjDsfQ9EghptC69R8ZyHbFEkL9ml47XJUKV0T16tOi4TPcoQBh+v/Qe6UatN2CoR3OW+07P1KVbTF2eiCWAZN6fl8MWHSfeDJVrKLTniiqK9qxSsVRRsgZF2Z5VVOxZRdWeLZ62S+AWR…
AEDEA482402E29E54CBE3B759CCADE4B	1	sdf	JChemExcelyQIAAB+LCAAAAAAABAClkj0OwjAMhXefwhcgenbi/MyUsSAWDsLA+WlToFVbAWotK3Je7E+2lavlbDB/UFB7f4jFzKJeJALBa8MfI2JOzJEZ1aWeo5VS+KYAqL+JU5+sj9RJ8KGP4LpX8IXfiG9OQ0VWw8ALmsuEcvyfMvYClyTYKkV+UdQh6jpl00Sv2n0THfb1MutgA6Vbm86WR1XyS7WTQlVlptoy1+pPW1FTpU/Ulvl0bugJMRVAd8kCAAA=
A778E8CFCABACDC893DEAA69584727C2	1	sdf	JChemExceltQEAAB+LCAAAAAAABACdkDsOwzAMQ3efgheIQcmRP3PTMSm69CAdev46Hpo4yBBUEASKgt7Ap+VstDCouPn9EYsZopolMknRCb9yDhiBAHDXW5VS8FKSbt3UM6pVMdAnGVcF+nolFvSI824U8RrSOeV2nUKf1bj7/ZNy+N3U4ypFajBtdq62VI9uaHH37gzcl8l9AeJ9inu1AQAA
84660632E8A70427500F21C6C13A899C	1	sdf	JChemExcelWQEAAB+LCAAAAAAABACdUDkOAkEM6/MKf2BGiWcyR81SLoiGh1DwfnZWCFi0BcJy4TiSc1y8NVdPgZT5djcvDUY2K5o1c8ILIkACCOgH3+i940pVlVFZZKq+iKCxWh4KGpeu4oBtxD6fKd05pgSLxqr/pTCWUvLuLudfU2y93L5cri/ZujNwPE3yAIOWtgJZAQAA
3DA8F5E8C73825371CBF49AD1059CF17	1	sdf	JChemExcelWQEAAB+LCAAAAAAABAClkDsOwkAMRHufYi6wK3s23k9NKJOIhoNQcH6yCEECFEhYU4xt6flz8lpdPQUmmS5X81xhZLWs7pUjniECJICAbvSK1hrOVFXpmUWm4qsJGosN3UHj2lUs2CO+60Fpzj4lWDQW3VAOv1MYc87Df7vY/XJ7q/LzJTIBx3mUGzuLJwJZAQAA
D76CD7751EAD6CF86743B87F65A43342	1	sdf	JChemExcelqwQAAB+LCAAAAAAABACdkk1uxCAMhfc5BRcY5OdgsNedLqdVNz1IFz1/TX6m04CaTJAVOV/g5dnmQ1SFZLxwGm5f35CsAcyKDIbwNdzXMPiHGoGmwPT8XWYWPpmIhvpGkUjMkwuilJxWRhTewyrxX1SVC8WRrcyZMpcHlZfDKn4CIuOssmStCva9kNniILOdq8hPSC5aM0Qg9b3wvgpByqxSuJz0Uh2YdlWe6q7mVCcdOAqYznrhUbjb3eMzcge0VOSu9E93n5qRKe3dl90ZIaY8VdTe3cNeMP0HGzquFBua2r2OpKWOcqvgtEwoP1JH2lWwlloAtbpO0auiQx2Btx5uIby+XYcffAmSr6sEAAA=
473A94FF89CAC2E1169D98053E301B20	1	sdf	JChemExcelGwYAAB+LCAAAAAAABACdk0uOwyAMQPc5BRcosg3G9no6y85nMweZxZx/DGnaiqB+iFBEXuDJH/hmVQZOB+Ll9PuHXDQAQkIBoELHcHmWJWCpI0Ab2N7Xx8zCDwHAUr8wGrmqzZjZ6gyi/4XwGTbFvXG2INrZIiT5xvL2vAUiF9HNl9PQQo8tgCzDWF7KiBLTureQTVogmkLN4wARmSczwphLi8UtSiRz1fWakpVq8U5Lma5LwczVQpFy0hvL1/MWimB2thgiTVc3C64WIZU5i+ehBGtdhHXyBlz6e6/T+MDiexOZDDv9fCy+16srw7P7Uiyq2x28zl6LBdvpxo6mjZaO5kaxo7w3cNvbU0ey9zrS/VpHtqcWsC/NSnFIqbu8LQZMu…
A0D74A471D8E3DD7F50C5CD8A09E4A71	1	sdf	JChemExcelJQMAAB+LCAAAAAAABAClks0OwyAIx+8+BS+gARTF87pjt+yyB9lhzz/rmn7ZQ9MSQvAv/ELQl6gKirccTf/5kkQFzJQoIvnEHUxmDIACJABc+Gw5Z3gzIprhxA4jy5ChSxTGrNwiPGGN2PdKIcc+7VNuxynolAX/vMCaz80yU8bek7Nses9QLLpAdbv22l7GCeyFvdjpjdpZDlOofJgaV2qRfI1bNbS1RZK2tkixrY31F++ouiX0APdHZ36+BZ+2JQMAAA==
93CFAEB6EF0B44F3EBF96457F35D4E55	1	sdf	JChemExceltQgAAB+LCAAAAAAABACllEFygzAMRfc+hS5gjyVb2F43XaadbnqQLnr+CkgCQdQEm2EY8zB//pcEX5wzew6Wkrn+/CIPGXxEwoTeE13gcRgDFIAigJ9OnK7LUUqBb/Lem/GOXOZUZGG9EzbtvK0+4S5RO28qGEOcVcQUr1TeWlTQUUj7Knikgi5SLrPKwK2JFhVyMbHf9UJHKt4ljDyr5PyU6ISXR2dqXo7qYitemlSCrKgtkX2puodelnnpqK6tzMvrnbaV2T3hZaluxxewUlFf4ykv96nrqAtUEjX9Xyqze+hlUemY3dUfs2N2IThO1Du7Ky+VHp3w0t4jnOqPGxrudNjQqPcKYk15ehfXD4Sm/2jWCoKK3psBt6UxI0JUe0eqs…
DD543A8399A4C62C231E7D1F26BD4200	1	sdf	JChemExcelYQYAAB+LCAAAAAAABAClk01uxCAMhfecwhcosg0Ys+5U6mZm1E0P0kXPX0LaCRNHzV+EIviSPJ79yEdSTZjCC6u7fn1TEgVMJJSZgvIFHpdzQBlIALANavfpKqXAJyOiG1bks2AaZ0gShxn6+hThHf4k/htNhX3MCUeVyFo6ldeHCm9XQS8YepX7di99RRopLnrZoIJRaLGiHV6CJy1rXnb0hT2np77syGjywl7kKeldFZXfZM4k3ffl+KmbvJw5L9ELaVzJiLZ7OZPR5OVMRsmHwGsZrapI/QPycl8OeTmeEbf+U5/CSENDMqNxFpdrKFnK7ds5rSjb3SpVu1tdFKtQgNC+W+lCFZWyUaiIbG0DjUZhoLa2isjWNtA8+z3dFeDtd…
C52F06993A786EA098E1C3637A821189	1	sdf	JChemExcelqwQAAB+LCAAAAAAABACdkk0OgjAQhfc9RS9AM2/6Q7sWl2rceBAXnt9aFLBDRNpMCHydvrx55epj9ORtx0md7g/4EDWYIwIsIg96WkrljVdpKoXynFdKSd+YiNTri0x+K/tsXO9pwS76I/Gr3io9nB9VKLBfqBxaVGDY9usq2FKBcRzTeDZy60STSjcnJLzwlgobOOtGFYevXFrSlSo7vMwqIt1dXqo0Wu6o+zFRo5fqplu8yL/uby8o+aOi9kNRUSd7M/KSZhQKDRXtZW9GUfZmmmRv0iDpLFOsTbFCM4KY7aT18TyoJ+DhLfCrBAAA
F882CC415DB00E31B0C4B83C2AF19132	1	sdf	JChemExcelyQIAAB+LCAAAAAAABAClkksOwiAURees4m6g5H36+Iytw9Y4cSEOXL+UJtqmDGwlL4Qc4HAD3C0lI9NOyY3PF1tIYJHEgYImGfBpzgERCACt6ttyzngIEZV16Mhz5n7m5CP3tozKLGHCVtEut+ww0XoKe5ZIK8vldwt70WjNLIcs2eTvLOJDCO17OWBRr4lyM8vtRJb5tZjsjIWLpvYbWpDuaUH9nhZke2r1pzVorPYVHYHrNLg3qBlhAMkCAAA=
5D74A56327EC18A71D258D4E8163ABC8	1	sdf	JChemExcel2wIAAB+LCAAAAAAABAClkjsOwjAMhvecwhdo5Eecx9wiWApi4SAMnJ8kraClGShYVhR9sf/8inPVGBVVOiEz3h+kPgIxJ/IZCg/wCmMAAoAHwEW+I6UEN0bEXAcdWkrkCkcbyOm0y6cIF1hLtNNMHcpSbyFLHHCh0n+vQpYlaNPLLpWk/LcXtt779rvsUBErEVPTy/y6usdLmRbhTzOiLFPXFc1ItjQjt6Wumv2kWn9ag4aqvqAjQH861trS0lEhh/NgnprK11/bAgAA
E097C85480E04EFD1821A5165BEB24BC	1	sdf	JChemExcelzQcAAB+LCAAAAAAABACdlU1OxDAMhfc9RS4wkX/ixF4zLAfEhoOw4Pw4aRimpAtwVEXtV+fJfnbVN1EVEL4wbbePT5SqCYkUK9RCdE33tW2JIBGnBA/XzzKz9E4AsPUnyYqA/Q4zVm39DrK/hfSajhLn11SB5gmNs82gPqg8/V2lZFbSPRfiGlThXIvJflZFJayCwPMslxKuCEpXuUAuiMGK3F1udVcB5mBF5J0edbgKKllUhSvOTgt89zyQS2s2p07g0d1/TB1mYcX9bBELutvnvuHuC7VGUZWKpruK1QaxiiiXwrNHtuvF3LU6KvKswCSWC2QuY9Y8F6bgF9BnDWx6ylXCKsY03WAf3mhFNGfXew4U7jSoyFQpFqrIm0NjP1BHP…
97857C831C71133C154C8545DD267D93	1	sdf	JChemExcelWwcAAB+LCAAAAAAABACtlU1uhDAMhfecwhcg8k9MknWny2nVTQ/SRc9fJ5UgjFnMEBBC8PHy5OdY8KU5K6rMItP955d0yUDMmRaUSHyD9ZgmoAJMANid21FKgW9GxMkeZgmaOFZOgSVpvcNgbxE+YW9xfDYXDllT+V+bWbFzeXvFhaIc1/KCC4XIebiW3qWtHUs0Y7BdOpmo7+75WjAkijpay+YysEdbDnNZdJfo+amDq2q5oC+wzss8sEdwybx0LiN9WaduaI+2vjiXU/My0t1+7cOX4elE9lnldt1RQ9KuO2ooeq0h9VpDi9caSl7LjT5qzSF7aqh4hwKETmuIyFOy/4xzMETitQIUvTYCqdcqkE9cqU9ca/CJaw2HiQ+oIXJ9u…
6399824A804F5F1EFA879B81C1B0DECE	1	sdf	JChemExcel8QQAAB+LCAAAAAAABAClk0tuwzAMRPc6BS8QgRQ/ptZJl2nRTQ+SRc5fWk7rwApiwxYEg34aDMix/K3uisonlnS93UnNgUpxMkLmcoH/lRIQxxkAtk3tOa9aK/wUREzjG2UUo6mS4nWsMMcpwhf8WbzbD5fBUKfKheTJ5bzdpWQZFF/2MrvQdhfMhrxzIs7kdW2i1V5ml5LNTPb2Uh9zvMmlbHc5kotkI5ejucwuR3LRHDd/LZdVF4s/YHg90a5e9qdL7SvSggbingaSRm1BtddqU9HzwUSHXhvIe23Q2msrEPbaoNRpA1E/20h5cXXTFeDj85J+Ae6LIRfxBAAA
C93B398A9600C36A2DD160416320740B	1	sdf	JChemExcelGwYAAB+LCAAAAAAABACtlE2OwyAMhfecwhcAYYMJrKeVuumMupmDdNHzDyFt02Cavw5CEfkgL/azkwvHyJaddqzO1xtyiIBEEQOSS3SA51AKMPQTbJlYruNIKcEvWWtVf2dNXpV9NIGH1Z2d4CExN+8qHXoeVMh1/KLyBdNAVqmQsYFeVX7Wx4LGU0zDs5HYNmNZVCGD3vlmRnti0aPP21WevmQVj9R2lxZUxgi08GVPpfVMpTf4Irpuky+Vp3u6To9dJ9xd74ueqdHOjN727lKl4Z8z+uALoOJ/nqGi7rExob4qlyqIq5QHGuTZjDpJM4rybZkmGVkCrFumnEUUNCMkodBTmVtPG7lRi2aELBV8+aNP6Rng+H1Qf75qQmobBgAA
E866264467ECDBEB4524811A7B12A0BF	1	sdf	JChemExceldwYAAB+LCAAAAAAABACtlU1uhDAMRvc5hS9AlM+JQ7LuVOpmpuqmB+mi528I0wnFiOGnUYTgAY/4M4IPSUmc+M5Hc/36hsREYE6I4BD4Qo9hDKEfJrk6Ubdt5Jzpk51zZjhytuzV87BRxr07e6Nfxdq8W3oEGS3se5lYXo5Y2LrIU8v7dgts4JTHexOLO2npWkKqIt5jma1lR7psEXwYLQF8MN1mUT3akcujR2trwRNLy/RULm0t5yqa9fdIp7v27qpctlfUraR7sKJZutt7RP9ckf4ybK4INX/MaEF+kQZNCxJNC4qVYkb7iuKUFpQWDVnTTHDaUCj00wrVtRUEr64daFDegS7UtkgLQtQGqX+Lv/RK9Hq7mB9pJAeLdwYAAA==
0FF36E61AA05AB9CFABB2EFDF4B8B4FF	1	sdf	JChemExcelGwYAAB+LCAAAAAAABAClk01ygzAMhfc+hS+AR5Il/6xDl2naTQ/SRc8fAfkB5MkE1+Nh4AM/3rPkbylFQOIQszv//qGk4pEiYFKYaPSP4ZzHNE0Pq/kctVb/QwDgpicIeje/p8BZYMUufivRnjeVjCyLCiSSlcqpRwUDxdypgoGp1GVtod5ED5XhuUPHvVBAjryoMG725YAXCkVy28vX+yoxSCZe1vZ7iYEy3BLdq9WTiFl4W/N/dJ3d3Z6uG0zXHfKyq0yPl+FFok4vuxPQ48Wexre9oJZ6vm6oomipIrZUkViqKFmqKFuqqDRpbVGE2d/ub4jmW0Vos03UZlOENttEG9maVBGaxGfvPz5HdwVcoZ5oGwYAAA==
E10A02DB4AE35ADC4A0B3602BBC2CA3A	1	sdf	JChemExcelBQYAAB+LCAAAAAAABAClVEtuxSAM3OcUvsBDtrENrPu6fP1sepAuev7yoE1aQCVNEIrIYI1mBsOrxqio/uLjcnv/ILUISOgpIDLzFdaxLEAGpABYJpXvNlJK8MaIuNz/2EnQso/O0Ke6yrsIz/BN8ddsWMgJx58sDysLz1jIBUOtqygkQ5apFnIoRkMt/3CEzvsc40jLy26WS2aJnGpCrAfTzSwYMVUtxAGPOgoiVLWo6sFcvKOYZmc0PemNhZ2ZyVEt6atjz3TdxnLmBogzijLJhfaznMlFc+/yLJcpi+V7FMaOdmvh4jlPa1DfhLEUSHo0Q9qjWhgHaBiisWmDqiH1tQkIe70Zpa42Q7Ta+4X23jJE0tf68kq3tXp/vhu9N4DHp…
1DB15463F54B6E6CB2B63A51510C98CC	1	sdf	JChemExceliQgAAB+LCAAAAAAABACllUFOxDAMRfc9hS9AZDtx4qwZlgNiw0FYcH5+CqIz49kMjqKofVG//o9b993cja0+1bmdP7/EupOounSsrCf6G9tGWkmViC/mMeac9KHMvOFGuDSt+34v3nSsKy7YZXqma4n7c1eRInXYj0qrrP9VcdO0Fy3We8t6qUWdZ9ZLLXNa2ksrg2fai6HSrWa9dFTaPesFz1pNexmo9BhZL45Kq2a9OCrd015mGSJZL7q+aetJL4pvurFkvRwqVjrbpcrbIypu7X6iB1RWZ5icTbQ6Q7Xs6R4qo/Tft/jxRKu/eDoR+otoy50uSqz7ekWBaqRALVIgixSoRwo0IgXySIFmpBO/vkCBRCIVkpgNSGI2IInZgCRmA…
108D1314D50E6CFB2704C8CEA39FC44B	1	sdf	JChemExcelEQIAAB+LCAAAAAAABACdkUsOwjAMRPc5xVygle3EqbOmLFvEhoOw4PyUBLXpZwG1LEt+1oxG8l3NlNQ3gdzwfLFGA4sYR4qBpcdczgEKBICqXiqlhIcQkfts1JpovnMbxFJh05UwYm1x3K5oxXdatB0HrVwuv7ssWb7aUy5zlmaX5fZPlk2CEy4MSJ4rOiG/pz5/7IBqVlR0AK5j797AjIBkEQIAAA==
BFD4016FDB5DD41A36C35E64F352945A	1	sdf	JChemExcelMQ0AAB+LCAAAAAAABACtV0FugzAQvPOK/UAs79rG5txU6iWteulDeuj7uyYiJgwCjINQBMMyntn12uQ7pBRscBfP3e33j0OfiEUS92x9L1d6HF1HLpBLRHY8efwtxzAM9CPW2k5vLs6EKD7j1niWcL/Sp5Y+aKLYOkcWMSnEYfZuuXqjZyEHWZKEdZZdLcURG3Fx7uirxhF7l1kukJdTLKClKi8Tixjbn60RGy9puF/14alGFY6siezDjqM9ljJLUEsVy2u0TCxQ6VOONjqgIrstWkqlG7QUFuzG4/OFNvqoQsuhPqrIS0MH0GOVasruS9Y62ljrKli8kaTbSaOWoG+wa1x3i5am7D7y0jLryn60tUrJHkvR0rJ6Fy1ifDzZjTMtL…
5885CF0FA8961986AD5A65FCCA288A35	1	sdf	JChemExcelEQIAAB+LCAAAAAAABACdkUsOwjAMRPc+xVygle3ErbOmXRbEhoOw4PyUBPWjdAG1LEt51owm8t3cjS00UWl6vsQ6h6i6dOxBdMBSRIABEeBNr5VSwkOZmT4vbl0t76WN6qmwecu4YW9x3FS0Gnor2l6ibVwuv7usWb7aUy5LlqbK8sePqgQnXATQPHd0RqGmIV/sgFpWbOgEjNeB3hdhsNIRAgAA
0DD1125F8C8A8136C51EFC13DBF58E27	1	sdf	JChemExcelqwQAAB+LCAAAAAAABACtlD0OwjAMhfecwhdoZDv/M2UsiIWDMHB+3FDapmEhIbIi9+vzk+NWubkYHTozWKOmx5Ocj4CGDAWKjnmEdSkFxHMA7mJbKSW4MyIqeRhQB7Ju5kYyzhlqeYtwhdLie6hdRXYxS7aw0y8u/+2FtQ2uuxfW6ItemlxIswmNLqQtx/Sujdx6otVl2CbUcSJxsdQ9l6GaS9OX7jvRVts6XZLfJO8FFWTyXlD70doDdbVWkK99BYVaKyjWWkGp1iYgrLVCqaKC5rvk6OAzLbUTwPkyqhdp7+jJqwQAAA==
50808A48DA4E975EBACB843FD4023244	1	sdf	JChemExcelgQMAAB+LCAAAAAAABAClkzsOwyAMQHdO4QsE2QYDnpuOadWlB+nQ85cQKT9YSJGFohfzYgd4SUqC4gbvzfT5koQExJwooDLxCOswBkABEgDuYhuqCm9GxJwHA1pS8jNHG8nL8pTfIjzhqGiHWVYIu/IVssQRd5bbNYsK47VayLKL0uyoo5atgn862ltOHXVY2IYQ2nvUYXHWJdRmRx1/d61lPjmEl84LZU2ZDzQjV+Yz9XVuRlLTjEJtyDTWubHckAbVs2ECuD9G8wML7FHUgQMAAA==
A3E573DB8991D78BC5FC7F68B75A1D07	1	sdf	JChemExcelfwIAAB+LCAAAAAAABAClkEEOwiAQRfec4l+AZmbKUFi3RjfVuPEgLjy/QI1tFZOmTiYQHvyfP1w1BCVtrVMz3h+sPoCCRPYc0z7gXcYAHlCAFj1XjBE3ISKTT9QE0XLPjZMQJ5ZuCT3WFvU2k1baTidtx073uUhDXuoul+0u80Qv7X8T2V9ZdFOWjwQ7JuL0MWVd0YTaKnXf1JWwFeqLYkFHoD8dy9sssZzJ4TyYJ3XNmKd/AgAA
300F8716AF47E3EC2EC5ED4110018D7F	1	sdf	JChemExceltQgAAB+LCAAAAAAABACtk8FuwyAMhu88BS8QZBsM5Lzu2E277EF22PPPyZRCY5YUuiiK0k/pJ/+2+eCcGdhPIZrr1zdyzBYQPCYAiHSxt8sYS95SsBbWG9dnueZ5tp8k/zLyY0IXKM8LBycMqrd3uymO7tUCLmHg37eAxJXlZcSCjnxqW/DEUnKIJfJgospCLiSG0Vq2RORyvkvUUcttRk/VUiyqL8VCjydSM+pIRA6DD89OuljU1nXVkjmd9eXU4h0naicaqkVNeqi7aus6Jl0sXmY+eKarrQtOJGOJpoNz9HiiyqISddTyL6dxOpjRUC0Hu9tRy/ju4tp/3FG/UdzRoL8VxJoKitqQ/qJZGwTNK433FPetMQtCVN6F6myC0Depz…
00089804CAFC9B79F0B1662D92F4C6D2	1	sdf	JChemExcelgQMAAB+LCAAAAAAABACdk0EOwiAQRfecYi4gmRk6A7O2LlvjxoO48Py2GLWlpLUlEwIfePz8wE1SEpRwaqLrHk8STUDMiRRVkFv4NucADCABYC7K/a+ZGdwZEd04I2/COB+hH1YRevgg1mpBIY5TyhnmRlYpHKK8z0ZqpErZ9IJeOGx52aKc0JNRU/WyI5eplyLd6/8U9qpa97Ijl+BDQqvmcsTLmBChHKFwfgtDaaGG4pG4LDVLdZCkqmrmlLfF5d6Yf0hFtZLQAVz61r0AhQucDoEDAAA=
FDAC0ECCF9B20652C98DAF53651A586D	1	sdf	JChemExcel3QMAAB+LCAAAAAAABAClkz0OwjAMhfecwhfAsh3bdWZgLIiFgzBwftrw31atKJEVOS/Rp5fEPlmEkeWNRmovVzYPYJFgZ1aTHbxGSsAEUACoBtf5PUopcBYiSv1K0Tm0zwTdvWaE3S7BAZ6IuRhQGEP5k7KFbyMzlIyFcrlTVKJMUha9ZOQotuBlkSKojdG/Xhgbp2kvxzVeCP3xQr9TDHOWv1/XkbSZ/ulVXtbfSGpFdeEDNQ9KLVVJx2on2Vi1SpxQm0ofeojx2ajdN1b7tvwmtAD7wy7dAOfque3dAwAA
363B9F76CB33AAA89E4FE893E9130B09	1	sdf	JChemExcelOQQAAB+LCAAAAAAABAClk0FuAyEMRfecwhcI8rfHDF43lbpJqm56kC56/hImk0mGUYemyELmI54+xnxYzsamh8HD6esbljJBJCNBkeVItxECAQQmmgJ1Xoa706cwc7isOJooT5myXLOyy/RGM+K3qBRE0dGmsyMGu6O80KORHsqBI8DblF0vy40QISM/Rbk4cAw7N+qoi5vseZH+6iKa+r2XP73R4mXOrpRzP0ViSunfddGomX2zLu9PeGn7pZsitS9LpJWq88aDOqzaOFTJWlUqca0WaWy5Rc2th7LwluD1Z2+oWDVSOBG9no/hB7bveuQ5BAAA
9907115035C1F22D222B4135FE130BFE	1	sdf	JChemExcelyQIAAB+LCAAAAAAABAClkksOgzAMRPc5xVyAyHbifNalS6i66UG66PkLKQUKCJXWsiJnEj+NnFw1JSV1lZJp7g/WkMAiiQMF56TGGMYAEQgAleSyTpFzxk2IyPQ7sRRE+4psZD9U3SmhxRuxl4XCVlzcppzwaWSHQjaJ0ovnJeVNygEvYtk7P6NcvqdMXobe/7xUq7kc8rJw8ANFyvx59i8G1S0exhTJr9Xurq5VLcQNNZaOmdoA57Y2T2qOAALJAgAA
D9B97F47347E91E80C15989077A34607	1	sdf	JChemExcelJQMAAB+LCAAAAAAABAClksEOwjAIhu88BS+wBmjp6Nl53IwXH8SDz+/W6Wa6RuNGSEO/lj9Ae1UzJfWNMvT3B2s0ZBHjSJGCdLgYAKIhtoiUnfO6WkoJb0JEMO3YiW91isRx8GGKyI2nhCd8S3xzmDNMlGa9IJZ2qTSvjGMqHx2RazloVUV+qYijKHWVYc9c1t4OdNRsarn8U0tRwQ4VzpPjgo7IV2nY0hFpprGgcXs35l9coVY8IPSI56GDJ9HlbUAlAwAA
6A0B14FB15AD95C0CC6DA4CEA98F20C1	1	sdf	JChemExcel3QMAAB+LCAAAAAAABAClk00OAiEMhfecohewaQvtlLXjUo0bD+LC84v4NxkmOuOQhpQP8vJa4KTuSho3KmF/ubKaA4s4G1kU6eE9QgAmgAxANbjOn5FzhrMQUbivGCkZP7Iknu8ZYdklOMBL4ls8VTojfWSeOA1UtvNVBFOnNOllgUpE9rzaS8RMMa/1ktDY0w8vMl9F0MyGKgvuSDFGWV2RlffSTVd0/McLoT37vFSFa+d4RAuKLS0otbQgbWlB1tKCukptRL096/X3tZTHlx32ALtDH25REj9o3QMAAA==
9C17F2C8C3DA64CFB0C24DD8160D3EFC	1	sdf	JChemExcelWwcAAB+LCAAAAAAABACtlUuOgzAMhvecwhdo5Eecx3o6y7aazRxkFnP+calKAKNRIY0iBF9+ftmOCV9aiqLKSWW4/PySpgLEXChhlcxnmMYwAFVgAsDZbKPWCt+MiIM9nDhQlHi/k5CJ9a7AYKsIH7C02J4rFw6l5LnL7XUXCpFLfbjErHgsluZCISkedEGrRtSHC0s+VpfnG32xzFx66tIycnu0K5b31OXpgiEe7TqYdrpVaH/XQevdnlisppq3Y9nhIkEzd8fSXHr2aMqoq3dbdXtiecs3Df+cLy/3ix2rPF4X1JB4aiiOawtqSL3WUPJaQ9lrDRWvlZGuteZQPa1A6BwMETmtIfIZGyLxDgIUvTYCqdcqUPLaBJS9lke61magj…
E5EF2611A1122DFF8213DE0E6EB50D50	1	sdf	JChemExcelJQMAAB+LCAAAAAAABAClkksOAyEIhveeggtoAEVx3ely2nTTg3TR85cx6WMebSaWEIK/8IWgF1EVlOglufF2J8kKWKlQRoqJB3iZcwAKUADww99Wa4UrI6KbThwws1jiMRRKUwYY7BbhDHPEtjcKBY5lm3LYT8GgLNOsnkJirX2zvCjP3s5ZFr09FNtGoi/b7Znln734H2+0m0L2YVqcqSbFFpdqWteaJOtak/K6NrdfvKHqkjACHE+DewC128YMJQMAAA==
0D147BC76006E24A71009397D138F089	1	sdf	JChemExcelgQMAAB+LCAAAAAAABAClk00OgyAQRvecYi4gmR8GmHV1aZtuepAuev6iTVoVNlIyIfrAly9f4l1zVlQZVN38fJHGDGiUKCJJ4BG+yzkAA8gAuJnfMjN4MCK65Y28KeP+CX05RbjBXtGeykKctpbLGQtL0s+3iYL2WdAry79ZBvRkFJpZTvSyzdLfLvsYYzvLiV7ES0Zr9tKTZWmIsKsXKpp139GCpKYFhZoWpE0aV8/Rm+q7af1DGtSOhhlguo7uDTAn9yOBAwAA
AB438715DE9D59A5983BFDDBF8852123	1	sdf	JChemExcel6Q0AAB+LCAAAAAAABACtlk1ywjAMhfc5hS5QjyVZ/lmXLmmnmx6ki56/cig1WAGSGIZh4EN5vCfZDp+Ss3jhF4nT8fsHJWZAooIRC2Y6wP9jmoATBA9weuL82h6lFPgi7/2kH17YSaJQeXSYk9R33um3Hl7hLHHvOauQy5LKSSXWa5vKxxYVDDzsBV2gvOxlg4p3CYOMemkq4jjScKLgiuxN1Lo74uXvikEvlypIsk8FWndZ310lWr/q4LK7+708ZUbwlBlB241jXprK/r6082VkRk1FXd3ajfRIJTjKemzOKiFdJdrgpamgi7e6+9CL6BXIJxXineeLqiSUZS8bEkUX2NOol6biXdg96aQ7IKQH3V2hkqUMJ8q66njZy6ZEZy8jf…
68A58EA529E556283A0733ED34B1ABF9	1	sdf	JChemExceltwcAAB+LCAAAAAAABACtlcFugzAMQO98hX+gke3EJDmvO7bVLvuQHfb9M0ElgNFUkiKE4GGebIckX5KSoPiLxOH280syJiDmRCOOPvAVlmMYgBGYAXB11iPnDN+MiIM+XNhR8GG+SynKFIFO3yI8YKs4PouFXOCUZ0uIgivLR4uF3CjYaEEXKchsYb+p6HXL84u+XFaWnr7UiswYncrlPX15WtAF4kbLMtK1Q+f/Oqj/bk8u2lOJx7mcsHgnkbtzCY6TTuxiae9LzaVnpJe+dM2AajEzoGmkeyp6y/oC/6x1L1dEWlK5bqgiX64bqijYWEViYxWNNlZRtLFc6D5WDclSRdkaMhCaWEVElpLuVsagiLyN9UC24onaihWRrVgR2domm…
C8887E29FFA91D10D1083DCF2196EC4E	1	sdf	JChemExceltQgAAB+LCAAAAAAABACtlUFugzAQRfc+hS+A5T/2YLNuukyrbHqQLnr+DlTELmNBcIJQRJ6iz7wZj3LjnNlzGDib6/cPeMwWFIDR+xjoYu+XMZaCpWitX24sn+Wapsl+kffeyJcBLlKeZu6dMF89fdo1Yu9eUrxLiPz3FEFcpbz1pMBRSO0UHKQUD0kZudOoSiEXE/tmLXScshqRy/mf0Yla7jPaq+WwLyVF9aXLSM3ohBE5xBCfnXRJUafuVC2Z01FfDlOC40Rto65a1KS7uqtO3YlJl5QgM+/c6erURSchfUbDzh49blSlKKMTtbxkG4edGXXV8sRODzvb+HAtWN6DDQ0rxYZG/VtBrKmgcaFjTdNKsaFZJwiadIL8e27HZGYEq…
5AE62D48732E198D35BADB331863F046	1	sdf	JChemExcelnwgAAB+LCAAAAAAABACtlMFuwyAQRO/+iv0Bo90FDJybHtOql35ID/3+DklU4i6KUrCFLOXFjGZmbT5izpGjX2NZzl/fErdMolpk480HPdHvtSykvi7iu9WuUgp9KjMv+LGqyzGVyoMTjZcn2eFfpnfaS/TXTUWCD3WvdwkydyovIypwldOgiriguVxVQhpN1FTEbZF5zAujjRCvKup3if7h5bZjzgs98DKkwi7sJ/18IjqkXTpk0tTeuplemspML+1rnOmlqcz04l1MOt1LcJpxVPUSDZ0vE17WQ2a0HjKj9UG7Q17MpIe8mHP3aS+CzZf7jgJ5S4GCpUDRUqDNUqBkKVC2FKj0qLChQCJdarMBic1Wqc0GJDZbpTYbkKRLc396E…
CB4426024C7E7D81346A881572591E32	1	sdf	JChemExcelGQcAAB+LCAAAAAAABACllU1OxDAMhfc5hS+AZSdxYq8ZlgNiw0FYcH7cVkPoeBaQRFGVfo1e38vvu6gKSXlqlK6fXyxNgXNhbtQl5wv8lJSADVgB6FcdxczgIxNR2t4alq62tToq9b1F6F8JnuEs8bjeqTQ0zZMqgq1VOVSkU11VEexVJlUqmhAdKqXMJhoqFWV6dCvmInK0yOYT3VQK5unRHYkyqswmGnO04mWsuhUv3ce01FUvY/eseFH0vbzsxXym/XhY9GI+01zWvdxUwtp9+7MKk68XeZzoHyqMRSmvJWK3sD9P1FGJ1FGN1JFE6qhF6qhH6kj3f56oI4t9/SagQB0xR8p+o0SagWM2RxyzOeKYzRHHbI64hxQb1dhXtyvtj…
09D96F65BC25F522DA1B8BB1D3914210	1	sdf	JChemExcelTQUAAB+LCAAAAAAABAClVMsOwjAMu/cr8gNUSZpk6Rk4AuLCh3Dg++mKeHUTQ2tVTZ1nebbb7azuipo2RuFwvZGaAzE7GSUm3sFrhAAkQAkA66R6fY+cM1wYEcN4l2LGlMcVRnutylOEEzwlfs1GhaKwf6ps4dvITxXyrA8VlxKiU4Wjmcm6RBxlUFxIxP+r9LRLcTBc6uUPFRSj2USrvPS0K9HIpXen3yo9XjSmxEtnd1HFSrvDfKJVXtafF67N0Wd/DzQ1lYYKSUWtQXXK1cpquQUdptwC+Syam4+mOqN2s8MI0TTFiPKUy/VvN4NK+7YDwP64C3fFNxb8TQUAAA==
F546187ED149FB08A174B8B707B15734	1	sdf	JChemExcelqwQAAB+LCAAAAAAABAClkkkOwyAMRfecwhcIss0QWDddplU3PUgXPX+dpspQrCghloXgIX99Gx4hpYDBNZFN/3pTiAmIOVMUiNzBFMbIxZCAi5wj5wxPRkQznNC25MOwY4uRw8jkFuEOawk9/1TIsmuXKpf9KmQ9pzzWJg5Yp8KWvPOqlwMdTV6aX+05L6Li6fR0S5UDXmaVM3MpplHjpdnoqNJL9X9pNv7ubi8kT/1dV1SQK6kgr9JQUkFRpW1JBSWV5pJmIFQpaV0oVBAVHfcA11tnPvnQjPWrBAAA
5FD4730901BE5FA81F7781F062CF1BD2	1	sdf	JChemExcelbw8AAB+LCAAAAAAABACtlk2S3CAMhfc+hS7QFJIAwzozy5lUNjlIFjl/ZDs9dvkx/oHucnW5v4aHniSMf8Wco4/6SDp8/PnLMWVikcyJJSZ5o6/PMFBgCpHIzxfP3+unlEK/xXs/TL/YBcnFbh7iwhjnkd7Zv55+0FPi6BqWGSNPK04qOY+xqiLnKvOMWiw/L8fyuBQLn6kc5OVGLKsKuxR9PbtnebEIOGhYVERbHVk24liP5YajNRbvgrVeq6NnLF8178ouqLRU2uZmadwBa9cR1KipdyG7TSod/bLZjR39QpdiuaFy0HWnKttKf9svt1R2/XIjL5f20QWV//uoy9FWpd2RujhKt6NV5aBfTk+Slzzr6NJz93q/HJ0BpyrBSbYjv…
D3C3676397FBCFA2AA0468D4DDD74AD5	1	sdf	JChemExcelwQsAAB+LCAAAAAAABACllk1ygzAMhfecQheIx5It/6ybLtNONz1IFz1/hZlgihwSbIbJOF/EQ08SOF+cElt2l+Cn288vckiARAkDCqUrrMc0gUNwHsCWE8tnPXLO8E3W2km+XNB4SnleeZPZlkhr5FcLn3CXODqVChJvVd5eV7Emoud55WRF3FTB11XIpBS5y9H9iqLi4wNHz3LZqKAJvdWF6ggNudiuywkVa/yj6j5VWTtdvQ2qpP/zcqIuZNDPcz7mSKaE47CjrUq/I2c40rCjqjIyL6ujodmtPRrJpb5fVC4nVLyhJK/NUt3+Tq8qutMnVFiuQLd4668LyzPNw7kE452lZi4nOr3mMlTdtS5DT8DBHlBV6PWpU3tA19t7YFeDg…
E667CEF845C54B2FB545652752C484D0	1	sdf	JChemExcelHQwAAB+LCAAAAAAABACtlk1ywyAMhfc+hS4QBgnEz7rpMu1004N00fNXduLYRTTBUI8nQ76I5ycJcD44JbbsToGny9c3ckiARBmDZQ50hvs1TeAIHAPY5cblc7tyzvBJ1tpp/maNjObfT2R8ZLtjL7BKPLoLFTSB7V7l/YhKRM9XFXKRe72sKtZ4pG6VW0Z61J7RqckLtauouhzwgsZTytUeHfCyqQysF5mL3vnrKKXejDaVB+sFn6skjvW6dHkZ6fTmZWTVbT1SKgfqcleRuYm4zwvsVf708lSlqboNKrfqjuxpcIYjDXvZVEbOugdrt0tF7ekDdWnaje3rZSgjbyjJC3JQhWUGutGMWE5v/gcvq8rIezoY7ywNnru7uiiVrh71Z…
58C0A9C5035567E47EF7DD6679E8B4B4	1	sdf	JChemExcelJxAAAB+LCAAAAAAABACtl01y5CAMhfc+hS4QCglh8DrJMjOVTQ4yi5w/wp1uHD/HPzAuV1f31/KznhBgv8eco4/haRyHt3+fHMdMLJJ5ZB8neaHHMQykgTQR+fnk+bMe0zTRh3jvB/vxJI41aPkWXGKJJcI7+9fTM90l9s6Viric01Ll73kVdip5uqloir4tl6rCboy+UaU6Yieh1ZG3mmrcVDmfy/2KPkcLlZ7qVkcw0pdyOVEXOa/inbb2Lj36pVaoUyXLj+qe7xeqXdfjyEYmpm5HS5V2R8HFJN2OqkrPPFIn2ZbNrXl0wVG0Kzj09m5VgbpcyiVxzDeVX0f6RC7fKjjSF6r7cEQdKyaNToOXg37hI5Vk86jsgBt1acqlZ6RrL…
ADBC2F847BCADD83B17242D2F02B6459	1	sdf	JChemExcellwMAAB+LCAAAAAAABACtkz0OwyAMhXdO4QsE2Q4GMzcdk6pLD9Kh569Lo+aHDhUpsizz8fRkjLiKqqD0XUxuvD9IogIxK0XUwDzAZzkHkEvgKpaVc4YbI6J77dBbVc7ZhyS4YhfYWnyP2SVRkLcLRpaVy+l3F/KBNf+vF/Lcp8O9oFfe9NLi0i1znqup4UbmEqh1ulUHh11a50L2wCVvqKG+5D0NtdaQ1FpDsdYaSrXWkNZaLf9mrw2FbrUjwHka3BPPugPClwMAAA==
E50655206E6698095F205AB32B3B8A4C	1	sdf	JChemExcelbQIAAB+LCAAAAAAABAClUssOAiEMvPMV8wNLSqE8zu4eV+PFD/Hg94tg9oEcdG2aBqadyZRwlRiFxA4+qvn+MOIjKJlgPOUzj1hCKcADAtAm10gp4cZEpF430pGl9I12HFPFcpdwwV6in6py2Qap3GCcbFRO36uwJs99lR+8rBu9uYe8LBsN/3lpHBxQMflhSt2hGbKltqj7nHXlN3RQ3yrMwHQe1RNx7PRMbQIAAA==
749C09B8843944B2374A741A17A06446	1	sdf	JChemExcel3QMAAB+LCAAAAAAABAClkzEOwyAMRXdO4QvUsgE79tx0TKsuPUiHnr8kqZqkZClByIIH+vof5LuYCUk6qYfh+WJRA47RWJmSxB6+IwRgAnAAWs1luDs8IhGFccfYKcm8ssx5XBGWU4IbbCX256QSMXdCs0qO5iuVc4sKoVLyNi8J2Xw/0R9eEvrHwZFEGZUtH/WyqERU1cY/EkwpHk6kSLnbT9Tkpf2nuTzHVDe0oDTVX5rruwVJTQvSmhbU1bqFWn3Xpu6r6diWW4UB4HLtwxsZYWQC3QMAAA==
1E8444A0C7A3CE713C1E558B023B3056	1	sdf	JChemExcelJwkAAB+LCAAAAAAABACtk01uhDAMhfecwhcgsp04P+tOl9Oqmx6ki56/BlUQxlnMYCKE4JPz8HsOX1KroMS54HT/+SXJFYi5UibCxjfY1jQBJ+AMgN21r9YafDMiTvoyS0CkuDxR4FhkqUBliPAGR4nx9aCCIRGfVikktdt7SiUFrtmtEoMUjdHpiEOV0ry99CqVxesIzKQ/X+mFUhyrvNALhcTV7ahX8aT778g1adSzm+Q6FUe6exqqkuWQy/OThqt6uSAX2CY9OyYNl0y6U/Hksv3TrhntuRiVU+fFk26/9+GfftoRaTDr/UAVxSFN6/1AFYmtVZQtVVSsgqJqa5U2SxsQGgVFRKZWEbH9Wl7poNY6VkTWsSKyjhWRdayIrGNFZ…
CB352063AFB7998260416B77B1D824D4	1	sdf	JChemExcelBwUAAB+LCAAAAAAABACllE2SgjAQhfc5RV+AVL9OOj/r0aVas/EgLub8k8RRlCCOkOqi4OPxeN2k+NaUlNUNEeZw+YGGRKwIiALJsqP7MobgahG3QjuOK+dMZ2FmU6/YlrN2X6yPyg/si24WS/XnEuH16sJB9MHltMYFVlzU2SzyzgXWS8rXZ5O86AjvXMTCOz+b5YOO7lmGcc4bshQXj83T7V0+yDK6bJlLN401X3pY6GhlltX7ZVjYu//OgtYzJtTdaJhQ32sL0kYxoaHXFhR7baGp1xaUe20iTEdjKgK6vJXO9jZDC6p/r+e3HYj2x535Bdy1MoMHBQAA
54D350698B129975143E066BAEAEEB6B	1	sdf	JChemExcelOwMAAB+LCAAAAAAABACtkj0OwjAMhfecwhcgsp04iWfK2CIWDsLA+XFTVFrSoSpYlhV98Xtyfm5SiqCEU2bXP54kqQAxF0qYMXIHczgHUGriIj+hqnBnRLQ+OKGnmPLI2QehMq7Q2y7CFdYW2+kmhaRcteQ1aFi4nPe7kOfC/M9ZiOLxWYLwpE2s8ZgLei0Y3vcscnCWWfuLi2lRNW+eaNjrQvY0ta6ooVDrN41tryFpqaHUUkO5pbn+7Q3fhvYAl6FzL9hIM547AwAA
93A18FD86FF389A684D5854A7B4FD72E	1	sdf	JChemExcelbQIAAB+LCAAAAAAABAClkk0OAiEMhfc9xbvAkFIoP2vH5WjceBAXnl8E4/zIwsw0TRNeeV9awk1TUlY3REfT42k1JFiRZEOpKiO+QQQEQAFe5Bw5Z9yFmel9YpNEa98aLyk3rXQZJ6wR/aTmFRe1eaP1uo8ihoP0Kdf/KfNGH++xjYZjs2wm2EGx5WFqXalFcrVuVf9719ff0FHDljAB58tILxa6h15tAgAA
6DCBA8A5C8CA21297D26A38B0C830CB9	1	sdf	JChemExcel3QMAAB+LCAAAAAAABAClk8EOwiAMQO98RX/Api2l0LPzqMaLH+LB75dhdLoZNx0hpDyal7YJp1RKohQ3WcP+cuVkBVjE2ShxlA6eKwRgAnAAapvbOSx3h7MQUehvjLka7lFR1j4irK8ER3govu1mEdSc6G5RKf5i2S63ROTin2sZLLzcImhmf3YU0Sn6TEcLanlYCO0Z/VqLonHRtXMZLGvmkjBGmZvLrMWQNH/uaHEttWEZtR0ailNakTbKI5qmuRVZozaieZpbUZl6c/t941xv31Le6B5gd+jCDXaZ0zzdAwAA
6B3BA680CC010726E519F9547C33E0A4	1	sdf	JChemExcelvQYAAB+LCAAAAAAABACllU1uxCAMhfecwhcoso1tYN2p1M206qYH6aLnLyHN5Ido8hehiDzQp2c/UL40JUUNL1Hd/eeX1BIQByTDxMQ3eDzOAZW1CIB1UH2PT84ZvhkRXfdFPhpqPysw6WboyyrCOwyIZ6NS2EtU7CnCKU8orzA3souC3jBMKZ/7vUwrSkKy6mUHBcVotaJTXtibzbp7gBI8pbxV0YHusmeddfdA0qOXaxXl/3yfnBc+0pfzZ3f0cuXUiTdKspHRjooGL1cyGr1cyUh9CLyV0SbFyj2K63055eV8RlzvSBm2UMOwMFNlcaVclXRVtUW0PSG2e4uUWg9Fza2HCIQNoUjUVtGp3BA6NbSEACTt3qJqyy2qtQSrf5cVN…
AD8CF639A3AD3FCD2F9AABD5E5E46916	1	sdf	JChemExcelTQUAAB+LCAAAAAAABAClk0FuxCAMRfc5hS9Q5A82mHWny2nVTQ/SRc9fD2knFYwm6YBQRF6sJ/wVv6uZsqankpfz5xc0G3GOGYUBjSe6rmUhCCERcdtoz23VWukjMvNyeYuhVuP1pKr1cuLgX5ne6FdxbzdLCgVRVwskyR/L83GLBInl9l02C45bUkjGD3ak3gdkp6Pdu2wWhASTR+9iP2nM5LJZZnLJQQvv5RKPW2ZyKSGa7OXyD8tMLsXnqKbZCTCfo2Rz04iWPzrqKI3UkTSKjupY6yg3mjtaxlpHNnqd1rG2EnisdYqh1hFi93utdOzNEaSnZ6KX19PyDWr12ExNBQAA
7AD6F369D57D7102FC1B2BCAE1DF83E6	1	sdf	JChemExceldQcAAB+LCAAAAAAABACllUFuAyEMRfdzCi5Q5G8wmHWTZVp104N00fP3E1VtImcVIzRi3misZyzDh7mbWHuZ87h8fcOGF6g6hgxTPZW/cRxFpWCVIjfzf6y1yqeKyHF9q3CzvRoV6m2vpPKrlNdyH+Lx/I2y9h8cVifMn4oCqQM96wLUpr6yLlqlt5510Tptpl1a7VPTLp2VHp516aw0WtbFWGlLu4zammjWZbLSfWZdJiu90i7OSre0y+5pR9Zl97SOpIvunp5ZF2VPN1jWZff0kIcu78+49OpL/Jko3BC9Pu8oUYuUqEdKZJESjUiJZqREHinRinTxcA6UCIgUPPYi1YKYGxFibkSIuREh5kaEmBsRYm5EiLmR8rrce39DL6Wc3…
A684282A1E32CF0DE2895316BCA1B3CF	1	sdf	JChemExcelJQMAAB+LCAAAAAAABAClkkkOwyAMRfecwhcI8hAbs266TKtuepAuev6SRMrIJqllWegB35/hpe6KKk3y0H++pOZAzE6GJsIdzBECgAMkAFzlEjlneDMilnXQYKRM7cAxJmp1GpVZhCdsJeoZph3KMnahSJxwpXK7ppKV8ZoXiixJqyc64WVx8M+JOJpZ/XZPqEgUx1z1cuJeZi/DmxNeemkqMmPd0IJkrHvaHtcWpEdakB2pjb+4Qn3frQe4P7rwA5m91c8lAwAA
4F35D3B9991730B703673EA2110AF4CF	1	sdf	JChemExceltQgAAB+LCAAAAAAABACdVUtOxDAM3fcUucBE/sS/NbAExIaDsOD8OG1nQJPCDKmqKn21X57t2H0TdwHhk8Xy/PGJol6QyFHBmeixXK5lKcSFWimw3rg+v6+IKO8EAEu+nKCaufVVqwzK3QJqfoXyWs4Uf90rC1bE1n1PXEVIf7A83M8CVSlaX1HNaOmQBW+zuG9aqCKAzkUElVBji01RbFaLqe8sALN5wSomOwtaw6mI0oN5zemo5V8s4EDnDFlM54XUthU0bbM1Cse9MsZ+fF7odnbNfWcJiONK39RClRvsvhQ6fepaOndfrCzIs9lVbytLdgBLTGnp58WMNy1ZaJ/Kbs/p1tPJYrmc1aJMezY4JidDKmgcuy8RT3dAk3WqjPPlX…
95B8E1880013026B8644253576731DC3	1	sdf	JChemExcelgQMAAB+LCAAAAAAABAClk8EOwiAMhu88RV9gpC0r0LPzOI0XH8SDzy9jmTNAdJuEkObj56ct4SYxCorrIprx8STxEYhZyaNI4AHewxgABYgAmCfldR2qCndGxKSDDi0p9RNHG6iXOUq7CFdYLL5NM58QdvkWssQBP1xO213IsgvSzGV1oc0uU22EBysiq8K/KuI9Lku0Pxe23vv2G+3orrMuojYrOpLLH92l3DkqaEKupgn1mfqCSq2VrCq1iYZaG/IPaVAtntWMAOfLYF5Ugzi9gQMAAA==
02ABCB0C8F72B10BD6196619269A395B	1	sdf	JChemExcelOwMAAB+LCAAAAAAABACdkjsOwyAMQHdO4QsE2Q4mZm46JlWXHqRDz1+HVPkRVS3IAzzMkw3cRVVQ2kbJDc8XibBgQKGEMSj3sAznADQHbmIdKSV4MCK6aYW+oyDTjD1GlpnZLsIN9orzOFjIc9ttLZffLeQDa5rPqrW3sYwVluZztqqWpSOzBOLKjooKaizNl1r+eqO1gtrbJfsmOXbU1m3e21FDoaSGpDQYimWuoa7MjflvH3P5hA4A17F3b4BJXE47AwAA
FEC0119CD65E12B16A75D27D12DFE09B	1	sdf	JChemExceljQYAAB+LCAAAAAAABACllUFuhDAMRfecIheYKN+J7WTd6XKm6qYH6aLnr5PAtCKotClCCB7hyd8h8Mo5c+B4ybTc3j/Akh2IMiQkKF3dY1sWB3XIzoW2ox2/tlKKe6MQwlKvgrezev/yONvYi9sUP+2rRZG4WxKIv1meZizwFPXYgjMLfMwo3aJEaS4RPEhbX8hz0HBYC50nioH+a7GeIsdmiR6aeC6RPZF6oqEvf6pFo0q3JNHJWuAFfY6GRPffW8in2HKYJeRMc28d+QKN3aLMOmvhjPrsJdlMl+Punlosh0izsPXFlvhkd1UQ11oKy1x3bQ2qrH0pNNtd+x4wl15LQJpajWjvJXY0bhQ7msaxhnikhmSkhrRR2dF8WMMBNVRGA…
240A841BCBEAD4A15EBAB902672210AF	1	sdf	JChemExceltQgAAB+LCAAAAAAABACtlE1ywyAMhfc+hS5gBglkYN10mXa66UG66Pkr23FwLQr1j8eTcb6Qx3uS8AfHyJZdH113//pGHiIgUcQBHSHd4Hl1HZAD8gB2unH6zFdKCT7JWtuN38hEDkkeemuETSsfT++wSNTuhwp652cVj8QrlZcjKmjIhbIKtlTQeIppVhn4aKKsQsYHtkUv1FKxJqDnWSXGX4l2eHl2pualVZf+Ei/9JXXpc6eVl//Py0rFSTY6nUjNy47qVmZ3h5fco8oJaFY3q6jTuMvLMnUn6gKVRIfeL5V5aZ7GS+Zl9cY8cRrBGQ5UTnTIS6VHzbpkL8d7hNM+uKFuocOGer1WEGvK039x/YPQ8BeNWkFQ0jQBWuVMEGJxr…
8DA0DE3C9D776B3D7F2F641AE5A2728F	1	sdf	JChemExcelYwUAAB+LCAAAAAAABACtk01uxCAMhfecwhcgsh1MYN0ZaTYzVTc9SBc9fx3yKzwzIlGRFcEX8XjPJF+SkqD0PgV3//kliQmIe6SIkZEvsA7ngMJYgKWoPLeRc4ZvRkQ3rrDTWXlPXZRpNrMbLBLvalYZKMikwv0gO5WPVYXbVbjTVHuVz3Yv1AVOedqbWPCpl3YVv3XouJc1kaoE4nN92Rx4k+jMHXlzR4cSVd04mWi5adOX9kT+TXdPJnr5vVBzd/8nkf2PmhNxcUt7zxPtC4oVDVU4V5BYKmVvTRUN9jSlyZ6mi2wVMhBaBaVkFZSyVeBnVBHZxCMNNb0DXB8X9wer/TADYwUAAA==
2352E16566E7F4C3062B41CCA3188697	1	sdf	JChemExcelqwQAAB+LCAAAAAAABACdkk0SgyAMhfecggvIJIEgrGuXttNND9JFz1/EVi1x/IHJOPoRH48HDw6BgW0TWPWvN7IPGokCeogcqdPTUCpNDKUhF+bnPGKM+kkAoIYvMOktz5NxLcOC3fVPYqu+Ki06HlXAEy9ULjUqaMi26yq4p4LGUYjjv4FqdzSpNHNCwgvtqZBBZ92o4vAvl5p0pcoJL7OKSPeUlyKNmjNqNnZU6aU46eO5NBu37rAXzOtgQe2PYkGd7E2IJU3IZ+oL2srehILsTTTK3qgRpLNEcW0XKzQhpHK1XuvrrVMf2gMC6asEAAA=
24386AD248165C9DB20CC035684EED68	1	sdf	JChemExcel3QMAAB+LCAAAAAAABAClk0sOwyAMRPecwhcosk1M8LrpMv1sepAuev6atMoPFhFFFhqe8GgswUNSEpRwStGNrzdJTEDMiSJqYB5gXs4BIYAC4KqWparwZER0djihjxg0q+CDwXwDPWZ1g61FvXYu7Lte1i7nwy7WQYTydcHI0uqSeEpQZjk+0SoLeQ7931lm1ZRl17uoe5tLexbyUfA3Eba+l3KOBhcC4GnfUEOhpIa6KpWSGoolNdSX1FCqUq3R/C15Q0eAy3VwHy5EBuXdAwAA
EE98BC8F845593ABC07C64C89BB2B3C7	1	sdf	JChemExcelbQIAAB+LCAAAAAAABAClkjEOwjAMRfec4l+gke3EiTNTxhaxcBAGzk/aItrSDlAiK3Je5KcvJVc1U9LQWHbd/cGaDCxinMg0S4v3cg5IgAK0qHmVUnATInLDib2ErEMnnmOIQ0e+3hJ6rBX75aYJE6XJF8XKwnL63jJnIZ856jHLnOU1+1+WZpPl8kuWjwQHLFyfZtxXtKKwpRXFLY3jb9ihafQsaAec+9Y9AYpPsN1tAgAA
AD33E465C8FA6C5B43F2D2106BBF731A	1	sdf	JChemExcelqwQAAB+LCAAAAAAABACdkk0SgjAMhfc9RS9AJy/9IV2rS3XceBAXnt8KapUwCO1kGPgaXl8eXKJIpOg7EXO83RGTWDALEsgn3tvPMqZsPMvSUBiudeWc7ZWJyDyfyJW7YZ9d6CN9sbN9SyzVS6VHiKMKJY5fKrsWFTj2/bwK/qnABZY8vivcOtFHpasJbZ+IHYIPo0rATy4t6WqVDblUFZXuJi+TNFq8dAsTNXqZfOnqhVd70X/dai8YzsGE+jfFhAbdW1DUtKA0S3tNCxJ9WqFZ92YL0r2FYm6KGVoQxtlSpUdrD6e9eQD1yRpBqwQAAA==
D9764C03E016674A3DAE9142A83A9437	1	sdf	JChemExcelqgQAAB+LCAAAAAAABAClkj0OwyAMhXdO4QsE2QYTmJuOadWlB+nQ89dpqvwUFCXEshB8yE/PhofEKA6lIdO/3iQhAjEnCqiUO5jCGL0YEnCRc6SU4MmIaIYT2pa8DDu2GFhGprcId1hLlPNPhSy7dqly2a9C1nNMY21kwToVtuSdL3o50NHkpfnVnvOiKp5OTzdXOeBlVjkzl2waNV6ajY4qvVT/l2bj7+72QvrU33VFFbmcKvJFKjlVFIq0zamiWKQppwkIi5RKXRSoIso67gGut858ABpJbOCqBAAA
7E9756C5080CF4B52ACD684D1D4D7E3F	1	sdf	JChemExcelgAMAAB+LCAAAAAAABACdk00OwiAQhfecYi4gmR8GmLV1WY0bD+LC89ti1JaSNi2ZEHjAx8sL3DVnFdQTu/75IlVWDJjJSCRwB7/mHIABZAAsRaX/NzODByOiG2fkTRnnI/TDKsINvoi1WlCI05RyhrmRVQpL0s/ZREGblE0v6JVly8sW5YR+SDY0vezIZerleLrsY4xtLztyES8ZrZnLES9jQoSHcuHyFoaKlSrVI3FFCkt1kLSpxsKpb0vLvan8kIZqNaEHuFw79wa9QG8pgAMAAA==
21DBB58D742277A3AEA8196700EB1995	1	sdf	JChemExcelqgQAAB+LCAAAAAAABAClk00SwiAMhfecIhcokwRCw1pdquPGg7jw/FLUqoD2RybDlAd8fUnak6iKQ+mc2V+uJEGBmJUCqg+8hXEYkzaGAMxBeX6NGCOcGRHNsELbk5fhiS0GlruWdhGO8ET8ioJCll3/TtmMFJ6ikPWs8X5XWbBJmfQyUrrH3VWUMaNE8cTtjGZQCgctCk1Quh9eFvXo5eBrded7qTu9wAtb8s7/W122Kn2706u8rM+Ic+VShEJ1RUlNlnytJkmKX8RkKdRnk9Q/X/ihan2Wm2qSYk3wQOUnYAaJqKly6XcPsDtszQ1s7oyFqgQAAA==
D3F9029670CCB82E299646280700B034	1	sdf	JChemExcellAQAAB+LCAAAAAAABAClVEFuAjEMvOcV/kAj27G98blwpFUvfQgH3l+TpSxsEFlBlIMzHo1mHCU/WqsW1A9Jh+OJ1CoQs5OhKvIOriulaAARALY9F8tyd/hlREznE2UUo7kSrn6uMEcX4Rv+JZ7ti8oUPuaqCsmNyud2Fc4yKT70sqjQdhXMhuXFRCVT9VGioZdFhbOZyate/JLjyVx4u8o7c5FsVGUwl6GXReWduWguhUdzGapYvIDpcaLNXqhlphUaUOnRgKShtkK152pj0W1jRqeeG1DtuYF6z3Ug7D14+zVW3IDiO7m/0nQA2H/t0h9oVlYBlAQAAA==
D50FAB032C53674B7BC89D038C46EEDF	1	sdf	JChemExceltAgAAB+LCAAAAAAABACllEFygzAMRfc+hS5gjyVb2F43XaadbnqQLnr+CkgCQdQEm2EY8zB//pcEX5wzB8+WzfXnF3nI4CMSJvSe6AKPwxigABQB/HTidF2OUgp8k/fejHfkMqciC+udsGnnbfUJd4naeVPBGOKsIqZ4pfLWooKOQtpXwSMVdJFymVUGbk20qJCLif2uFzpS8S5h5Fkl56dEJ7w8OlPzclQXW/HSpBJkRW2J7EvVPfSyzEtHdW1lXl7vtK3M7gkvS3U7voCVivoaT3m5T11HXaCSqOn/UpndQy+LSsfsrv6YHbMLwXGi3tldean06ISX9h7hVH/c0HCnw4ZGvVcQa8rTu7h+IDT9R7NWEFT03gy4LY0ZEaLaO1KdT…
61C3930914EA3904499CF428D9E4FFCC	1	sdf	JChemExcelthwAAB+LCAAAAAAABACtmE2SIjcQhfecoi7QCqVSqZ+1Z5Zjhzc+iBc+v19BMyJ4qhJIEEQHfC0e+fJHpeJvK8XU21e6/Pr3PzEL5lUkeMkSw4/t9+Ny2XLeim2bvz7l+rc9aq3bP8F7f8GbL+9iVt1fqbPo677CO/zXb39sd4mz5+X2CfXB31RKUD+rEqOFm4oXn+ZUxEnIy7GIM622q0S8ytZVCSOV4DTFkcowluByXnekLn2gRhGVWXcUXRlnV8Yq8QOVNhdsPS/J+Q/UKLlYhnkZqmSnRzX66x2VPM7ucAJaLOrEl7QaCyaqRpnrl+Lsu9InKkNHxdXvmRaXcp101FQoL2/EUl3+7peV7La8nFT6hezWo73ujViao4V9V7wLR…
4E7ABDCDFD1853FB0755FBF45B2F193C	1	sdf	JChemExcelRCMAAB+LCAAAAAAABACtmE2OGzkMhfc+RV2gBVES9bOeZJkZZJODzGLOP69sV6vgV7Zcoo1GgP6sZvj4I4n6rbVq9PpVLr/+/U9Ug0qQGrz42MKP5ftzuSxNxadl8dcfuf7bP6215U/w3l/wy1dxEuL6/Vd14vEVPt7hW7/8tWwmXv1crWQXWjVbUQeJerNSQ4o7K//MWCkuNk2zVnz2x1a6ojCyklxOt7hkl6ufjEtENOKxlROKoksyVCQjK8HpB6IbnJQniqZ8UddynlTU40JWphSpCxr8XKbFxXu9kJUTvnjXoj0u3ok9LviL6MMoLsM+6r4kp7HorJUtLmRlStF3X57PNP4iJQ03K9jC81y9wEqJ8WZF0+T+sgjOgGJWJIhpG…
F20ED9852C8F46A6C4D50D5B53B3526A	1	sdf	JChemExcelRCMAAB+LCAAAAAAABACtmE2OGzkMhfc+RV2gBVES9bOeZJkZZJODzGLOP69sV6vgV7Zcoo1GgP6sZvj4I4n6rbVq9PpVL7/+/U9Ug0qQGrz42MKP5ftzuSxNxadl8dcfuf7bP6215U/w3l/wy1dxEuL6/Vd14vEVPt7hW7/8tWwmXv1crWQXWjVbUQeJerNSQ4o7K//MWCkuNk2zVnz2x1a6ojCyklxOt7hkl6ufjEtENOKxlROKoksyVCQjK8HpB6IbnJQniqZ8UddynlTU40JWphSpCxr8XKbFxXu9kJUTvnjXoj0u3ok9LviL6MMoLsM+6r4kp7HorJUtLmRlStF3X57PNP4iJQ03K9jC81y9wEqJ8WZF0+T+sgjOgGJWJIhpG…
7B8D5D901E0B16A1A56F0A0B344BEF48	1	sdf	JChemExcelUBgAAB+LCAAAAAAABACtmEuSGyEMhvd9Ci4wFJKQgHUmy0kqmxwki5w/f/sx3bHwtA12uVyez1jWrxcwv7RWlaRvbfn485dUWVNOwsREyu/h87EswTQUDiGdnnR63R6ttfCbU0oL/njjqFV1fVeiNM3rihTxaQrfwtXEV8+LFSqy/sqbRaupjVq5+qKxmQ36IjFT6lv5OaJIIyunWUU5qhQd84Wi5DrtS4pN5qObIs1HF9+QxEeK+HFfXHQfV7TzRWJlGYsuvpGz8tlKomSj0c1F5GxF82AfBYrEZVoRIabtKLp0ZIWjWJ7OEcdS5hVJtBdkOiO/h4qOahdW6guim2N+QaY/e3DKisX0ghxZzPUwLofRxV52L0dPTKkSy3F0n/BFI…
6BF781813D9E161673ECACD89E4208EB	1	sdf	JChemExcelmRcAAB+LCAAAAAAABACtl0FyGjEQRfecQhewSq1Wt6R1nKWTyiYHySLnzx8DHsIfGJCgKJf9LHr6/+6WxC9rzTTZm6TDx5+/YpYtlaRZsojl9/D1OhyCa6gphONbPn+ur957+J1TSgf88ZajNbPltxq1W1lWpIj/pvAtnEPce5+iSNXlKW8evaU+GuWci8XuPpiLxiJpO8rPEUUWs+U0q6hE02pjuUjU0qZzSbHrvLspyry7+ISmvKcoP54Lufu4ootcNLasY+7iE6VYPkZJknzU3VJVj1GsDM5RkCi5TisSeNr33JW9KDmql+ka5VjrvCKN/oJKF9R3V9Fe7yJKe4G7JZYXVPprBqeieEwvqJHH0nZ92XUXZ9mtGj2xS9VY9919I…
707827AC2EAEF9B9615120547E0B39D6	1	sdf	JChemExcelWxwAAB+LCAAAAAAABACtmE1yGyEQhfc6BRcwRdPQwDrJMkllk4NkkfPnjeXxTPSQRgNSqVzyZ9TTr3+A9q9ca9aQ30Qu3//8lZxjDilolCiS41f3+bpcXDFXk3Ph/S3vP7dXa839jiGEC355iz7XnJdPxWvLaVkRPP4a3Be3mnj0/rAiRZenvJm3GtqoldWX7JvZoC/qk4S+lZ8jirKPOYZZRclnLXnMF/Ga6rQvwTedj27wMh9dfENDPFIUn/eFovu8op0v6mvUsejiGynleLUSJNhodFNRvVrJabCPnHiJZVqRIKbtKLpyZCV6tTSdo+hLmVek3l6Q6YT8Hio6ql1YqS+IbvLpBZn+7MEpK+bDC3JkPtXDuBxGF2fZvRyd2KWKL…
00B7946BE19088555C5B9339AC761C43	1	sdf	JChemExcelRxQAAB+LCAAAAAAABACtl01y2zAMhfc6BS8QDvFLct10mXa66UG66PkLWUrYEWTLEmx7MvIXDoz3AFDUL2lNqMgb4PTx5y+ItlRqQaj2RnxPX69pSsJJS0rLB25/x6v3nn5jKWWav5XMLGgXb5QLFF2Y/bekb+kzxKPPGoUKliVKQyqXorxZLpVoiSJc+tUoAEXmK85CVaKKJKPgviJ4PhfJXZX/i/Lz+VwgA9ajXPBYUQXez+WEL2Ce9nAUzKTxXDDXGveFMrRXKop03VAUmCNTpPFpTGz7waGiQ3c5t7VfHkQ5miOLwhj35atLQlE0lxfUSDO3Q18O3a2Z7tXoxP5Scz1290QuNlGlaTQXm6jOcK1fWpa10rEofZ1pyFr7RUUji…
BC654EBE8410F3C6080EAD8AAF277C9D	1	sdf	JChemExcelCRkAAB+LCAAAAAAABACtmE2OGyEQhfc+BRcYRBVQwDqTZRJlk4NkkfPntX+Glh92uxtbluX5jKrr1R8wv3OtOYb8IfH04+8/yVZdMDUpEkPST/f1Op2cFVeSc+H8lvNnf7XW3B8NIZyWv4JPKSu+fEQfJNiF4dfgvrmbiWfvq5UYNFysVI3hkJUP+FJivFjJKbSjVkRCXr4ln2PJs4qy16xjRfK6L9k3s7Sy8ut1X8SLli1fdFtRkTT2ZUdcBDFt01bUR5v3RX0p83GJXuo7Fc1UXVc00UdQZPPd6BLmwaaizegmX6/18sTKVh/BStL5uHxVyZQV8+ENOTKf6mZcNqNbfHyUox3zpfiyHd0dvqCjQrVZX9BRLcmxeqk+XzM9Z6Vde…
851FE0D9841D6C8D5BA23B75C0520845	1	sdf	JChemExcelCRkAAB+LCAAAAAAABACtmE2O2zAMhfc5hS4wgkhRlLTudNkW3fQgXfT8fc7P2Mhz4thKEASZLwLNxz9J87u0VnIqH2KnH3//SfEWkqtLlZxMP8PX63QKXkO1ENL5LefP+dV7D380pXSa/krRrCi+fOSYJPmF4dcUvoWbiWfvq5WcNF2sNM3pkJUP+FJzvlgplvpRKyKpTN8sllzLqKIStei6InndlxK7uy2s/HrdF4midcsX3VZUxdZ92REXQUz7sBWN2cd90VjreFxylPZORSNVNysa6CMo8vFuDIZ5sKloM7oW27VenljZ6iNYMR2Py1eVDFnxmN6QI4/WNuOyGd0a86Mc7ZgvNdbt6O7wBR2Vmo/6go7qJsfqpcVyzfSYlX7ta…
438F0979E3AF122C330C293B6E2F1DC6	1	sdf	JChemExcelOx8AAB+LCAAAAAAABACtmEuSGyEQRPc6BRcYggKKz9rjpe3wxgfxwud3tj6DohMJNUgx4Yh5YtKVVUU1zW8tRYPTD9HTj7//RFMxLjsvWWKM/tN8fU4nU6Kp3hh3/pHzv+1TazV/vHPuhF8+shUftu8/ihWHr/BxFt86883cJJ79nFWS9bUsq6iFR72oFB/DncqvGZVsQ9U4q+KS66s0R36kEm2Kl7wkm4qbzEtANkJf5YCjYKMMHclIxVt9Q3a9lfzA0VQsamtKk45aXkhlypFar97NVVpsuPYLqRyIxdka1vPirKznBX8RnB/lZbiPWizRasg6q3LLC6lMOfral8crjb+IUf1FxYlLc/0ClRzCRUXj5HwxgmdAXnYkyGkd1WjUd…
45039DB6956B6EBE529550684FF6C1F1	1	sdf	JChemExcelTyAAAB+LCAAAAAAABACtmEty4zgQRPc6BS5gBAqfArBu97Jnojd9kFnM+TspiYZCSQoiyw6Hw36GipX1A4jfpbWSQvkQvfz6738pJZaQQ4oSRUr8dF9fl4tr1fXiXLh+y/Xn+Oq9uz8xhHDBHx/VS0zL/z+KjyVeVwaP/wb3w60mXn1fraiPvZmtFA+NZfkt+5JqebDy7xkrxXfVfNZK0LBt5YCi7DXf4qJeW+ibVmRmJfl2zxFZOaAo+Sw3RdWnXrYVTX2JvtyjS1YO+BK91B1Fp3x5kaM3orvGxVIvQ5GlA8SnvNNHB3wJvid7XIIXe1zwiRTiLC7xfV9oMhyyssbFMF8eFH315fFM4xM5l3izEiTouXqBlZrSzUrJO3009UWwB…
7A791AE5F8B5D18D610687F1B647FF16	1	sdf	JChemExcelByEAAB+LCAAAAAAABACtmU1yGyEQhfc6BRcwRfPTwDrOMkllk4NkkfPnjaQxU3qM0AxyqVz2Z9Tq138w+HcqJQWXPiRffvz9J0mLcepVssQk/tN8fV0uplRTszHu+pLr9/ZVazV/vHPugl8+shUflr9/JOuTv650Fn915ptZTTx7Xa2o9bVMW0kWGtPyU7Qp5LSx8uuMlWSrajxrxanrWzmgKFqNt7io1eJq14qMrARb7jkiKwcUBRvlpijbUFNf0dAXb9M9umTlgC/eSt5RdMqXJzl6IbprXGbqpSma6QCxIe700QFfnK1hPi7Oynxc8I7g/Cgu/nVfaDIcsrLGZWK+bBR99eXxTOMdMSZ/s+LE6bl6gZUcws1Kijt9NPRFsAfka…
CC45FBCE8EA36F969F29BA04926298FD	1	sdf	JChemExcelWSQAAB+LCAAAAAAABACtmUty3DgQRPd9Cl5ACHwLwHrspWfCGx9kFnP+SXQ3BUYnSDRZrVA45CeoVJlV+Op3KiUFm75cuf369z+Xkk9WfPTW1Zj8j+X743ZbanE2L4u9f7r7v/2j1rr88dbaG/7zlY3zoX3/Kxmf/H2kNfiuXf5a1hBHn/coYnwt6ijJQGNqX0WTQk6bKP9ciZJMFYlXo1ix4ygnFEUj8eGLGCm2DqO4WZRgyrNGFOWEomCieyjKJtQ0VjTNxZv0dJeinMjFG5d3FF3K5aBGb7i7+qLpl65IMwOcCXFnHp3IxZoa9L5Y4/S+4CeC9TNf/Pu50MpwKsrqi2J92Sj6npfnK42fiFi2H1Gss3KtXxAlh/CIkuLOPJrm4…
FE6BB629F36E34BA1B8BAF35C2D9EC57	1	sdf	JChemExcelESUAAB+LCAAAAAAABACtmU1y2zgQhfc6BS9gFBr/WE+yzExlk4PMYs4/D5JooPRIQmTL5Uo5n+F2v/5BA/DvWEr0Nn5Jvf369z+JqSw2WydZohP3Y/n+uN3EWrF1Wez9U+7/9o9a6/LHWWtv+M9XNuJ8+/5XNC66+0pr8F27/LWsJo4+71aScbWorUQDjbF9FUz0OQ5W/rliJZqaUrhqxSa7beWEomBSeMQlmVRaTjasyMyKN+WZI7JyQpE3QR6KsvE1biua+uJMfEaXrJzwxRnJO4ou+XKQozeiu8ZFUy9dkaYDxPiw00cnfLGmen1crBF9XPAT3rpZXNz7vtDOcMrKGhfF/jIo+u7L85nGT4QQ3cMKdut0rV5gJXv/sBLDTh9Nf…
7E6A995063D693A506606D64EBC0DAA4	1	sdf	JChemExcel6wwAAB+LCAAAAAAABACtlkuO2zAMhvc+hS4wBJ96rDuznBbd9CBd9PylbWQchJo4kGwYgfOF/s2flOj8tlpN0N4Yl8+//8iMDRWFiYmM39PXsSxJNElNCbeTts/jaK2lP4yIi395Q9Aisl4JmGJbIxD8V0w/0k3i2bnsdwgy7iqVBUdVVI13FSTMYyoExGU6FwKTZquK+lWxrgqdqTBI1jOV01wYSpl3JJAv6JF6Z+YdKdQLqqugF3TagG2+Lhnwgh5l0HpaFz5TKSDf9ejXiKOvCg3kYtBEyqriell1tC7VmPdcTJRGVVoz23MRzXmsLsd6manLsQO8QjkP1uXYjTMqx2SYcSRAdd7RMeue5PLC3M0Nb6uu8PDcvU3vGUfHm2RO5…
B8EC0AA928F76D4EAF216D8E66069711	1	sdf	JChemExcelyQIAAB+LCAAAAAAABAClkjEOwyAMRXdO8S8QZBscYG46plWXHqRDz1+SVCERDE1qWZZ5yF/fgofGqI60Ezbj683aR7BI5D7XJAPWMAYIQA/QJkuklPAUIjLTia24oFMnlr3zU0c23xIu2Eu00ywTUZQWPS8xnVLpvhMtlfvvXspGZAN7/Xej4uq4yuqlq7wc2KhycEKF8wPPdUczck3qa5qR1lTnn9agYdbZ0BG43gbzASYMfM3JAgAA
9DFF5058F72DBE5E4394C5C54308C462	1	sdf	JChemExceltwcAAB+LCAAAAAAABACtlU1ygzAMRvecQhfAox/L2Oumy7TTTQ/SRc9fYSYQRywKhmEY8vL5jSST8KU5q6COzMP955c0ZSDmTAmTCN9gPYYBGIEZAJ/O7SilwDcj4mAfRgqRc1nukmJNYrBvET6hVeyf1YJhoqiLhWXSJ8vbvy2PFXu1HLJcU8vDgiESd3e03h23jNfUsu10Ry2bxdZm1nPPC3CgKLG3o83Ss9OX/AKslqxT93RXi5/uAYsEnTguvZ2fy2bhgKnZowNziYGz/VV1dqS2gmS3ozO1dO3ROpeOZ5dsqPXaUENSrw01FH3WkPqsoeSzhiaf5Upfs2bInhoq3mBvIHRZQ0Qua4h2Oo57dDaIpwIUvdcM6rMK5OcwUz8HQ…
6BFE2E27A2C65EDA8F873E0A14EBB7F0	1	sdf	JChemExcel6Q0AAB+LCAAAAAAABACtlk1ywjAMhfc5hS5QjyVZ/lmXLmmnmx6ki56/cig1WAGSGIZh4EN5vCfZDp+Ss7CXF+Lp+P2DEjMgUcGIBTMd4P8xTcAJggc4PXF+bY9SCnyR937SDy/sJFGoPDrMSeo77/RbD69wlrj3nFXIZUnlpBLrtU3lY4sKBh72gi5QXvayQcW7hEFGvTQVcRxpOFFwRfYmat0d8fJ3xaCXSxUk2acCrbus764SrV91cNnd/V6eMiN4yoyg7cYxL01lf1/a+TIyo6airm7tRnqkEhxlPTZnlZCuEm3w0lTQxVvdfehF9ArkkwrxzvNFVRLKspcNiaIL7GnUS1PxLuyedNIdENKD7q5QyVKGE2VddbzsZVOis5eRv…
621045C160FFD9F4AF589697AD6857F9	1	sdf	JChemExcelWwcAAB+LCAAAAAAABACtlU2OgzAMhfecwhdoZDt2ftbTWbbVbOYgs5jzj0tVAhiNCmkUIfjyeLIdE760FI2oJ5bh8vNLmgoQc6GENWY+wzSGAagCEwDOZhu1VvhmRBzs4cSBJMr9LoZMrHcFBltF+IClxfZcuXAoJc9dbq+7UBAu9eEiWfFYLM2FQlI86IJWDdGHC8d8rC7PN/pimbn01KVl5PZoVyzvqcvTBYMc7TqYdrpVaH/XQevdnlisppq3Y9nhEoNm7o6lufTs0ZRRV++26vbE8pZvGv45X17uFztWebwuqKHoqSEZ1xbUkHqtoeS1hrLXGipeG0e61ppD9bQCoXMwROS0hshnbIiid4hA4rUCpF6rQMlrE1D2Wh7pWpuBN…
F5E91BEE87773CC2591D55E6BBC4DB9F	1	sdf	JChemExcel/xsAAB+LCAAAAAAABACtmMtuGzEMRff+Cv1ABD1IPdZNl2nRTT+ki35/r+ypZ4wrA7Y4hhE4JxmChxRHI//S1jQH/Uh6+frzN2ppLpQgscYQQvp099fl4qq6lp0Lh/f+6r273wkXXfBLTD4V0cGzTzXI+BQ8/hrcN/cYYv6+Rolecj8hSsDF49rkVbUfovx8PUrwKaR5lNdzcd3XdjOKvkkUay7Rx83NUhdblP89shjtUYKXmHQtl33VUZS3ctnq8hF83upsqMsH4sViXbuIUnOwrl02ej3KYe0aeuSa7/YeIYrqE6OVXCw92uvCUZaMqNNLRsmL6GIu1ddnq+6NXKrP8Ul1l3KxdPqei2nVFS8nTEDxodqN1KcTJkB8s993EUVO6…
87B9B25F7DB914462A66751F39B4B57D	1	sdf	JChemExcel/hsAAB+LCAAAAAAABACtmE1uGzEMRvc+hS4QQZSov3XTZVp004N00fP3kz31jPHJgC2OYQTOS4bgI8XRyL9yazmF8iGXrz9/JZfmQgkqVUII8dPdX5eLq9m15Fw4vPdX7939jrjogl8k+lg0D558rEHHp+Dx1+C+uccQ8/c1inhN/YQoARePa6PPOfdDlJ+vRwk+hjiP8nourvvabkbim4pacxEvm5ulLrYo/3tkMdqjBK8S81ou+6qjKG/lstXlI/i01dlQlw/Ek2Jdu4hSU7CuXTZ6Pcph7Rp65Jrv9h4hSs5PjFZysfRorwtHWTKiTi8ZRa+aF3Opvj5bdW/kUn2SJ9VdysXS6XsuplVXvJ4wAcWHajfKPp4wAeqb/b6LKHpCj…
97031BCD7DE48573E7D9BBD8F9C2F964	1	sdf	JChemExcel/hsAAB+LCAAAAAAABACtmE1uGzEMRvc+hS4QQZSov3XTZVp004N00fP3kz31jPHJgC2OYQTOS4bgI8XRyL9yazmF8hEvX3/+Si7NhRJUqoQQ4qe7vy4XV7NryblweO+v3rv7HXHRBb9I9LFoHjz5WIOOT8Hjr8F9c48h5u9rFPGa+glRAi4e10afc+6HKD9fjxJ8DHEe5fVcXPe13YzENxW15iJeNjdLXWxR/vfIYrRHCV4l5rVc9lVHUd7KZavLR/Bpq7OhLh+IJ8W6dhGlpmBdu2z0epTD2jX0yDXf7T1ClJyfGK3kYunRXheOsmREnV4yil41L+ZSfX226t7IpfokT6q7lIul0/dcTKuueD1hAooP1W6UfTxhAtQ3+30XUfSEH…
A7CFFA9CF6465A291EB5D7C6C92D82FB	1	sdf	JChemExcellgoAAB+LCAAAAAAABACtlE1ygzAMhfc+hS6AR5L/102XaaebHqSLnr8CBkgsShgbhsmQL8pD71n2V8g5OIyDM/efXwoxA0ZMFAmJ+QbrZQxwBocA803T53aVUuCbEdHIl4Gs51zGJ7Y+hakSrfyK8AaLxNFdqZCNAR9VPs+roE3kw6zCLoWmXpZ/7PXSpKJyOe8IrnK0qKD1xI0q2xqt3hocsSXvfG8vbHNIF/bSk+7B7DbNi3LUoiJPmbunDjpyGS6Zuu1kgI6VflKpctl64dOOdC4tp5TMH8Z/cnnVy0MaHecuHPTSlO5BL3RexVnXvNLrnu5Jd1jPF+2oqZeDffQyl62X9j1Nk2eqqCCnqSBfRWQmFHSt0KipoKQVBGVdK6hoW…
85B11474DE3248425D459B39B3015185	1	sdf	JChemExceltCQAAB+LCAAAAAAABACtmU1u3DAMRvdzCl8ggkj9r5su26KbHqSLnr+fZpyRgk8DxKaDIEheMgwfSUm253eqNQWf3+Ltx99/knLdfBKRohJU37fnx+22tSa+bpufPsdHa237o977G34QdZpj6jw4LT7277zDb/32bfscYv15jyIuhnZBFI8X99eqSym1Kcqvr0fxTr2uo3w9l625Uh9G4mqUaM1FnOxulrrYonz0yGI0ongXRdO5XMbUUZRDuex1efMu7HU21OUN8SSfnN2nEUc5My9s9PUo0+waerRV1+w9QpSUXhidycXSo1EXS48mI3El+JP7yzBSF2M6mUtxZV8BllyKC2Ke3SkXS6efuZimLrt4wQrIzhe7UXJ6wQqIrtr3X…
892387B5A6B39481E53CEDECAEBB49B9	1	sdf	JChemExcelOh8AAB+LCAAAAAAABACtmEuOGzkQRPc6BS/QCZKZ/K1tL+2BNz7ILOb8jmq1mmUHBUwxJQgN9JOU4At+iz9L70VjfSu37//+l0rtIdZYUkuxWP4aPl+3W+gWRg4hnt7zNcYIv3KM8YZ/3pqkrMfnb11SxEd4RcGnMXwJf5ZYv9+rVMmju6sUgWK5V+nZ9FTln50qTXQU261ypLuscsHIpNo9lyq1x81cFGnousoFIxVLfqMs5QXpZkntidFWW4qMWjeNZi5UZcuoSC457rUliX6MF6pyoS1RhvpziZL8ueAXGrM7l9kWk6Kt7FZ55EJVtow+5+X1tuAXZiXfq8QU666RNdV7lWKb8ygk7AHNbZSQ6fD2Ucii1V5QpTW/kUp9QU8b+…
29FC70B619F907228052ABF50F2B98DA	1	sdf	JChemExcelsC0AAB+LCAAAAAAABACtmktuHTcQRedaRW9ABIt/juMAmThBJllIBll/br33ZFK6bEDNakMw5KOnAk8VP8Vu/51by9GX9/L289//JJd2+OKzVPE5hx/Hrz9vbxKSxHgcfvoaf3rvxz/Be/+Gf7wH13vTn78XV5rv+gnv8FN//HF8DrH+ekXJLWf9LrteSpqi/Pb9KNElyCyj/HVlLFKjf0YJOfi9sYiLqa2jXBiLdz3a8+JdDtFcI+/Enl38RvTBnN1hRFG2jJLLsWbrWKJrz++2xvJRaRrLVnZpLN83wm+klMMzihdfdvOSqu4iGiWnT7PuwljESahmI0FOu7XSiNLzydz9fqWP4GJJ5rEEV6s9L9GVG+ZLwiyxGyWXXpW2ZDe5d…
EC859CCB32CA9E0937EDE8B72ACBD9DF	1	sdf	JChemExcelxgEAAB+LCAAAAAAABACdkEsOwjAMRPc+xVwgle381y2CTUFsOAgLzg9Jq5LSSiAsy3ImmdFTrj4lbzmYSOP9IT4kcJYogUWDDliKCHCABbjpd+WccVNmpnKSTm30ZeMuipu31y2jxzpiv2lyJPXceP9KWVjMhuUypfifWD4INinfWQTQOleq1l/dUV2djToC/elY3xaLkaIczgM9Afu6fY3GAQAA
588D51A11555EB3004A53488CAFDF36B	1	sdf	JChemExcelyAIAAB+LCAAAAAAABAClkksOwyAMRPecYi4QZJsYzLrpMq266UG66PmbnxrSsElqEDIPzWhk8VAzDRQbc/3rzRoNLGIch8XS4VvOAQmIABV7rZwznkJEbryxj0o0d61YHjvywyvhgq1FfS8uEpLO2sStnnMhrxKWLCyJzmbJKos2kJQu9yNZTLTU/jeXZjeXQ1l+EpxwYUCmc0MHFKq0rVLdU51+WoWmSVHQHrjeOvcB5KfuOMgCAAA=
D763D16D686AFB5FE729D2C104952AB6	1	sdf	JChemExcelTgQAAB+LCAAAAAAABACtlDtuwzAMhnedgheIwIdIiXPTMSm65CAZev5STprYVobYKEEI9ifyB0nJ/tbWVNAOnk7XH1JrQMyNjEiJj/CwlICoO+DMn+bucGFETPFywEzFaueSqYZoGObYRfiCpcRrX6lwFqW5yscWlWbEPZeyi8tM5fy2SmSo1fafKkRFdnUUuSzKt1xjL3tr8YZyn7Pq7lqKTbX0OTPXXScNjwrGWt7vKHLRvb6cy7b70v5O5vm0raP4THhaFzSQTOualjE2kI40kI00UB11A7UxNqiP1IFwVNCJrmID9b/Akp4APs/H9AtyzBn3TgQAAA==
A8CBA15081E1A05E0D07B04BA03FE1FD	1	sdf	JChemExcelgQMAAB+LCAAAAAAABAClkzEOwyAMRXdO4QsE2SY2eG46JlWXHqRDz1+SSm0CLKHIQsmDPH19KXdJSQLqQOjm54tEE6BRJEUOyhN8l3MABpAAcDe/ZWbwYER06xt5E8bjE/p8irDAUdGeykIc95bLGQuHKJ9vI43SZ0EvHP7NMqAno7GZ5daXpWj3hIW9qraznOgl+JDQmr30ZFkbIuzqhbJm2w80o1DTjMaaZiRNqpun9Mb6btz+kAa10jADXJfJvQGEHxvjgQMAAA==
69D6AC78D06207961E1DC44806835C0F	1	sdf	JChemExcellwMAAB+LCAAAAAAABACtkz0OwjAMRvecwhdoZDt/zkwZC2LhIAycHxNQmzQM0BJZUfP66cl11EsQCQ7jQGSm251CFCBmoYjREY8wL2MAcimsalk5Z7gyIprnCa0+lfdsfQpYsTO0is/1tiTy4WXByKGyHL63kPUs+X+9kGWXdveCVrjpZYtlWOb8u2X+IrV42jrdroPdlq1zIb3gsjdUkSv7mvo+qyj0WUWxzypKfVaR9Fkp/8066wttsxPA8TSaB2dRCqiXAwAA
60855B3C5DF1882ED4626D77F2058A37	1	sdf	JChemExcel2wIAAB+LCAAAAAAABAClks8OwiAMh+88xe8FJG1ZGZw3o5fNePFBPPj8Ahr3Rw66kYaUj/QLKb1qCOrIH1jMcH+w+gAWCezJq5Men2UM0AIeoFlMK8aImxCRySexIbSakgPZlpucgWy6JXRYKurxtpCXumV8Wdw/llTLTLvfwlZd3GhhK25/X8gGUZrVbrSsaqfs8quFU2PKvqBSPqZCmyrVb6pl0tbUlxFc0gHozqdCswucyXHszRP84upO2wIAAA==
D0E28678F521566B43E77A7C31A91569	1	sdf	JChemExcel8QQAAB+LCAAAAAAABACtkz1uwzAMhXedghcwwR9RFucmY1J06UE69Pyl0yKxQw+xXUEQ7M/U83sU9GG9m1IbWMvl65vNxEiV2UlE5QT3UQqwAgsAzeZjuDt8ChGVeBkI2blOT4Laqk0VhPGV4B2WEuuz/O4w0ekvA6Ob0Ezl7XUVRtHR/tMLy3jYC+HICy+bVJrRn5cq3fcluvc0vCjt7a5ga60eTaSonXzVy4ZEDy+Mpr77pHtcgtneYycNqS+bvDw52KHC0ZjbuqCB9LY+05prA1mmgdoqHTMN1DMN5GuUKTszYE61gThnm2jKdgE4X0/lB9xd1vTxBAAA
1907624428213DA6F64AEC5A548B3856	1	sdf	JChemExcelzQcAAB+LCAAAAAAABACdlU1OxDAMhfc9RS4wkX/ixF4zLAfEhoOw4Pw4aRimpAtwVEXtV+fJfnbVN1EVhnrBst0+PlGqJiRSrFAL0TXd17YlgkScEjxcP8vM0jsBwNafJCsC9jvMWLX1O8j+FtJrOkqcX1MFmic0zjaD+qDy9HeVkllJ91yIa1CFcy0m+1kVlbAKAs+zXEq4Iihd5QK5IAYrcne51V0FmIMVkXd61OEqqGRRFa44Oy3w3fNALq3ZnDqBR3f/MXWYhRX3s0Us6G6f+4a7L9QaRVUqmu4qVhvEKqJcCs8e2a4Xc9fqqMizApNYLpC5jFnzXJiCX0CfNbDpKVcJqxjTdIN9eKMV0Zxd7zlQuNOgIlOlWKgibw6N/UAd8…
1F99B8FAFABE390FAC208BCD21CDFC47	1	sdf	JChemExcelWwcAAB+LCAAAAAAABACtlU1uhDAMhfc5hS9AZDtxftadLqdVNz1IFz1/nVSCMGYxQ0AIwcfLk59jwZeUIgHTQuLuP78kqQAxF0oYIvEN1sM5oApMADic21FrhW9GRKcPS/CSOTZOnkOWdode3yJ8wt7i+Owu7Ivk+r+2sODg8vaKC8VwXMsLLuQjl+laRpe+di7Rgl536WSisbvna0GfKcpsLZvLxB5tOdQlyS7R81MHV9VyQV9gnZdlYo/gknkZXGb6sk7d1B5tfTEup+Zlprvj2ocvw9OJ9LPK/bqjikK/7qiiaLWKxGoVJatVlK2WO33UqkOxVFG1DhUIjVYRkaWk/xnjoIiC1QagaLURSKxWgGziRm3iVoNN3Go4THxAFZHpw…
51B43F10051A9459AEAF4CED9320550C	1	sdf	JChemExcelMQ0AAB+LCAAAAAAABACtV8tugzAQvPMV+wOxvOsn56ZSL2nVSz+kh35/10SJCYMAx0EogmEZz+x6bfIdcg7OxhPH4fL7xyFmYpHMka2Pcqb7MQzkArlMZKeTp996jONIP2KtHfTm5ExI4gtujWcJ1yt9aumDbhRb58QiJoc0zt6tV2/0KOQgS5awzrKrpTpiIy7NHX21OGLvCssJ8vIUC2hpysuNRYyNz9aIjZc8Xq9ieKhRgyNrEvuw42iPpc4S1NLE8hotNxao9FOONjqgIbs9WmqlO7RUFuzG4/OFNvqoQcuhPmrIS0cH0H2V6sruS9Y62ljrGli8kazbSaeWoG+w61x3q5au7N7z0jPr6n60tUrJHkvV0rN6Vy1ifHqyG2dae…
9FBB1FA5401FBACE6233394BE1003CDA	1	sdf	JChemExcelrRgAAB+LCAAAAAAABACtmM2S2yAQhO96Cl5gKWaAAc7ZHJNULnmQHPL8afwnl1u2LFiXa8v7LWp3MwNI+zvXmmOwDynLj7//JFt1wSRKCaZNP93ttSzOzJXoXDi95fRzfbXW3B8NISz4RdSrpdx59FpC6p+Cx1+D++auEq/eJxXxKbY9Fd1XCbi4X6s+59zuVH697yV4DbqtsnqRHRXXfKnnROJrkjTrRbxcss3MywuVvUR3NZpJtKoEn0TzmJe160jlkJfLvHwEHy/zPDEvH9ATG14BVy/iSwyzvcuJ3le5692JGrnq23yNoJLzk0Tvr4DVy6savb+mWWUoEVV6KJH6lPKgl+LLs6474KX4KE9md8jLxGpcvUx1nfn0BSvAfCi7i…
61FE6B6ED855DBA9E7FC02C461DABC60	1	sdf	JChemExcelrRgAAB+LCAAAAAAABACtmM2S2yAQhO96Cl5gKWaAAc7ZHJNULnmQHPL8afwnl1u2LFiXa8v7LWp3MwNI+zvXmmOwD6nLj7//JFt1wSRKCaZNP93ttSzOzJXoXDi95fRzfbXW3B8NISz4RdSrpdx59FpC6p+Cx1+D++auEq/eJxXxKbY9Fd1XCbi4X6s+59zuVH697yV4DbqtsnqRHRXXfKnnROJrkjTrRbxcss3MywuVvUR3NZpJtKoEn0TzmJe160jlkJfLvHwEHy/zPDEvH9ATG14BVy/iSwyzvcuJ3le5692JGrnq23yNoJLzk0Tvr4DVy6savb+mWWUoEVV6KJH6lPKgl+LLs6474KX4KE9md8jLxGpcvUx1nfn0BSvAfCi7i…
E71E93ABC2480A5B13D324CB6EF6ED11	1	sdf	JChemExcelrRgAAB+LCAAAAAAABACtmM2S2yAQhO96Cl5gKWaAAc7ZHJNULnmQHPL8afwnl1u2LFiXa8v7LWp3MwNI+zvXmmOwD2nLj7//JFt1wSRKCaZNP93ttSzOzJXoXDi95fRzfbXW3B8NISz4RdSrpdx59FpC6p+Cx1+D++auEq/eJxXxKbY9Fd1XCbi4X6s+59zuVH697yV4DbqtsnqRHRXXfKnnROJrkjTrRbxcss3MywuVvUR3NZpJtKoEn0TzmJe160jlkJfLvHwEHy/zPDEvH9ATG14BVy/iSwyzvcuJ3le5692JGrnq23yNoJLzk0Tvr4DVy6savb+mWWUoEVV6KJH6lPKgl+LLs6474KX4KE9md8jLxGpcvUx1nfn0BSvAfCi7i…
5F7469BE3962D59E6A46AB7B1C96BD89	1	sdf	JChemExcelyQIAAB+LCAAAAAAABAClkj0OwjAMhXefwhcgenbi/MyUsSAWDsLA+WlToFVbAWotK3Je7E+2lavlbB7xoKD2/hCLmUW9SASC14Y/RsScmCMzqks9Ryul8E0BUH8Tpz5ZH6mT4EMfwXWv4Au/Ed+choqshoEXNJcJ5fg/ZewFLkmwVYr8oqhD1HXKpoletfsmOuzrZdbBBkq3Np0tj6rkl2onharKTLVlrtWftqKmSp+oLfPp3NATP+XA/ckCAAA=
DB24DD495EB4753E2DC8CD3B50EBE958	1	sdf	JChemExceltQEAAB+LCAAAAAAABACdkDsOwzAMQ3efgheIQcmRP3PTMSm69CAdev46Hpo4yBBUEASKgt7Ap+VsgXFQcfP7IxYzRDVLZJKiE37lHDACAeCutyql4KUk3bqpZ1SrYqBPMq4K9PVKLOgR590o4jWkc8rtOoU+q3H3+yfl8Lupx1WK1GDa7FxtqR7d0OLu3Rm4L5P7AikQkJC1AQAA
3A960724BB864400C9BF959A8E1E7AD9	1	sdf	JChemExcelWQEAAB+LCAAAAAAABACdULsOAjEM2/MV/oFWidum7cwxHoiFD2Hg+7meEHDoBoTlwXEk53EprZWkHkiZb3cr3mBkM9esmRNeEAESQEA/+EbvHVeqqozKIlMtiwgaq+WhoHHpKg7YRuzzmdILx5Rg0Vj1vxRGd8+7u5x/TbH1cvtyub5k687A8TTJAwxtQvtZAQAA
66AF90F80F1022841FA157D6347A3424	1	sdf	JChemExcelWQEAAB+LCAAAAAAABAClkDsOwkAMRHufYi6QlT0be3drQhkQDQeh4PxkEYIEKJCwphjb0vPn5LV61hiYZb5czaPCyGqh7pUTniECZICArvSK1hrOVFXpmSXm4osZNBUbu4Ompas4Yov4rgelOfuUwZKx6Iqy+53CFBHjf7vY/XJ7q/LzJTID+8MkN7Rw0/tZAQAA
28E874101A33658D8A30084D2B13A536	1	sdf	JChemExcelqwQAAB+LCAAAAAAABACdkk1uxCAMhfc5BRcY5OdgsNedLqdVNz1IFz1/TX6m04CaTJAVOV/g5dnmQ1RlpHzhNNy+viFZA5gVGQzha7ivYfAPNQJNgen5u8wsfDIRDfWNIpGYJxdEKTmtjCi8h1Xiv6gqF4ojW5kzZS4PKi+HVfwERMZZZclaFex7IbPFQWY7V5GfkFy0ZohA6nvhfRWClFmlcDnppTow7ao81V3NqU46cBQwnfXCo3C3u8dn5A5oqchd6Z/uPjUjU9q7L7szQkx5qqi9u4e9YPoPNnRcKTY0tXsdSUsd5VbBaZlQfqSOtKtgLbUAanWdoldFhzoCbz3cQnh9uw4/2rTPD6sEAAA=
763A5F3AAAA11716224A9F7A41026537	1	sdf	JChemExcelGwYAAB+LCAAAAAAABACdk0uOwyAMQPc5BRcosg3G9no6y85nMweZxZx/DGnaiqB+iFBEXuDJH/hmVU5QDsTL6fcPuWgAhIQCQIWO4fIsS8BSR4A2sL2vj5mFHwKApX5hNHJVmzGz1RlE/wvhM2yKe+NsQbSzRUjyjeXteQtELqKbL6ehhR5bAFmGsbyUESWmdW8hm7RANIWaxwEiMk9mhDGXFotblEjmqus1JSvV4p2WMl2XgpmrhSLlpDeWr+ctFMHsbDFEmq5uFlwtQipzFs9DCda6COvkDbj0916n8YHF9yYyGXb6+Vh8r1dXhmf3pVhUtzt4nb0WC7bTjR1NGy0dzY1iR3lv4La3p45k73Wk+7WObE8tYF+aleKQUnd5WwyYd…
0D47709C8D5995C2751830DB7B1A0571	1	sdf	JChemExcelJQMAAB+LCAAAAAAABAClks0OwyAIx+8+BS+gAVTE87pjt+yyB9lhzz/rmn7ZQ9MSQvAv/ELQV1SNHsWymP7zpSgKmCmRIPnEHUxmDIACJABc+Gw5Z3gzIprhxA6F45ChSxTGrNwiPGGN2PdKIcc+7VNuxynolCP+eYE1n5tlpoy9J2fZ9J6hWHSB6nbttb2ME9gLe7HTG7WzHKZQ+TA1rtQi+Rq3amhrixTb2iJJWyv1F++ouiX0APdHZ36m7lbNJQMAAA==
D24A9B2AC46569E891B962BC06A1A135	1	sdf	JChemExcelYQYAAB+LCAAAAAAABAClk01uxCAMhfecwhcoso0xsO5U6mZm1E0P0kXPX0LaCRNHzV+EIviSPJ79yEfMOQbUF07u+vVNUTNgJKXEFDJf4HE5B5SAFADboHafrlIKfDIiumFFPinGcYakMszQ16cI7/An8d9oKuwlRRxVhHPpVF4fKrxdBb1i6FXu2730FWUhWfSyQQVFabGiHV6Cp1zWvOzoC3uOT33ZkdHkhb3qU9K7Kiq/yZxJuu/L8VM3eTlzXsQrZVnJiLZ7OZPR5OVMRtGHwGsZrapo/QPScl8OeTmeEbf+U5/CSENDOqMyi8s1FC3l9u2cVpTsbpVmu1tdFKtQgNC+W+lCFZWyUaiIbG0DFaMwUFtbRWRrG2ia/Z7uCvB2u…
E0489DAF1D4D665DC03EA99BFD8E9340	1	sdf	JChemExcelqwQAAB+LCAAAAAAABACdkksOwjAMRPc5RS7QyON86qyBJSA2HIQF5yek0EJc8UlkVe2LMxpPeooi0VMaWMz+ckVMYsEsSPAQ3tp5GVM27mWpFupzWTlne2YiMvcvcuWt7rMLY6QXdrRPiU/1UBkR4qRCieOLyqZHBY79uK6CbypwgSVPZ4V7J5pVhiUh5YW/qbBD8GFSCXjLpSddrfKHl0VFpfuXlyaNnjsaPkzU6aW56R4v+q/72Qtq/miof1I0NOjegqKmBaVKU0NH3VuQ6N5Cs+7NFqSdFYq1KVZoQVCz7a3dHbbmBuB+SVGrBAAA
F953E91B98DBC794B20BA25A8F3DBD1B	1	sdf	JChemExcelyQIAAB+LCAAAAAAABAClkj0OwyAMRndO4QsE+Sc2eG46JlWXHqRDz19CpDZRGJoUWQg94PEJuGvOKmgdexifL1LLQMyZDE0yD/BpIQAkAAPAVX2bu8ODEbGsgw4jOfUzx5io12VUZhEm2CraFZYdylJPoUiccGW5/G6hyJK0meWQxZX/zsLRzNr3csAiUTJ6M8vtRJb5tQj1jIWKpvYbWpDsaUH9nhake6r1pzVoqvYVHQGu0xDeXB67oskCAAA=
35101E67084913C5796C70BA7B2775C6	1	sdf	JChemExcel2wIAAB+LCAAAAAAABAClkjsOwjAMhvecwhdo5Eecx9wiWApi4SAMnJ8kraClGShYVhR9sf/8inPVGFXQd4JmvD9IfQRiTuRRRXiAVxgDEAA8AC7yHSkluDEi5jro0FIiVzjaQE6nXT5FuMBaop1m6lCWegtZ4oALlf57FbIsQZtedqkk5b+9sPXet99lh4pYiZiaXubX1T1eyrQIf5oRZZm6rmhGsqUZuS111ewn1frTGjRU9QUdAfrTsdaWlo4KOZwH8wQmjisH2wIAAA==
285B556F32B06F4AA18D84DFB098B714	1	sdf	JChemExceltwcAAB+LCAAAAAAABACtlc1ugzAMgO95Cr9AI9v5P687ttUue5Ad9vwzQSWA0VSSIoTgw3yyHZJ8hZyDw3hxZG4/vxRiBmLOFDE6z1dYDmOAEZgBcHW2o5QC34yIRh4ubMk7P9/lnMIUgVbeIjxgqzg+q4Ws51xmi08BV5aPHgvZGLDTgjaRD7OF3aai1y3PL8ZyWVlG+tIqUmN0Kpf39OVpQeuJOy3LSLcOnf/roP27I7lIT0M6zuWExdmQeDgXbznLxK6W/r60XEZGeunL0AxoFjUDukZ6pKK3rC/wz1r3ckUkJdXrhgpy9bqhgryOFRR0rKCoYwUlHcuV7mPFkDUVVLShAKGKFUSkKclupQyCyOlYB6QrnqiuWBDpigWRrm2iW…
0485F587980CD9FD489D8305BFEA0FAC	1	sdf	JChemExcelwQsAAB+LCAAAAAAABACllk1ygzAMhfecQheIx5Is/6ybLtNONz1IFz1/BUyAIocEm2Eyzhfx0JMEzpfkLOzjhWm4/fyixAxIlDGiF6YrLMcwACNwAPDTidPnepRS4Ju894N+uaALlMu4Cq6InyK90189fMJd4ug0KkiyVXl7XcW7hEHGFeuKpKqCr6uQyzlJk6P7FZNKSA8cPctlo4IutlYXVkfoiFO9LidUvAuPqvtUZen06q1TJf+flxN1IYdhnPM+RzolkrodbVXaHbGTRN2OVpWeeVkcdc3u2qOeXNb3i8nlhEpwlPW1OVW3vdOLiu30CRXRK5Bnb+11EX2mpTuX6AJ7quZyotNLLl3VXerS9QQc7AGrCr0+dWYPaHp7d+xqc…
3A904358111D6408E396585675F95F46	1	sdf	JChemExcel8QQAAB+LCAAAAAAABAClk0FuwzAMBO96BT8QgStKNHVOekyLXvqQHPL+0nJaB1YQG7YgGPRosSDX8ncxK8J6EgnX2x1FjZCSQcEi6UL/KwSC+BkRt432nFetlX4SM4fxDZGzYqpysjpWHP2U6Yv+LN7th8ugXKbKMvKTy3m7S4p5KPyyl9kF2104KsvOiSTC6tpEq73MLimqat7bS33M8SaXtN3lSC45KiwfzWV2OZJLiX7z13JZdVH/A4bXE+3qZX+6aF8RC+pIeuooN6oLWnptaSo8H0x06LWOrNc6rb22ErjXOkWndYR+tpHK4uqGK9HH5yX8Atkt5obxBAAA
12B3C912D878E4FD72804F21ECF681B8	1	sdf	JChemExcelGwYAAB+LCAAAAAAABACtlE2OwyAMhfecwhcAYYMJrKeVuumMupmDdNHzDyFt02Cavw5CEfkgL/azkwvHyM4G7bw6X2/IIQISRQxILtEBnkMpwNBPsGViuY4jpQS/ZK1V/Z01eVX20QQeVnd2gofE3LyrdOh5UCHX8YvKF0wDWaVCxgZ6VflZHwsaTzENz0Zi24xlUYUMeuebGe2JRY8+b1d5+pJVPFLbXVpQGSPQwpc9ldYzld7gi+i6Tb5Unu7pOj12nXB3vS96pkY7M3rbu0uVhn/O6IMvgIr/eYaKusfGhPqqXKogrlIeaJBnM+okzSjKt2WaZGQJsG6ZchZR0IyQhEJPZW49beRGLZoRslTw5Y8+pWeA4/dB/QGxDe1yGwYAA…
32F1D3CCA3DA0DB81F6F4AB498D6B7EF	1	sdf	JChemExceldwYAAB+LCAAAAAAABACtlU1uhDAMRvc5hS9AlM+JQ7LuVOpmpuqmB+mi528I0wnFiOGnUYTgAY/4M4IPSUm8i50Xc/36hsREYE6I4BD4Qo9hDKEfJrk6Ubdt5Jzpk51zZjhytuzV87BRxr07e6Nfxdq8W3oEGS3se5lYXo5Y2LrIU8v7dgts4JTHexOLO2npWkKqIt5jma1lR7psEXwYLQF8MN1mUT3akcujR2trwRNLy/RULm0t5yqa9fdIp7v27qpctlfUraR7sKJZutt7RP9ckf4ybK4INX/MaEF+kQZNCxJNC4qVYkb7iuKUFpQWDVnTTHDaUCj00wrVtRUEr64daFDegS7UtkgLQtQGqX+Lv/RK9Hq7mB/hnyXTdwYAAA==
1C9E3325B362C406599DACB501F923F7	1	sdf	JChemExcelGwYAAB+LCAAAAAAABAClk01ygzAMhfc+hS+AR5Il/6xDl2naTQ/SRc8fAfkB5MkE1+Nh4AM/3rPkbylFIqQhJnf+/UNJxSNFwAQSE43+MZzzmKbpYTWfo9bqfwgA3PQEQe/m9xQ4C6zYxW8l2vOmkpFlUYFEslI59ahgoJg7VTAwlbqsLdSb6KEyPHfouBcKyJEXFcbNvhzwQqFIbnv5el8lBsnEy9p+LzFQhluie7V6EjELb2v+j66zu9vTdYPpukNedpXp8TK8SNTpZXcCerzY0/i2F9RSz9cNVRQtVcSWKhJLFSVLFWVLFZUmrS2KMPvb/Q3RfKsIbbaJ2myK0GabaCNbkypCk/js/cfn6K5TxjFwGwYAAA==
C56DE649ECA5AE737A8B2416E7C199E6	1	sdf	JChemExcelBQYAAB+LCAAAAAAABAClVEtuxSAM3OcUvsBDtrENrPu6fP1sepAuev7yoE1aQCVNEIrIYI1mBsOrxqge7eLDcnv/ILUISOgpIDLzFdaxLEAGpABYJpXvNlJK8MaIuNz/2EnQso/O0Ke6yrsIz/BN8ddsWMgJx58sDysLz1jIBUOtqygkQ5apFnIoRkMt/3CEzvsc40jLy26WS2aJnGpCrAfTzSwYMVUtxAGPOgoiVLWo6sFcvKOYZmc0PemNhZ2ZyVEt6atjz3TdxnLmBogzijLJhfaznMlFc+/yLJcpi+V7FMaOdmvh4jlPa1DfhLEUSHo0Q9qjWhgHaBiisWmDqiH1tQkIe70Zpa42Q7Ta+4X23jJE0tf68kq3tXp/vhu9N4DHp…
44FD78AE0913851648F94B98F311501C	1	sdf	JChemExceliQgAAB+LCAAAAAAABACllUFOxDAMRfc9RS5AZDux46wZlgNiw0FYcH5+CqIz49kMjqKofVG//o9b913dtZE9Nd/On1+s5oVFnA0ryan8jW0r0opIKXQxjzHnLB9CRBtumGqXtu9b9S5jXVHFLpXnci1xf+4qXLkN/VHpjeS/Kq6S9iJVzXrWS6viNLNeWp1T0156HTTTXhSV7i3rxVBp96wXPKst7WWg0mNkvTgqLZL14qi0pb3MOpizXmR902pJL4JvuhNnvRwqWo30UuXtERXXfj/RAyqrM0zKJlqdoWn2dA+VUe33LX480eovnk6E/sLSc6eLEsu+XlGgFilQjxRIIwWySIFGpEAeKdCMdOLXFygQc6RcOGYD4pgNiGM2II7Zg…
183ADFF6222A40FA09080307E5FB36D7	1	sdf	JChemExcelEQIAAB+LCAAAAAAABACdkUsOwjAMRPc5xVygle3EqbOmLFvEhoOw4PyUBLXpZwG1LEt+1oxG8l3N1FNsfHLD88UaDSxiHCkGlh5zOQcoEACqeqmUEh5CRO6zUWui+c5tEEuFTVfCiLXFcbuiFd9p0XYctHK5/O6yZPlqT7nMWZpdlts/WTYJTrgwIHmu6IT8nvr8sQOqWVHRAbiOvXsDrxIO0hECAAA=
F9917DB536D3102C1A34DD4D4CBD5E00	1	sdf	JChemExcelEwgAAB+LCAAAAAAABACtlT1uwzAMhXedghcIQVKifuamY1p06UE69PxlHNiOSy2yYggG/Yl64BNl+0tr1Uj5kijcfn5ZcwUWqZyZSeQK2xUCCINEAHoa+9Vag28homAPF8LCSe8Ro8Ryj4DQZgne4CjRH+FpxaKSdYlW9jmi8ppaVhXCxDLryEcDjhiT1NZVGahFkFNMs44Eq5Z+LQOOImqR6Vp2lZlOb478qTulIpiKntyXvUczjrbzMuUooVT7PEyqqK3gOOtI7W3UF9SyqrgeDahkTJHkoVLrwdFAp/d9cSqnenTeEduxW+4Haih6aigtcwdqSH2u0eypoeIVDFWfa6h52oDJKRhidrmGWHyu0Y630qOGuOP4Qf/nWg1+Hwxx9…
C4984DA9411789458AFC1E545E861FD9	1	sdf	JChemExcelHQwAAB+LCAAAAAAABACtlk1ywyAMhfc+hS4QBgnEz7rpMu1004N00fNXduLYRTTBUI8nQ76I5ycJcD44JXY2nDxOl69v5JAAiTIGyxzoDPdrmsAROAawy43L53blnOGTrLXT/M0aGc2/n8j4yHbHXmCVeHQXKmgC273K+xGViJ6vKuQi93pZVazxSN0qt4z0qD2jU5MXaldRdTngBY2nlKs9OuBlUxlYLzIXvfPXUUq9GW0qD9YLPldJHOt16fIy0unNy8iq23qkVA7U5a4icxNxnxfYq/zp5alKU3UbVG7VHdnT4AxHGvayqYycdQ/WbpeK2tMH6tK0G9vXy1BG3lCSF+SgCssMdKMZsZze/A9eVpWR93Qw3lkaPHd3dVEqXT3qz…
56473C0A789F7D79A4DC14BAB7E57322	1	sdf	JChemExcelEQIAAB+LCAAAAAAABACdkTEOwjAMRfec4l+gle3EqTPTjgWxcBAGzk9JUJsqHaCWZSnP+l8/8l3N1FPsgrj5+WKNBhYxjmSeZcRazgEKBICq3iqlhIcQkfu8qDfRvOc+iKXCli3hhr3FcbuiFT9o0Q4ctHK5/O6yZflqT7msWbomyx8/ahKccGFA8tzRBfmW+nyxA6pZUdEZmK6jewNKFH8vEQIAAA==
4501E8A84221A6EB764B3F55F53DD05D	1	sdf	JChemExcelqwQAAB+LCAAAAAAABACtlD0OwjAMhfecwhdoZDv/M2UsiIWDMHB+3FDapmEhIbIi9+vzk+NWubkYnUE/WKOmx5Ocj4CGDAWKjnmEdSkFxHMA7mJbKSW4MyIqeRhQB7Ju5kYyzhlqeYtwhdLie6hdRXYxS7aw0y8u/+2FtQ2uuxfW6ItemlxIswmNLqQtx/Sujdx6otVl2CbUcSJxsdQ9l6GaS9OX7jvRVts6XZLfJO8FFWTyXlD70doDdbVWkK99BYVaKyjWWkGp1iYgrLVCqaKC5rvk6OAzLbUTwPkyqhfPUrVpqwQAAA==
4AD6A4ABEC119864B255310602689CB5	1	sdf	JChemExcelgQMAAB+LCAAAAAAABAClkzsOwyAMQHdO4QsE2QYDnpuOadWlB+nQ85cQKT9YSJGFohfzYgd4SUriMAzem+nzJQkJiDlRQGXiEdZhDIACJADcxTZUFd6MiDkPBrSk5GeONpKX5Sm/RXjCUdEOs6wQduUrZIkj7iy3axYVxmu1kGUXpdlRRy1bBf90tLecOuqwsA0htPeow+KsS6jNjjr+7lrLfHIIL50XypoyH2hGrsxn6uvcjKSmGYXakGmsc2O5IQ2qZ8MEcH+M5gcoGSUDgQMAAA==
7E81E79CD4DFEE47D7D449DB85CDB92D	1	sdf	JChemExcelfwIAAB+LCAAAAAAABAClkEEOwiAQRfec4l+AZmbKUFi3RjfVuPEgLjy/QI1tFZOmTiYQHvyfP1w1BG3JW6dmvD9YfQAFiew5pn3Au4wBPKAALXquGCNuQkQmn6gJouWeGychTizdEnqsLeptJq20nU7ajp3uc5GGvNRdLttd5ole2v8msr+y6KYsHwl2TMTpY8q6ogm1Veq+qSthK9QXxYKOQH86lrdZYjmTw3kwT592tz5/AgAA
3AB0B6F331944EDCDD6E19D7508C76EC	1	sdf	JChemExceltQgAAB+LCAAAAAAABACtk01ugzAQRvc+hS+A5W/8y7rpMq266UG66Pk7UBE7jAuxU4QQeSJP882MP0LOwdk4+aiuX98IMWsL65CstZEu+nYppclp8lrb9cb6LNc8z/qT+F+Kf0wwnvK8cGuY2ertXW+Ko3u1WJPgw++bB4XK8jJigSGX2hacWEoOtsQwmKiykPEp2NFatkRkcr5L1FHLbUZP1VIsoi/FQo8nEjPqSEQG3vlnJ10sYuu6askhnfXl1OJMSNRONFSLmPRQd8XWdUy6WBzPfPBMV1vnDUvGEk0H5+jxRJVFJOqo5V9O43Qwo6FaDna3o5bx3cXaf+yo2yh21MtvGQVJGUVpSH/RLA2M5pXGe4p9a9SCAOFdqMzGCK5JZ…
71D218B53062B5E8CA24640D121710B4	1	sdf	JChemExcelbQIAAB+LCAAAAAAABAClkj0OwzAIhXdOwQViATYEz03HpOrSg3To+ZvabSM5UX8RsuQP8/SwfVR3jWRd6mE8X1jNkUWcjVyTDPgMAERDVEQqyWVdIueMJyEiuO0ouGipc0jiubK5SrjDh8SrhNorsdfa23PSTRV5pyKBTLZVps+9LBPde/+bqFt5OXzjpXHwgwqXm+OGzigWag1N67Op/IYNas2jwIi4nwa4Av/aFdZtAgAA
6FF9AFFD460264FF62787F28B96D91A6	1	sdf	JChemExcelgQMAAB+LCAAAAAAABACdk0EOwiAQRfecYi4gmRk6A7O2LlvjxoO48Py2GLWlpLUlEwIfePz8wE1SkoB6apLrHk8STUDMiRRVkFv4NucADCABYC7K/a+ZGdwZEd04I2/COB+hH1YRevgg1mpBIY5TyhnmRlYpHKK8z0ZqpErZ9IJeOGx52aKc0JNRU/WyI5eplyLd6/8U9qpa97Ijl+BDQqvmcsTLmBChHKFwfgtDaaGG4pG4LDVLdZCkqmrmlLfF5d6Yf0hFtZLQAVz61r0AbGz/NoEDAAA=
AE3A09CC962769743C08A044AF8A4C62	1	sdf	JChemExcel3QMAAB+LCAAAAAAABAClk0GOwjAMRfc5hS+AZTu2a6+BJYxmw0FYcH7aADPQVlSUyIqcn+jpJ7F/LcIq+UazHM4XNg9gkWBnVpMd/I1SgAkgAagFt/l/ZCachIjKsFJ0Dh0yQXdvGWG/S3CEB+JdjCiMofxM2cKrkTeUikk1bxSVyFnKopeKHGkLXhYpgtoZfeuFsXOa9/Kzxguh31/oc4phrfL16zqSdvM/vcrL+htJq6g+fKTWUamVJulU7SWbqtaIM2rX6GMPMT0brfum6tCWr4QDwP64K1cM3T6Y3QMAAA==
2B76F8F5153D1A09968F7EB9A6AF5A40	1	sdf	JChemExcelOQQAAB+LCAAAAAAABAClk0FuAyEMRfecwhcI8rfHDF43lbpJqm56kC56/hImk0mGUYemyELmI54+xnxYzqacDsbh9PUNS5kgkpGgyHKk2wiBAAITTYE6L8Pd6VOYOVxWHE2Up0xZrlnZZXqjGfFbVAqi6GjT2RGD3VFe6NFID+XAEeBtyq6X5UaIkJGfolwcOIadG3XUxU32vEh/dRFN/d7Ln95o8TJnV8q5nyIxpfTvumjUzL5Zl/cnvLT90k2R2pcl0krVeeNBHVZtHKpkrSqVuFaLNLbcoubWQ1l4S/D6szdUrBopnIhez8fwA9bZZRg5BAAA
248A990458E6B99A66A0998D01741493	1	sdf	JChemExcel3QMAAB+LCAAAAAAABAClkz0OwyAMhXdO4QvUsg04Zm46JlWXHqRDz19C+hOFqE0aZCHzgZ6eDVyiWfSkh8iuu905qgGLGCupF2nhPZwDJoAEQCW4zJ+RUoKrEJEbVowUlMcsiKUhI8y7BD28JL7FU6VRimNmgcNE5bheRTA0kRa9bFDxyJZ2e/GYyKe9XgIqW/jhRdarCKrqVGXDHUX0XnZXpPm9NMsVnf/xQqjPPm9V4dI5ntGMfE0zCjXNKNY0I61pRk2hOqNWn7Xy+2rK88t2HcCpb90DUgCRIt0DAAA=
066538FC07420BC44FF3CAF24E03E2A5	1	sdf	JChemExcelyQIAAB+LCAAAAAAABAClkksOgzAMRPc5xVyAyHbifNalS6i66UG66PkLKQUKCJXWsiJnEj+NnFw1JXUUKhXT3B+sIYFFEgcKzkmNMYwBIhAAKsllnSLnjJsQkel3YimI9hXZyH6oulNCizdiLwuFrbi4TTnh08gOhWwSpRfPS8qblANexLJ3fka5fE+ZvAy9/3mpVnM55GXh4AeKlPnz7F8Mqls8jCmSX6vdXV2rWogbaiwdM7UBzm1tnugsYKDJAgAA
B91E0E213ABB4DB54A7AF4AA87860473	1	sdf	JChemExcelJQMAAB+LCAAAAAAABAClksEOwjAIhu99Cl5gDdDC6Nl53IwXH8SDz+/W6Wa6RuNGSEO/lj9AexUzCaiNBNffHyRqQMxGioqRO1jMOQADaAEwO+V1tZQS3BgR3bQjz6GVKWJPMcQpQj+eIpzgLfHN3ZxhLDjrRba0S6V5ZRxT+egIfUtRqir8S4U9KtdVhj1zWXs70FGzqeXyTy1FBTtUKE+OCjqiUKVxS0ckmWpBdXtX8y+uUCse0PUA56FzTyc421ElAwAA
C23267BEE43BF7357E6E96C1D6466D3D	1	sdf	JChemExcelEwgAAB+LCAAAAAAABACllDtSxDAMhvucQhdYjx6WbNcs5cLQcBAKzo+yDmSDXYDi8WTkL/I/eiVvWqsK2kXzcvv4JLUKxFzJCNn4Cj9rWYAJWADwYe+rtQbvjIjLesJU2KV8ScLK2Jm/RXiFo8R8byqqKqvFiYs+qjz9XYUSWc3dKixBFUytWdsssrAKe3m7ZUYUVcGMxY0LJsraoiqmUruKtRJW+Y6FEisGO+09krplhIIaVWks0lW4ao5lxMmk1H6XuAR7JEmUT8eSE5rNY/lHXfZYvM6EZ+viKsocnJddhZPkw9SFOn0mo33qKIlFe4SpVtkyougX4FOSEVuPikliU7fOGrftj4mMIRW/xPfngTqS+/NAHeXR15GOvo5s9HVUR…
E3D022D83CF58C5417BFE4B1EDB53B5E	1	sdf	JChemExcelJQMAAB+LCAAAAAAABAClkksOAyEIhveeggtoAEVx3ely2nTTg3TR85cx6WMebSaWEIK/8IWgF1GViNmLuPF2J8kKWKlQRoqJB3iZcwAKUADww99Wa4UrI6KbThwws1jiMRRKUwYY7BbhDHPEtjcKBY5lm3LYT8GgLNOsnkJirX2zvCjP3s5ZFr09FNtGoi/b7Znln734H2+0m0L2YVqcqSbFFpdqWteaJOtak/K6NrdfvKHqkjACHE+DewDaqzBCJQMAAA==
19FC373F3676303551F8ED207E67B15D	1	sdf	JChemExcelgQMAAB+LCAAAAAAABAClkzEOwyAMRXdO4QsE2RgbPDcZ06pLD9Kh5y9JpTYJLKHIQsmDPH19KXfJWRh1EHXz80WiGdAokSJxDCN8l3MABpABcDO/ZWbwCIjoljfyJgH3T+jLKcIN9or2VBYKaWu5nLEETvL5NlGUPgt6CfxvlgE9GcVmlhO9bLP0txu8qraznOiFPWe0Zi89WZaGCLt6oaJZ9x0tiGtaUKxpQdKkunqO3lTfTesf0qB2NMwA03V0b9FX0sKBAwAA
B7A30244F3C157304AA866F2B5CDEF90	1	sdf	JChemExceljQ0AAB+LCAAAAAAABACtlk1ygzAMhfecwhfAY0mWf9ZNl2mnmx6ki56/whnq1HJJwDBMhnxRHnqyLPjglJhcmDlO169v4JAMIGYIkCHhxfwe02QoGMrGuHJC+axHztl8onNuWr45K1fL7zNaH9ndsXezSmydjQpZul2t7MX8TWRTJYLnm0oE5K4KPlIB6zHlbi67HK25eMsU+7k8dFRz8TbzP3V5mAta8OS7uexwhDZxPCGXVYVtPNwvZDli39GOXLzFJNtg0BHLP4BGq1tzGalL3UfK0fMq8ym9O2/07o5cNnr3+TW6U9mYDE+orL27MaUeqtTeHcnllB0wn7Kn59q7I3Wp+0jVZUe/1FzU8+hQddG6MN4vA8/Gu7qM5CJTBXi4L…
B2E0A43490271D855CAEF9262F82E24A	1	sdf	JChemExcel6Q0AAB+LCAAAAAAABACtlk1SwzAMhfc5hS9QjyVZ/llTlsCw4SAsOD8v6RSHyNOQmEym036VX/SkRM67lqIS0kXL9PL5RZqKI+ZKiSoVvrqfY5qcZBeDc7eTls921FrdB4cQJvy4RM8FUvhGPmlYIoPHv8G9ubvEo3Ojwj5mXas8ud+JPFARr5njTaWUrF0V3lPBWs21m8sBRy0X8Zm4n8uuo5ZL9BDp12U3F/YUpZ/LAUfkI5fhXNYq9fT9EuAj6k5191TuK8YcuQe5/N3Rr1zO16U9R8bRARXFCpLRe1exVodzST5K4MFOr1QeTIZdlYznKOadKXVAZWRiZkyG+g+O7ioj1S2YdZJHO11x7xYazaWpjNSlORrpdFM53+kLzSs4j…
3A6D7CA807EBF183297488A47A36B230	1	sdf	JChemExcelRQ4AAB+LCAAAAAAABACll0tuwzAMRPc+BS8QgR9Rn3XTZVp004N00fOXdpAqNV0nlgwvlAdmMuRINvKhpahgOmmdLl/fpKkAKiXKTIp8ht9rmkAKRALA5b4u2lVrhU9GxMk+nDQgkswrCZlY5wo0hggvcJPYuxeVGLiYoWVlInin8t6nUhWxz4sEzRyvvUnq7YhD0Vw3vRzoiANFeeSFH6lQiFyGvaDlG3XQy+0bYxnBjpfnO4KduRzwcq/SvXfhqaSfUPl31x1Q2TkBhzpqXvrPdEs6BSp5ey70yEvbdSkk7D0BLWmn0nUas61659L2y8Bc7p5SI3Np+2XHy0OV9vTeme4BlZHptrdaDkV6O1Lbu7rtpUtlZC4pREHezKhrLiNJN…
C7146DACFDE9B099DC906B967D872B68	1	sdf	JChemExceltQgAAB+LCAAAAAAABACtlU1ug0AMRvdzirkAI3+eX9ZNl2mVTQ/SRc9fQ0WY4hGESRCKyFP04WePlVssJXpKQyJz/f5BTMWCPZCIgueLvV/GWPaWg7U035g/12scR/vFRGTkywAXuIwTJyeMqqdPu0Ts3XMKuYwQ/54COFYpbz0pcOxzOwUHKauHpKTYaVSlsAs5UrMWPk5ZjNiV8s/oRC33Ge3VctiXNUX1pctIzeiEETsEH56d9JqiTt2pWkrMR305TPEuZm4bddWiJt3VXXXqTkx6TfEy886drk5dcBLSZzTs7NHjRlWKMjpRy0u2cdiZUVctT+z0sLOND9eC+T3YUL9QbGjQvxUUNRWUZppqmheKDS06QdCoE+TfczsmMyFA5…
7AA3729E892EA69B0841EE9BED914D39	1	sdf	JChemExcelnwgAAB+LCAAAAAAABACtlEtuwzAMRPc+BS9ggaT+66bLtOimB+mi5+84Caq4FIJUsiEYyIs1mBna+oilRM9pTbKcv74lpkKiWiVx8kFP9HstC6nfFvHdaletlT6VmRf8WNWVmOvGgxONlyfZ4V+md9pL9NdNRYIP217vMmTuVF5GVOCq5EEVcUFLvaqEPJqoqYhLkXnMC6ONEK8q6neJ/uHltmPOCz3wMqTCLuwn/XwiOqRdOmTS1N66mV6aykwv7Wuc6aWpzPTiXcw63UtwWnBU9RINnS8TXtZDZrQeMqP1QbtDXsykh7yYc/dpL4LNl/uOAnlLgYKlQNFSoGQpULYUqFgKVHtU2FAgkS612YDEZtuozQYkNttGbTYgyZfm/vQgN…
556CC49BB679A86CA02DDA950FE0A63D	1	sdf	JChemExcelGQcAAB+LCAAAAAAABACllU1OxDAMhfc5hS+AZSdxYq8ZlgNiw0FYcH7cVkPoeBaQRFGVfo1e38vvu6hKofbUcrp+frE0Bc6FuVGXnC/wU1ICNmAFoF91FDODj0xEaXtrWLra1uqo1PcWoX8leIazxON6p9LQNE+qCLZW5VCRTnVVRbBXmVSpaEJ0qJQym2ioVJTp0a2Yi8jRIptPdFMpmKdHdyTKqDKbaMzRipex6la8dB/TUle9jN2z4kXR9/KyF/OZ9uNh0Yv5THNZ93JTCWv37c8qTL5e5HGif6gwFqW8lojdwv48UUclUkc1UkcSqaMWqaMeqSPd/3mijiz29ZuAAnXEHCn7jRJpBo7ZHHHM5ohjNkccszniHlJsVGNf3a60O…
0F2A6197755A10D5EA3EC069204FF4AE	1	sdf	JChemExcelTQUAAB+LCAAAAAAABAClVEsOwiAU3HOKdwHJ+/H6WKtLNW48iAvPL8X4o401hZCGTifTmYH2nNyToG1MwuF6o2QOxOxkJEy8g9cIAUiBBADrpHp9j5wzXBgRw3gnMaPkcYXRXqvyFOEET4lfs1GhqOyfKlv4NvJThTynh4prCdGpwtHMdF0ijjokXEjE/6v0tEtxMFzq5Q8VVKPZRKu89LSr0ci1d6ffKj1eUhThpbO7qGKl3WE+0Sov688L1+bos78HKk2loUJaUWvQNOWmymq5BR2m3AL5LJqbj6Y6o3azwwjRNMWI8pTL9W83g2r7tgPA/rgLd8okSvdNBQAA
EA93E5F7B875DF73FC7C453D1BDEAFAE	1	sdf	JChemExcelbw8AAB+LCAAAAAAABACtlk2S3CAMhfc+hS7QFJIAwzozy5lUNjlIFjl/ZDs9dvkx/oHucnW5v4aHniSMf8Wco/r0SGH4+POXY8rEIpkTS0zyRl+fYaDAFCKRny+ev9dPKYV+i/d+mH6xC5KL3TzEhTHOI72zfz39oKfE0TUsM0aeVpxUch5jVUXOVeYZtVh+Xo7lcSkWPlM5yMuNWFYVdin6enbP8mIRcNCwqIi2OrJsxLEeyw1HayzeBWu9VkfPWL5q3pVdUGmptM3N0rgD1q4jqFFT70J2m1Q6+mWzGzv6hS7FckPloOtOVbaV/rZfbqns+uVGXi7towsq//dRl6OtSrsjdXGUbkerykG/nJ4kL3nW0aXn7vV+OToDTlWCk2xHf…
E6730B004BA74D13061784344F693EBB	1	sdf	JChemExcelnwgAAB+LCAAAAAAABACllDtuwzAMQHedQhcIQVKiPnNToEtSdOlBOvT8pRWkik23cCTDMJIX5YFff0gpEjCdkrjL1zdJKh4TJsrIkfnsfy/nPIfl9thuas9+1Vr9JyOiW74hZIqiH04ZkFhuTH9F/+bviv/uZiGIXOpiSZCW/3bLy3ELA8UQd2N5ylIk78fyREaPsZSQp2MpwDJel7ulAmaZrm6FWMYzullOhBDWPXofmZeZjLplprrdIpCHY+l7JBDSaF16j4zlOmKJIH/NLh2vS4Qqo3v0aNFxme5RgDD8fuk90o1ab8BQj+Ys952eqUu3mLo8EUsAybw/L4ctOk68GSrXUGjPFVUU7VmlYqmiZA2Ksj2rqNiziqo9Wzxtl8Ati…
FC0C3A9D25A7D94E15AC2780AC204147	1	sdf	JChemExcelJwkAAB+LCAAAAAAABACtk01uhDAMhfecwhcgsp04P+tOl9Oqmx6ki56/BlUQxlnMYCKE4JPz8HsOX1KrRMxzztP955ckVyDmSpkIG99gW9MEnIAzAHbXvlpr8M2IOOnLLAGR4vJEgWORpQKVIcIbHCXG14MKhkR8WqWQ1G7vKZUUuGa3SgxSNEanIw5VSvP20qtUFq8jMJP+fKUXSnGs8kIvFBJXt6NexZPuvyPXpFHPbpLrVBzp7mmoSpZDLs9PGq7q5YJcYJv07Jg0XDLpTsWTy/ZPu2a052JUTp0XT7r93od/+mlHpMGs9wNVFIc0rfcDVSS2VlG2VFGxCoqqrVXaLG1AaBQUEZlaRcT2a3mlg1rrWBFZx4rIOlZE1rEiso4Vk…
F45CD80FCBA3D56ECAA53663ED72E9E0	1	sdf	JChemExcelJxAAAB+LCAAAAAAABACtl01y5CAMhfc+hS4QCglh8DrJMjOVTQ4yi5w/wp1uHD/HPzAuV1f31/KznhBgv8ecY/Dj05iGt3+fHMdMLJJ5ZB8neaHHMQykgTQR+fnk+bMe0zTRh3jvB/vxJI41aPkWXGKJJcI7+9fTM90l9s6Viric01Ll73kVdip5uqloir4tl6rCboy+UaU6Yieh1ZG3mmrcVDmfy/2KPkcLlZ7qVkcw0pdyOVEXOa/inbb2Lj36pVaoUyXLj+qe7xeqXdfjyEYmpm5HS5V2R8HFJN2OqkrPPFIn2ZbNrXl0wVG0Kzj09m5VgbpcyiVxzDeVX0f6RC7fKjjSF6r7cEQdKyaNToOXg37hI5Vk86jsgBt1acqlZ6RrL…
B26C606A7B96419F1050374A4A4D5CF0	1	sdf	JChemExcellwMAAB+LCAAAAAAABACtkz0OwyAMhXdO4QsE2Q4/Zm46JlWXHqRDz1+XRg2EDhUpsizz8fRkjLh6ET9iGIKY+f4gHwSIWSigOOYJPssYgJQDi9hWSglujIjmtUOrVT5n66LHgl2gtvgeq0sk598uGNgXLqffXcg6lvS/XsjyGA/3gla46qXHZdjmvFZLx43UxVHvdJsODrv0zoX0gXOuqKIx5z11rVaRb7WKQqtVFFutImm1kv/NXusyrbUzwHmZzBP5C1DXlwMAAA==
1BF90258BBB6EEBCE9721CF6AC563985	1	sdf	JChemExcelBwUAAB+LCAAAAAAABACllE2SgjAQhfc5RV+AVL9OOj/r0aVas/EgLub8k8RRlCCOkOqi4OPxeN2k+NaU1HEYQjaHyw80JGJFQBRIlh3dlzEEV4u4FdpxXDlnOgszm3rFtpy1+2J9VH5gX3SzWKo/lwivVxcOog8upzUusOKizmaRdy6wXlK+PpvkRUd45yIW3vnZLB90dM8yjHPekKW4eGyebu/yQZbRZctcumms+dLDQkcrs6zeL8PC3v13FrSeMaHuRsOE+l5bkDaKCQ29tqDYawtNvbag3GsTYToaUxHQ5a10trcZWlD9ez2/7UC0P+7ML5i9fR8HBQAA
2053B3DFF64B160D0272B5C9EADE39B9	1	sdf	JChemExcelbQIAAB+LCAAAAAAABAClUssOAiEMvPMV8wNLSqE8zu4eV+PFD/Hg94tg9oEcdG2aBqadyZRwlRjFkh8Cqfn+MOIjKJlgPOUzj1hCKcADAtAm10gp4cZEpF430pGl9I12HFPFcpdwwV6in6py2Qap3GCcbFRO36uwJs99lR+8rBu9uYe8LBsN/3lpHBxQMflhSt2hGbKltqj7nHXlN3RQ3yrMwHQe1RMmSuBAbQIAAA==
2C77B9F9FB0C590B444A0F5F3F7EE1FA	1	sdf	JChemExcel3QMAAB+LCAAAAAAABAClkz0OwyAMhXdO4QvUsvkx9tx0TKsuPUiHnr+EVE1SspQgZMEHenoP5HtSTYHklNmNzxcnUWDvlYUpJD/AdzgHTAAGQKu5DDODhyciN+0Ys1CaVxo5TivCckpwg63E/qwqHmNONKtEr7ZSOfeoEAoF6/MSkNX2E/3hJaB9HBxJFFFY41Evi4pHEen8o4Qh+MOJBCnm/URdXvp/mstz1LqhBYVaf2ls7xaUWlqQtLSg3OoWqu1drd3X0qkttwojwOU6uDcx8Rwu3QMAAA==
EA31A4DC0F47C70A9D48F37B14A5110E	1	sdf	JChemExcelqwQAAB+LCAAAAAAABACtlD0OwjAMhfecwhdoZDv/M2UsiIWDMHB+3FDRpmYhJbIi98vzk+NWvYWcg8M4JDbT40khZiDmTBFdyDzCZxkjB3MAbmJdpRS4MyIaeRjQJvJh5k4yrhlaOUW4QmvxPcymorq4JVvY6ReX//bC1qdwuBe2GJteulzIskudLmQ95/Kuzdx7o4/LsE7owI3ExdPhuQxqLl1v+tiN1tre6ZJ8JnVvqCBX9z31WisoaK2gqLWCktYKylorqGhtAUKtFUqKCpr/JXuHWGmrnQDOl9G8AFoBwlWrBAAA
09A8E555CCF4FBA11383DE03ED7723D7	1	sdf	JChemExcelOwMAAB+LCAAAAAAABACtkjsOwjAMhvecwhcg8iNO4pkytoiFgzBwftIUlZZ0qAqWZUVf/P9yHjfNWQXjKYnrH0/SmIGYM0VMGLiDOZwDyDVxkZ8wM7gzIpY+OKGnENPI2YtSHlfoyy7CFdYW2+kmhcZUteRNTBYu5/0u5Dkz/3MWonB8FlGetJEtHHNBbxnlfc+qB2eZtb+4FC2apc0TDXtdqDxNrStakNT6TUPbW5C2tKDY0oJSS1P92xu+De0BLkPnXibn0NE7AwAA
0BBA0ABA1C68849A2686E67B83A2E9DF	1	sdf	JChemExcelbQIAAB+LCAAAAAAABAClkk0OAiEMhfec4l1gSCkUytpxORo3HsSF5xfBOD+yMDNN04RX3peWcBNV8RSHFMz0eDqJCsesLpYqPOIbxgAREIAWOUfOGXcmIvM+kVWW2nc2sOamlS7hhDWin6Z52Sdp3uSC7KOwpch9yvV/yrzRx3tso+HYLJsJdlBceZhaV2qRfK1bNfzeDfU3dNS4JUzA+TKaF33T6PJtAgAA
DCAAABEC4E6F625218F4FBA264FD09D0	1	sdf	JChemExcel3QMAAB+LCAAAAAAABAClk8EOwiAMQO98RX/Api1Q6Nl5nMaLH+LB75exzOm2uOkIIeXRvLRNuMacoyc9pOja+4OjZmARY6XIXhp4LeeACcAAqG6u57jMDG5CRK67MaZi6KMcOHQRYXkluMCg+LarRTCkSL0lSLY3y3G7xSNnW65ltPB2i6Cq/tmRRyNvKx1tqGWwEOor+rWWgMo57J3LaNkzl4jey9pcVi2KFNJyR5trKQ3LpG1XkZ/TgkKlPKFxnluQVqoTmua5BeW5N9XfN821+i3lg7YAp3Pjnp2uVEndAwAA
42A4DC2C6E504CC0ACEE95FA6B563C3F	1	sdf	JChemExcelvAYAAB+LCAAAAAAABACllU1uxCAMhfecwhcoso0xZt2p1M206qYH6aLnLyHN5Ido8hehiDzQp2c/UL6iWQyYXsjdf34pqgFxQFI0Jr7B43EOqKwlAKyD6nt8cs7wzYjoui/ySTH2swKTboa+rCK8w4B4NiqFvaSIPUXY8oTyCnMjuyjoFcOU8rnfy7QiE5JVLzsoKEqrFZ3ywl511t0DlODJ8lZFB7rLnuOsuweSHr1cqyj/5/vkvPCRvpw/u6OXK6dOvJLJRkY7Khq8XMlo9HIlo+hD4K2MNila7lFa78spL+cz4npHytCFGoaFmSqLK+WqFFdVXUTbE1K7t0jWeihqbj0kIGwIRaK2ik7lhtCpoSUEIGn3FjW23KJqS9D6d1lRb…
F4C737CF0A80351DDCCCF03502236076	1	sdf	JChemExcelTAUAAB+LCAAAAAAABAClk01OxDAMRvc9hS9A5N/EWTMsB8SGg7Dg/HhSmKJkNC2TKKrSV+sp/lS/m7sJlidezp9fZNkBM2cqSGR8gutaFiAFEgBsm9pzW7VW+GBEXC5vnGp1XE9mVi8nTPEV4Q1+Ffd2s0gqxLZaSEX/WJ6PWzQpl9t32Sx03CJJHB/syKIP0p2Odu+yWSgJuT56F/9JYyaXzTKTS05WcC8XPm6ZyaUkdt3L5R+WmVxKzFGV2QnwmCPxuWmklj91NJCMNJA2Sh21sTZQbjR3tIy1gXz0Bq1jbQXCsTYoDbWBiLvfa6Vjb4FIe3oGeHk9Ld/8GWikTAUAAA==
E3137DA9DEB1994CC4F962BBB8619E04	1	sdf	JChemExcelWg4AAB+LCAAAAAAABACtlktygzAMhvecwheoxpL8kNdtZ7pJO930IF30/JUJgQY5oeAwTIZ84H/062H4jCKRfX7i4fT9gzGJQyLBRN4zvbj5GAbH4gI558cTx9/lKKW4L13kh/ovQfE03kdAyuOVB73r3Zu7SNw7J5UgJZ7XBqT4R+XZXQdyRyUDY2irfOyJxefRx5MHnryZWDZVIlCkbpUAwv15CRDogY5spXfEEiGlc40QJGA41i9LXozKrux6vBHLDhWGdGsCFhXaVkF5pKM7/bIjFqOyo0ZzXrq6jiA/YBoJOG3mZVMFIW5P42Z2EcqtnWFHdude68rLvLZHRdeGzHy+itq8R2MJIVJVUW8Yjk2ARoDouyu9ZKNnr/OQb03j/…
192FFEF71F4CC57B48FFB5D2EC6F0198	1	sdf	JChemExcelwCAAAB+LCAAAAAAABACtmEmSGzcQRfc8RV2gEUjMWFteyg5tdBAvfH5/kKxGmR+sAcmODkXrCZ3MnxMS+hVLid7mr3D7+c+/ElNZbJQk2Umw7sfy/XW7LaUsNS+LvX/L/c/+VWtdfjtr7Q1/+bImZO/bT97EYGs7YQ3+1S5/LKuJve/b4ze8dfZhpThvZ62EEN3DihWb5qyIEZfVvoiJvsZmJeCnHIdW5MiKMz6FIyuHvjiTs16RN+kDOQrIzKEid2ylfCC6wYQPZDoaF/VxScZ+IEfJhHIYl8PoZuPf5ejv875kk4+je8EXb8SWpPUFHVWDzNVLMfGZaZ2V+uxpMSnXSUXdCsXlQnSryc960US3x2Un0xfioqm6rkjRAWKNezfrz…
2C1E2FDB1B86535657C978907E12F873	1	sdf	JChemExcel3B8AAB+LCAAAAAAABACtmE1u2zAUhPc6hS4Qgnz8XzcFukmLbnqQLnr+Di3bEjykZZI2ggD5rIw474+UfvuUvNXxwy9ff/8ZH9JqRJIJxmgjn+v9syxrCmu266ovP+bye//knNc/orVe8MeHVl5s+f7DK/FyuVIrfKvXH+tN4tnPsv2H1VJX+XZXkRMVrAVe/KaSQ3AHlV8vr+Wg4pS30VfX0uHIqrRFaEjFOS+bijY6DKnAkYvWbire6Ty2FqOMxGlHBjHNZ9E15yrZN+qlo+pE2eCmMy0qxvm4WBXeUC8OVXLq6KyPoOKumZ6JrlPpDZne1zITl7uPKZWg9BsyHZRLp3E5zVFQuTUxO3IUlW3Vy+sTEyrxPEenjpIyrXoZcmSV0…
71354E97348D8CC8CB244F5AD0CB0B44	1	sdf	JChemExcel9BcAAB+LCAAAAAAABACtl0GS2yAQRfc6BReYLmiaBtaZLJNUNjlIFjl/PrbGUrmxZYFdWnjeSN//0w2I36mUFH3+0OXH338haXFeWUP2Kpk/3e2zLE7F5eCcv1zXL9un1ur+sPd+wR+BiVVS45E4e2nfPOG/3n1zXxLProtKIIn1SIWPVTwebs8ypZTqTuXX6148see+yuYlHKi4SrlcEwUqEmTWS6CwZpsZlycqR4l2NZpJtKl4ksBpzMvWdUbllJd1XD48xXWcz/furUZW5XUvu36ZGBdXqM6PC1RSepDo9a7bvHxgnIP25/Tr88iqDCUKlKPvz+kTiZhE0qCXTHntuhkvmWJ4MLpDXp5U+rBGNy9TXackb5gBSj5Pz2mXiI9nw…
FFFDAE1F1F2C25A8E6052BCF205DD794	1	sdf	JChemExcel/hQAAB+LCAAAAAAABACtl01uGzEMhfc+hS4QQSRF/aybLNOimx6ki56/b/wTDYayxx7GMILki/DMR1Ic+re2ppLqWz19/v1HWlpIlYQqKXd+D1+v0yloCYVDSOc3nX+OV+89/OGU0mn5K8WcFWfDm8REqVwY/pvCj3CTePS+qkjidFFpLOmQyhtiqSIXFc2pH1UhSrr8lqNKVa8jjaw8d0TPx6Kxl5JXKr+ej4Uicd2LhfdUUqyU57G8kBdCTrtbhaMUfywca/XnRSK173Tk6brhyHGP4Kj4b2PImAe7jnazm2O79ssDlb17BJXM/rx8dYlLpcT0DTUqMbfdvOxmt0a5V6MX5kuNdT+7L8SCG5Va8caCG9UzHeuXFvVaaZ9Kv95pi…
1290569F09BA7770696262F6FDCB5C90	1	sdf	JChemExceldAcAAB+LCAAAAAAABACllUFuAyEMRfdzCi5Q5G8wmHWTZVp104N00fP3E1VtImcVIzRi3misZyzDh7lbk/nix+XrGza8QNUxZJjqqfyN4ygqBasUuZn/Y61VPlVEjutbhZvt1ahQb3sllV+lvJb7EI/nb5S1/+CwOmH+VBRIHehZF6A29ZV10Sq99ayL1mkz7dJqn5p26az08KxLZ6XRsi7GSlvaZdTWRLMuk5XuM+syWemVdnFWuqVddk87si67p3UkXXT39My6KHu6wbIuu6eHPHR5f8alV1/iz0Thhuj1eUeJWqREPVIii5RoREo0IyXySIlWpIuHc6BEQKTgsRepFsTciBBzI0LMjQgxNyLE3IgQcyNCzI2U1+Xe+xt6KeX8d…
52B406D7A59A776FB024C2CD5FD137BE	1	sdf	JChemExcelJAMAAB+LCAAAAAAABAClkkkOwyAMRfecwhcI8hAbWDddplU3PUgXPX8JkTLBJqllWegB35/hpTGqYOiSGz9fUotAzJEMTYQHWMI5gAgQAHCTa6SU4M2ImNdBh54S9RNHH6jXeZRnEZ6wl2inm3coS+lCnjjgRuV2TSUp4zUv5FmCNk90wsvq4J8TsTez9u2eUBEvEVPTy4l7WbxMb0546aUpy5S6oxlJqUfa12sz0ppmZDW18osbNB67jQD3x+B+vCvLeiQDAAA=
36BF5767E75DE5B1B40E38A58986EF63	1	sdf	JChemExceltQgAAB+LCAAAAAAABACdVUtygzAM3XMKXyAefWx91k2XaaebHqSLnr8ykDSDaUnMMIx5SM9PkiU+qlll0BPCdPn6xiqWkMhQwJjonG7XNCXiRCUlmG+cn7+Xu6dPAoApXk6QVU3bqmQG4WYBOb5Cek9Xiv/umQUzYmm+J861ktyxvDzOAlnIS1tRjmhplwWPWcwWLZQRQMYigkwovsQmWHVUi4qtLACjecFcta4sqAWHIgoP5jmnvZanWMCArhlSH84LiS4rKFJGa+SGa2WUbf+80HF21WxlcfD9Sh9qocwFVl9yGT51JZybL2auyKPZFSszS3QAVx/S0s6LKi9aotA2lN2W06Wng0VjOapFmNZssA9OhlBQ2FdfIh7ugFLnqdLPl…
1B673DD09D676278D2E6513491718D59	1	sdf	JChemExcelgQMAAB+LCAAAAAAABAClk8EOwiAMhu88RV9gpH9ZgZ6dx2m8+CAefH4ZRme2RbdJCGk+fn7aEi6aswZODeD62x0aM0HEEFk1SUfv4RyREWUirhN1HYeZ0VWYueioYQ9DO3D2Ca0+o7LLdKaXxbfpnidUQr0FHpL4w+Ww3gVeQtLFXEYXrHYZagPvrAjeVH5VJFtcXtH2XMTHGJffaEN3gw+ZbbGiPbn80V3UzmFCCwpzWlBbaZxQnWu1qqbaQtNcm+oPWaA2eVbXEx1PnXsA6xcKroEDAAA=
FE24375501CFCDEE5977370205AF268E	1	sdf	JChemExcelOwMAAB+LCAAAAAAABACdkjsOwyAMQHdO4QsE2Q7mMzcdk6pLD9Kh569DqoSEqGpBHuBhnmzgLjFKj6EjNuPzRSIs6FAooXeRB1iHMQAxBxaxjZQSPBgRzbxCG8jJPGOLnmVhuotwg73iPA4WstyH0nL53ULWcUzL2ajtFZapwdJ9zjbVsnakFkfc2FFVQYul+1LLX2+0VdB6u6TfJMeO6rrPezuqyNVUkdQGRb7OVRTqXJ//9jGXT+gIcJ0G8wa+SqjyOwMAAA==
6611BDE6A80C960529053D6137B36C87	1	sdf	JChemExceljQYAAB+LCAAAAAAABACllUFuhDAMRfecIheYKN+J7WTd6XKm6qYH6aLnr5PAtCKotClCCB7hyd8h8Mo5cwx6QVxu7x9gyQ5EGRISlK7usS2Lgzpk50Lb0Y5fWynFvVEIYalXwdtZvX95nG3sxW2Kn/bVokjcLQnE3yxPMxZ4inpswZkFPmaUblGiNJcIHqStL+Q5aDishc4TxUD/tVhPkWOzRA9NPJfInkg90dCXP9WiUaVbkuhkLfCCPkdDovvvLeRTbDnMEnKmubeOfIHGblFmnbVwRn32kmymy3F3Ty2WQ6RZ2PpiS3yyuyqIay2FZa67tgZV1r4Umu2ufQ+YS68lIE2tRrT3EjsaN4odTeNYQzxSQzJSQ9qo7Gg+rOGAGiqjg…
89260E63A6F4EF1C4D461FC39EE88E55	1	sdf	JChemExceltQgAAB+LCAAAAAAABACtlE1ygzAMhfecQhfA4ydb2F43XaadbnqQLnr+CvIDRa4pJAyTIV+c5/ckmQ/JWYJPPWJ3/vqGDJnAnDEgMPhE96vriANxJPLTjelzvkop9Mne+278xi5LKvrQe6dsWnl9eqebROu+qiCGeFGJYFmovBxRgeOQ6irYUoGLnMtFZZCjiWYVdjGJr3rhLRXvEqJcVHL+lWiHl3tnWl626tI/xUv/lLr0c6eNl//Py0IlaDZ+OJGZlx3VbczuDi9zjxonYLO6s4o5jbu83KbugbpQI9Gh90tjXjZP41PmZfHGfOA0UnCSuJ7okJdGjzbrMns53iNM+2BFw40OKxrtWkViqUz/xfIHpekvmq2ComJpIXjjTBFQX…
59279164D49E5F65FF97BD231F32257A	1	sdf	JChemExcelYwUAAB+LCAAAAAAABACtk01uxCAMhfecwhcgsh1MYN0ZaTYzVTc9SBc9fx3yKzwzIlGRFcEX8XjPJF+SkvQ4eBJ3//kliQmIe6SIkZEvsA7ngMJYgKWoPLeRc4ZvRkQ3rrDTWXlPXZRpNrMbLBLvalYZKMikwv0gO5WPVYXbVbjTVHuVz3Yv1AVOedqbWPCpl3YVv3XouJc1kaoE4nN92Rx4k+jMHXlzR4cSVd04mWi5adOX9kT+TXdPJnr5vVBzd/8nkf2PmhNxcUt7zxPtC4oVDVU4V5BYKmVvTRUN9jSlyZ6mi2wVMhBaBaVkFZSyVeBnVBHZxCMNNb0DXB8X9wfidI0iYwUAAA==
DBB3DBA129D46705C81925A9C7B8C156	1	sdf	JChemExcelqwQAAB+LCAAAAAAABACdkksSwiAQRPecgguEmp7wXRuXarnxIC48v0g0USaVRKipVPKYNE3D1cXoegodvDrdH3A+ajBHeEou8aCnoVSeeJWmUijPeaSU9I2JSL2+yOS3Ms/GBkdf7KI/Emv1VgmwblQhz+5L5dCiAsN9WFbBlgqM5ZjGfyO37mhS6eaEhBfeUmED29tRxeInl5Z0pcofXmYVke5fXqo0Ws6oW9lRo5fqpPfn0q3cut1eUNZBRfsPRUWt7M3ISZqRL9RXNMjejKLszTTJ3qRB0lmmWNrFAs0IXK920vp4HtQTK/AydqsEAAA=
BB212084A38B23632F929EAA7F54AAD9	1	sdf	JChemExcel3QMAAB+LCAAAAAAABAClk0kOwyAMRfecwhcIsk3MsG6yTIdND9JFz1+TVplgEVFkoc8T/vqW4CExisPQUTDT603iIxBzJI/JMQ+wLGOAECAB4KbWlVKCJyOi0UOH1qNLWTnrFOYbaDGrG+wt6nVwYdsH2bpcTrtoBxHK1wU9S6tL5DlBmeX8RJssZNmFv7MsqinLoXdV9zaX9ixkveBvImx9L+UcDS4EwPO+o4pcSRX1VSolVeRLqiiUVFGs0lSj+Vvyjk4A43UwH/uyvPrdAwAA
7B1060872BEFE5836411F91B4C7F0C7C	1	sdf	JChemExcelbQIAAB+LCAAAAAAABAClkjEOwjAMRfec4l+gke3EiTNTxhaxcBAGzk/aItrSDlAiK3Je5KcvJVc100C5YXPd/cGaDCxinMg0S4v3cg5IgAK0qHmVUnATInLDib2ErEMnnmOIQ0e+3hJ6rBX75aYJE6XJF8XKwnL63jJnIZ856jHLnOU1+1+WZpPl8kuWjwQHLFyfZtxXtKKwpRXFLY3jb9ihafQsaAec+9Y9AYwh1qhtAgAA
BA70FE7D69C7AD4508F91931B23E1B10	1	sdf	JChemExcelqwQAAB+LCAAAAAAABACdkksSgjAQRPc5RS5AanryX4tLtNx4EBee3whKkKFUkpqi4GXo9DRcfEreUuyQ1XC7w4ekwZwQQDZwr+elVNl4lqaxMF7ryjnrKxORej6RKXfjPhsXPS3YWb8lvtVLJcL5SYUC+4XKoUUFhm3cVsEvFRjHKU/vJm6daFbpakL7J2IDZ92k4vCRS0u6UmVHLlVFpLvLyyqNFi/dl4kavay+dPXCf3uRf93fXjCegxW1b4oVdbK3IC9pQWGTRkkLSvK0QrPszRokewvF1hQbtCBMs4VKB62Pp149AEh/WNyrBAAA
