# Supplementary material for: Metabolomics as a Tool to Study Underused Soy Parts: In Search of Bioactive Compounds
Source: Foods. 2021 Jun 7;10(6):1308. doi: 10.3390/foods10061308 (PMC8230045; doi:10.3390/foods10061308)
Supplement: Supplementary file 1 [file foods-10-01308-s001.zip › Table S2_leaves.xlsx]

## Sheet: leaf
Table S2. Metabolites identified in soy leaves
Reference	Name a	Traditional name b	Class c	Subclass c		a Name quoted in the referenced paper
3	(+)-7-Isomethyljasmonate	(+)-7-isomethyljasmonate	Fatty Acyls	Lineolic acids and derivatives		b Traditional name proposed by Jchem [10]
3	(10E,12Z)-9-Oxooctadeca-10,12-dienoic acid	9-OxoODE	Fatty Acyls	Lineolic acids and derivatives		c Classification proposed by ClassyFire [11]
3,9	(15Z)-12-Oxophyto-10,15-dienoic acid	12-oxophytodienoic acid	Fatty Acyls	Eicosanoids
3	(9Z)-(13S)-12,13-Epoxyoctadeca-9,11,15-trienoate	(9Z)-11-[(3S)-3-(pent-2-en-1-yl)oxiran-2-ylidene]undec-9-enoate	Fatty Acyls	Fatty acids and conjugates		Reference
3	(9Z,11E)-(13S)-13-Hydroxyoctadeca-9,11-dienoic acid	13-hode	Fatty Acyls	Lineolic acids and derivatives		1. Nam, K.H.; Kim, D.Y.; Kim, H.J.; Pack, I.S.; Kim, H.J.; Chung, Y.S.; Kim, S.Y.; Kim, C.G. Global Metabolite Profiling Based on GC–MS and LC–MS/MS Analyses in ABF3-Overexpressing Soybean with Enhanced Drought Tolerance. Applied Biological Chemistry 2019, 62, 15, doi:10.1186/s13765-019-0425-5.
3	(9Z,11E)-13-Oxooctadeca-9,11-dienoic acid	13-Oxo-ODE	Fatty Acyls	Lineolic acids and derivatives		2. Ban, Y.J.; Song, Y.H.; Kim, J.Y.; Baiseitova, A.; Lee, K.W.; Kim, K.D.; Park, K.H. Comparative Investigation on Metabolites Changes in Soybean Leaves by Ethylene and Activation of Collagen Synthesis. Industrial Crops and Products 2020, 154, doi:10.1016/j.indcrop.2020.112743.
3,9	(9Z,11E,15Z)-(13S)-13-Hydroperoxyoctadeca- 9,11,15-trienoic acid	13(S)-HpOTrE	Fatty Acyls	Lineolic acids and derivatives		3. Silva, E.; da Graça, J.P.; Porto, C.; Martin do Prado, R.; Hoffmann-Campo, C.B.; Meyer, M.C.; de Oliveira Nunes, E.; Pilau, E.J. Unraveling Asian Soybean Rust Metabolomics Using Mass Spectrometry and Molecular Networking Approach. Scientific Reports 2020, 10, doi:10.1038/s41598-019-56782-4.
9	(9Z,12Z,15Z)-octadeca-9,12,15-trien-6-ynoic acid	(9Z,12Z,15Z)-octadeca-9,12,15-trien-6-ynoic acid	Fatty Acyls	Fatty acids and conjugates		4. Coutinho, I.D.; Henning, L.M.M.; Döpp, S.A.; Nepomuceno, A.; Moraes, L.A.C.; Marcolino-Gomes, J.; Richter, C.; Schwalbe, H.; Colnago, L.A. Identification of Primary and Secondary Metabolites and Transcriptome Profile of Soybean Tissues during Different Stages of Hypoxia. Data in Brief 2018, 21, 1089–1100, doi:10.1016/j.dib.2018.09.122.
3,5,9	(9Z,12Z,15Z)-Octadecatrienoic acid	α-linolenic acid	Fatty Acyls	Lineolic acids and derivatives		5. Li, M.; Xu, J.; Wang, X.; Fu, H.; Zhao, M.; Wang, H.; Shi, L. Photosynthetic Characteristics and Metabolic Analyses of Two Soybean Genotypes Revealed Adaptive Strategies to Low-Nitrogen Stress. Journal of Plant Physiology 2018, 229, 132–141, doi:10.1016/j.jplph.2018.07.009.
3	(Z)-3-Oxo-2-(2-pentenyl)-1-cyclopenteneacetic acid	{3-oxo-2-[(2Z)-pent-2-en-1-yl]cyclopent-1-en-1-yl}acetic acid	Organooxygen compounds	Carbonyl compounds		6. Dresler, S.; Wójciak-Kosior, M.; Sowa, I.; Strzemski, M.; Sawicki, J.; Kováčik, J.; Blicharski, T. Effect of Long-Term Strontium Exposure on the Content of Phytoestrogens and Allantoin in Soybean. International Journal of Molecular Sciences 2018, 19, 3864, doi:10.3390/ijms19123864.
1	1-(10Z-Heptadecenoyl)-sn-glycero-3-phospho-(1'-myo-inositol)	(2R)-3-[(10Z)-heptadec-10-enoyloxy]-2-hydroxypropoxy([(3R)-2,3,4,5,6-pentahydroxycyclohexyl]oxy)phosphinic acid	Glycerophospholipids	Glycerophosphoinositols		7. Carneiro, A.M.; Moreira, E.A.; Bragagnolo, F.S.; Borges, M.S.; Pilon, A.C.; Rinaldo, D.; Funari, C.S. Soya Agricultural Waste as a Rich Source of Isoflavones. Food Research International 2020, 130, doi:10.1016/j.foodres.2019.108949.
9	10,13-Nonadecadiynoic acid	10,13-nonadecadiynoic acid	Fatty Acyls	Fatty acids and conjugates		8. Seo, W.D.; Kang, J.E.; Choi, S.W.; Lee, K.S.; Lee, M.J.; Park, K. do; Lee, J.H. Comparison of Nutritional Components (Isoflavone, Protein, Oil, and Fatty Acid) and Antioxidant Properties at the Growth Stage of Different Parts of Soybean [Glycine Max (L.) Merrill]. Food Science and Biotechnology 2017, 26, 339–347, doi:10.1007/s10068-017-0046-x.
9	12,13(S)-EOT	(9Z)-11-[(2Z,3S)-3-[(2Z)-pent-2-en-1-yl]oxiran-2-ylidene]undec-9-enoic acid	Fatty Acyls	Fatty acids and conjugates		9. Silva, E.; Perez Da Graça, J.; Porto, C.; Martin Do Prado, R.; Nunes, E.; Corrêa Marcelino-Guimarães, F.; Conrado Meyer, M.; Jorge Pilau, E. Untargeted Metabolomics Analysis by UHPLC-MS/MS of Soybean Plant in a Compatible Response to Phakopsora Pachyrhizi Infection. Metabolites 2021, 11, 179, doi:10.3390/metabo11030179.
3	12-Hydroxyjasmonic acid	12-hydroxyjasmonic acid	Fatty Acyls	Lineolic acids and derivatives		10. ChemAxon - Software Solutions and Services for Chemistry & Biology Available online: https://chemaxon.com/products/marvin
9	13S-Hydroxy-9Z,11E,15Z-octadecatrienoic acid	13-HoTrE	Fatty Acyls	Lineolic acids and derivatives		11. Djoumbou Feunang, Y.; Eisner, R.; Knox, C.; Chepelev, L.; Hastings, J.; Owen, G.; Fahy, E.; Steinbeck, C.; Subramanian, S.; Bolton, E.; et al. ClassyFire: Automated Chemical Classification with a Comprehensive, Computable Taxonomy. Journal of Cheminformatics 2016, 8, 1–20, doi:10.1186/s13321-016-0174-y.
9	15-Methylhexadecasphinganine	15-methylhexadecasphinganine	Organonitrogen compounds	Amines
2	1-α-linolenoylglycerol	glyceryl linolenate	Fatty Acyls	Lineolic acids and derivatives
1	2-Amino-1-phenylethanol	β phenylethanolamine	Organonitrogen compounds	Amines
3	2'-Hidroxydaidzein	2'-hydroxydaidzein	Isoflavonoids	Isoflav-2-enes
2	2-methyl-7-(3-methyl-but-2-enyloxy)-3-phenoxy-chromen-4-one/5-methoxy-8,8-dimethyl-4-phenyl-9,10-dihydro-2H,8H-pyrano[2,3-f]chromen-2-one	5-methoxy-8,8-dimethyl-4-phenyl-9H,10H-pyrano[2,3-h]chromen-2-one	Neoflavonoids	Prenylated neoflavonoids
1	2-Phenoxyethyl isobutyrate	phenoxyethyl isobutyrate	Phenol ethers
1	3,4-Methylenesebacic acid	3,4-methylenesebacic acid	Fatty Acyls	Fatty acids and conjugates
9	3’-O-methyltricetin	selgin	Flavonoids	O-methylated flavonoids
1	3-cis-Hydroxy-b,e-Caroten-3'-one	3,5,5-trimethyl-4-[(1E,3E,5E,7E,9Z,11Z,13E,15E,17E)-3,7,12,16-tetramethyl-18-(2,6,6-trimethylcyclohexa-2,4-dien-1-yl)octadeca-1,3,5,7,9,11,13,15,17-nonaen-1-yl]cyclohex-3-en-1-ol	Prenol lipids	Tetraterpenoids
5	3-hydroxybutyric acid	3 hydroxybutyrate	Hydroxy acids and derivatives	Beta hydroxy acids and derivatives
1	3-Methyl-3-butenyl apiosyl-(1->6)-glucoside	2-({[3,4-dihydroxy-4-(hydroxymethyl)oxolan-2-yl]oxy}methyl)-6-[(3-methylbut-3-en-1-yl)oxy]oxane-3,4,5-triol	Fatty Acyls	Fatty acyl glycosides
9	3'-O-Methyltricetin 3-O-alpha-L-rhamnopyranoside	2-(3,4-dihydroxy-5-methoxyphenyl)-5,7-dihydroxy-3-{[(2S,3R,4R,5R,6S)-3,4,5-trihydroxy-6-methyloxan-2-yl]oxy}chromen-4-one	Flavonoids	Flavonoid glycosides
1	4-(3,14-Dihydroxy-10,13-Dimethyl-Hexadecahydro-Cyclopenta[a]Phenanthren-17-Yl)- 5h-Furan-2-One	digitoxigenin	Steroids and steroid derivatives	Steroid lactones
1	4,7(11)-Guaiadien-8-one	1,4-dimethyl-7-(propan-2-ylidene)-2,3,3a,4,5,8-hexahydroazulen-6-one	Prenol lipids	Sesquiterpenoids
5	4-hydroxybutyrate	gamma-hydroxybutyrate	Fatty Acyls	Fatty acids and conjugates
1	5(6)-Pentyl-1,4-dioxan-2-one	5-pentyl-1,4-dioxan-2-one	Dioxanes	1,4-dioxanes
1	5-Megastigmen-7-yne-3,9-diol 3-glucoside	2-{[4-(3-hydroxybut-1-yn-1-yl)-3,5,5-trimethylcyclohex-3-en-1-yl]oxy}-6-(hydroxymethyl)oxane-3,4,5-triol	Organooxygen compounds	Carbohydrates and carbohydrate conjugates
3	6-Methoxyluteolin-7-rhamnoside	6-methoxyluteolin 7-rhamnoside	Flavonoids	Flavonoid glycosides
7	7,4′-dihydroxy flavone	7,4'-dihydroxyflavone	Flavonoids	Flavones
3	7-Hydroxycoumarin	umbelliferone	Coumarins and derivatives	Hydroxycoumarins
3,9	7-Methoxycoumarin	methylumbelliferone	Coumarins and derivatives
9	7-O-Methylluteone	7-O-methylluteone	Isoflavonoids	Isoflavans
3	8-[(1R,2R)-3-Oxo-2-{(Z)-pent-2-enyl}cyclopentyl]octanoate	8-[(1R,2R)-3-oxo-2-[(2Z)-pent-2-en-1-yl]cyclopentyl]octanoate	Fatty Acyls	Eicosanoids
1	8-Oxohexadecanoic acid	8-keto palmitic acid	Fatty Acyls	Fatty acids and conjugates
3	Abrisaponin I	(2S,3S,4S,5R,6R)-6-{[(3S,4S,4aR,6aR,6bS,8aR,11R,12aS,14aR,14bR)-11-carboxy-4-(hydroxymethyl)-4,6a,6b,8a,11,14b-hexamethyl-9-oxo-2,3,4a,5,6,7,8,10,12,12a,14,14a-dodecahydro-1H-picen-3-yl]oxy}-5-{[(2S,3R,4S,5R,6R)-4,5-dihydroxy-6-(hydroxymethyl)-3-{[(2S,3R,4R,5R,6S)-3,4,5-trihydroxy-6-methyloxan-2-yl]oxy}oxan-2-yl]oxy}-3,4-dihydroxyoxane-2-carboxylic acid	Prenol lipids	Terpene glycosides
9	Abscisic acid	abscisic acid	Prenol lipids	Sesquiterpenoids
4	Acetate	acetate	Carboxylic acids and derivatives	Carboxylic acids
2	acetylgenistin	2-acetyl-5-hydroxy-3-(4-hydroxyphenyl)-7-{[(2S,5S)-3,4,5-trihydroxy-6-(hydroxymethyl)oxan-2-yl]oxy}chromen-4-one	Isoflavonoids	Isoflavonoid O-glycosides
1,3	Adenosine	adenosine	Purine nucleosides
3	Adenosine monophosphate	adenosine monophosphate	Purine nucleotides	Purine ribonucleotides
3	Afrormosin 7-O-glucoside	wistin	Isoflavonoids	Isoflavonoid O-glycosides
4,5	Alanine	alanine	Carboxylic acids and derivatives	Amino acids, peptides, and analogues
6	allantoin	allantoin	Azoles	Imidazoles
3,7	Apigenin	chamomile	Flavonoids	Flavones
1	Apo-10'-violaxanthal	(2Z,4Z,6E,8E,10E,12Z,14E)-15-{4-hydroxy-2,2,6-trimethyl-7-oxabicyclo[4.1.0]heptan-1-yl}-4,9,13-trimethylpentadeca-2,4,6,8,10,12,14-heptaenal	Prenol lipids	Sesterterpenoids
3,9	Asiaticoside	asiaticoside	Prenol lipids	Terpene glycosides
9	Asn-Phe	(2S)-2-[(2S)-2-amino-3-carbamoylpropanamido]-3-phenylpropanoic acid	Carboxylic acids and derivatives	Amino acids, peptides, and analogues
4,5	Asparagine	L-asparagine	Carboxylic acids and derivatives	Amino acids, peptides, and analogues
5	Aspartic acid	aspartic acid	Carboxylic acids and derivatives	Amino acids, peptides, and analogues
3,9	Aspartylleucine	α-asp-leu	Carboxylic acids and derivatives	Amino acids, peptides, and analogues
3	Azukisaponin I	3,4-dihydroxy-6-[(9-hydroxy-4,4,6a,6b,8a,11,11,14b-octamethyl-1,2,3,4a,5,6,7,8,9,10,12,12a,14,14a-tetradecahydropicen-3-yl)oxy]-5-{[3,4,5-trihydroxy-6-(hydroxymethyl)oxan-2-yl]oxy}oxane-2-carboxylic acid	Prenol lipids	Terpene glycosides
3	Biochanin A	biochanin	Isoflavonoids	O-methylated isoflavonoids
3	Biochanin A 7-O-D-glucoside	sissotrin	Isoflavonoids	Isoflavonoid O-glycosides
3	Biochanin A 7-O-glucoside-6''-O-malonate	3-oxo-3-{[(2R,3S,4S,5R,6S)-3,4,5-trihydroxy-6-{[5-hydroxy-3-(4-methoxyphenyl)-4-oxochromen-7-yl]oxy}oxan-2-yl]methoxy}propanoic acid	Isoflavonoids	Isoflavonoid O-glycosides
3	Calycosin	calycosin	Isoflavonoids	O-methylated isoflavonoids
1	Carboxyglycine	N-carboxyglycine	Carboxylic acids and derivatives	Amino acids, peptides, and analogues
9	Cauloside D	cauloside D	Prenol lipids	Terpene glycosides
4	Choline	choline	Organonitrogen compounds	Quaternary ammonium salts
1,3	Chrysoeriol 7-O-(6''-malonyl-glucoside)	3-oxo-3-{[(2R,3S,4S,5R,6S)-3,4,5-trihydroxy-6-{[5-hydroxy-2-(4-hydroxy-3-methoxyphenyl)-4-oxochromen-7-yl]oxy}oxan-2-yl]methoxy}propanoic acid	Flavonoids	Flavonoid glycosides
4	cis-caffeoylquinic acid	(Z)-chlorogenic acid	Organooxygen compounds	Alcohols and polyols
4	cis-p-coumaroylquinic acid	(Z)-5-p-coumaroylquinic acid	Organooxygen compounds	Alcohols and polyols
3,4,9	Citric acid	citric acid	Carboxylic acids and derivatives	Tricarboxylic acids and derivatives
1	Corchorifatty acid A	(10E,12E,14E)-9-hydroxy-16-oxooctadeca-10,12,14-trienoic acid	Fatty Acyls	Lineolic acids and derivatives
1	Corchorifatty acid D	(10E,12E,14E)-16-hydroxy-9-oxooctadeca-10,12,14-trienoic acid	Fatty Acyls	Lineolic acids and derivatives
3	Coumaric acid	para-coumaric acid	Cinnamic acids and derivatives	Hydroxycinnamic acids and derivatives
3,6	Coumestrol	coumestrol	Isoflavonoids	Coumestans
3	Cytidine	cytidine	Pyrimidine nucleosides
2,3,4,7,9	daidzein	daidzein	Isoflavonoids	Isoflav-2-enes
2,3,4,6,7,8,9	daidzin	daidzin	Isoflavonoids	Isoflavonoid O-glycosides
5	D-Arabitol	adonitol	Organooxygen compounds	Carbohydrates and carbohydrate conjugates
3,9	Dehydrosoyasaponin I	dehydrosoyasaponin I	Prenol lipids	Terpene glycosides
1	Delavirdine	delavirdine	Diazinanes	Piperazines
1	DG(14:0/18:1(9Z)/0:0)	(2S)-1-hydroxy-3-(tetradecanoyloxy)propan-2-yl octadec-9-enoate	Glycerolipids	Diradylglycerols
1	DG(16:1(9Z)/18:1(9Z)/0:0)	(2S)-1-[(9Z)-hexadec-9-enoyloxy]-3-hydroxypropan-2-yl (9Z)-octadec-9-enoate	Glycerolipids	Diradylglycerols
1	DG(22:5(7Z,10Z,13Z,16Z,19Z)/ 14:0/0:0)	(2S)-3-hydroxy-2-(tetradecanoyloxy)propyl (7Z,10Z,13Z,16Z,19Z)-docosa-7,10,13,16,19-pentaenoate	Glycerolipids	Diradylglycerols
5	D-glyceric acid	D-glycerate calcium dihydrate	Organooxygen compounds	Carbohydrates and carbohydrate conjugates
1	Di(N-Acetyl-D-Glucosamine)	di(N-acetyl-D-glucosamine)	Organooxygen compounds	Carbohydrates and carbohydrate conjugates
1	Dihydro-3-(2-octenyl)-2,5-furandione	3-(oct-2-en-1-yl)oxolane-2,5-dione	Carboxylic acids and derivatives	Dicarboxylic acids and derivatives
3	Dihydrokaempferol	(+)-dihydrokaempferol	Flavonoids	Flavans
1	Dihydrozeatin-O-glucoside	dihydrozeatin-O-glucoside	Fatty Acyls	Fatty acyl glycosides
1	DL-Phenylalanine	phenylalanin	Carboxylic acids and derivatives	Amino acids, peptides, and analogues
1	D-Proline	D-proline	Carboxylic acids and derivatives	Amino acids, peptides, and analogues
1	D-Tyrosine	(.+-.)-tyrosine	Carboxylic acids and derivatives	Amino acids, peptides, and analogues
3	Eriodictyol-7-O-glucoside	(2S)-2-(3,4-dihydroxyphenyl)-5-hydroxy-7-{[(2S,3R,4S,5S,6R)-3,4,5-trihydroxy-6-(hydroxymethyl)oxan-2-yl]oxy}-2,3-dihydro-1-benzopyran-4-one	Flavonoids	Flavonoid glycosides
4	Ethanol	ethyl alcohol	Organooxygen compounds	Alcohols and polyols
1	Ethyl 7-epi-12-hydroxyjasmonate glucoside	ethyl 2-{3-oxo-2-[(2E)-5-{[3,4,5-trihydroxy-6-(hydroxymethyl)oxan-2-yl]oxy}pent-2-en-1-yl]cyclopentyl}acetate	Fatty Acyls	Fatty acyl glycosides
1,3,5,9	Ferulic acid	ferulic acid	Cinnamic acids and derivatives	Hydroxycinnamic acids and derivatives
4	formic acid	formic acid	Carboxylic acids and derivatives	Carboxylic acids
1,3	Formononetin	formononetin	Isoflavonoids	O-methylated isoflavonoids
2,3,9	formononetin 7-O-glucoside-6''-malonate	3-oxo-3-{[(3S,4S,6S)-3,4,5-trihydroxy-6-{[3-(4-methoxyphenyl)-4-oxochromen-7-yl]oxy}oxan-2-yl]methoxy}propanoic acid	Isoflavonoids	Isoflavonoid O-glycosides
3	Formononetin-7-O-glucoside	ononin	Isoflavonoids	Isoflavonoid O-glycosides
9	Formononetin-7-O-glucoside- 6-O-malonate	3-oxo-3-{[(2R,3S,4S,5R,6S)-3,4,5-trihydroxy-6-{[3-(4-methoxyphenyl)-4-oxochromen-7-yl]oxy}oxan-2-yl]methoxy}propanoic acid	Isoflavonoids	Isoflavonoid O-glycosides
1,4,5	Fructose	fructose	Organooxygen compounds	Carbohydrates and carbohydrate conjugates
5	Fumaric acid	fumaric acid	Carboxylic acids and derivatives	Dicarboxylic acids and derivatives
4,5	GABA	gamma(amino)-butyric acid	Carboxylic acids and derivatives	Amino acids, peptides, and analogues
5	Galactonic acid	galactonic acid	Hydroxy acids and derivatives	Medium-chain hydroxy acids and derivatives
5	Galactose	galactose	Organooxygen compounds	Carbohydrates and carbohydrate conjugates
3	Gamolenic acid	gamma-linolenic acid	Fatty Acyls	Lineolic acids and derivatives
2,7,8	genistein	genistein	Isoflavonoids	Isoflav-2-enes
2,6,7,9	genistin	genistin	Isoflavonoids	Isoflavonoid O-glycosides
3,9	Gliceollin I	glyceollin	Isoflavonoids	Furanoisoflavonoids
3,9	Gliceollin III	glyceollin iii	Isoflavonoids	Furanoisoflavonoids
5	Gluconic acid	gluconic acid	Organooxygen compounds	Carbohydrates and carbohydrate conjugates
5	Glucose	glucose	Organooxygen compounds	Carbohydrates and carbohydrate conjugates
5	Glucose-6-phosphate	glucose-6-phosphate	Organooxygen compounds	Carbohydrates and carbohydrate conjugates
4	Glutamic acid	L-glutamic acid	Carboxylic acids and derivatives	Amino acids, peptides, and analogues
3	Glyceollidin I/II	glyceollidin I	Isoflavonoids	Furanoisoflavonoids
3,9	Glyceollin II	glyceollin ii	Isoflavonoids	Furanoisoflavonoids
3	Glyceollin IV	glyceollin IV	Isoflavonoids	Furanoisoflavonoids
3	Glyceollin VI	(6S)-6-(prop-1-en-2-yl)-7,11,20-trioxapentacyclo[11.7.0.0²,¹⁰.0⁴,⁸.0¹⁴,¹⁹]icosa-1(13),2(10),3,8,14(19),15,17-heptaen-17-ol	Isoflavonoids	Furanoisoflavonoids
4,5	Glycine	glycine	Carboxylic acids and derivatives	Amino acids, peptides, and analogues
3,7,8	Glycitein	glycitein	Isoflavonoids	Isoflav-2-enes
3	Glycitein 7-O-glucoside	glycitein 7-O-glucoside	Isoflavonoids	Isoflavonoid O-glycosides
6,7	glycitin	glycitin	Isoflavonoids	Isoflavonoid O-glycosides
5	Glycolic acid	glycolic acid	Hydroxy acids and derivatives	Alpha hydroxy acids and derivatives
4	Hydroxyisobutyrate	acetonate	Hydroxy acids and derivatives	Alpha hydroxy acids and derivatives
9	Ile-Pro	Ile-Pro	Carboxylic acids and derivatives	Amino acids, peptides, and analogues
9	Ile-Val	Ile-Val	Carboxylic acids and derivatives	Amino acids, peptides, and analogues
3	Isanic acid	isanic acid	Fatty Acyls	Fatty acids and conjugates
5	Isoleucine	L-isoleucine	Carboxylic acids and derivatives	Amino acids, peptides, and analogues
9	Isoorientin 2””-O-rhamnoside	isoorientin 2''-O-rhamnoside	Flavonoids	Flavonoid glycosides
9	Isoquercitin	quercetin-3-glucoside	Flavonoids	Flavonoid glycosides
3	Isotrifoliol	isotrifoliol	Isoflavonoids	Coumestans
5	Itaconic acid	itaconic acid	Fatty Acyls	Fatty acids and conjugates
3,9	Jasmonic acid	jasmonic acid	Fatty Acyls	Lineolic acids and derivatives
9	Jujuboside B	(2S,3R,4R,5R,6S)-2-{[(2S,3R,4S,5S)-4-{[(2S,3R,4S,5S,6R)-4,5-dihydroxy-6-(hydroxymethyl)-3-{[(2S,3R,4S,5R)-3,4,5-trihydroxyoxan-2-yl]oxy}oxan-2-yl]oxy}-5-hydroxy-2-{[(1S,2R,5R,7S,10R,11R,14R,15S,16S,18R,20S)-16-hydroxy-2,6,6,10,16-pentamethyl-18-(2-methylprop-1-en-1-yl)-19,21-dioxahexacyclo[18.2.1.0¹,¹⁴.0²,¹¹.0⁵,¹⁰.0¹⁵,²⁰]tricosan-7-yl]oxy}oxan-3-yl]oxy}-6-methyloxane-3,4,5-triol	Prenol lipids	Triterpenoids
3	Kaempferol	kaempherol	Flavonoids	Flavones
3	Kaempferol 3-sophorotrioside	kaempferol 3-sophorotrioside	Flavonoids	Flavonoid glycosides
4	Kaempferol-3-O- α -di-rhaminosyl-β-glucoside	3-{[(2S,3R,4S,5S,6R)-4,5-dihydroxy-6-(hydroxymethyl)-3-{[(2S,3R,4R,5R,6S)-3,4,5-trihydroxy-6-methyloxan-2-yl]oxy}oxan-2-yl]oxy}-5-hydroxy-2-(4-hydroxyphenyl)-7-{[(2S,3R,4R,5R,6S)-3,4,5-trihydroxy-6-methyloxan-2-yl]oxy}chromen-4-one	Flavonoids	Flavonoid glycosides
2	kaempferol-3-O-(2,6-di-O-α-L-rhamnopyranosyl)-β-D-galactopyranoside	3-({4,5-dihydroxy-3-[(3,4,5-trihydroxy-6-methyloxan-2-yl)oxy]-6-{[(3,4,5-trihydroxy-6-methyloxan-2-yl)oxy]methyl}oxan-2-yl}oxy)-5,7-dihydroxy-2-(4-hydroxyphenyl)chromen-4-one	Flavonoids	Flavonoid glycosides
3	Kaempferol-3-O-rutinoside	nictoflorin	Flavonoids	Flavonoid glycosides
2	kaempferol-3-O-α-L-rhamnopyranosyl (1→6)-β-D-galactopyranoside	5,7-dihydroxy-2-(4-hydroxyphenyl)-3-{[(2S,3R,4S,5R,6R)-3,4,5-trihydroxy-6-({[(2R,3R,4R,5R,6S)-3,4,5-trihydroxy-6-methyloxan-2-yl]oxy}methyl)oxan-2-yl]oxy}chromen-4-one	Flavonoids	Flavonoid glycosides
2	kaempferol-3-O-α-L-rhamnopyranosyl (1→6)-β-D-glucopyranoside	5-hydroxy-2-(4-hydroxyphenyl)-3-{[(2S,3R,4S,5S,6R)-3,4,5-trihydroxy-6-(hydroxymethyl)oxan-2-yl]oxy}-7-{[(2S,3R,4R,5R,6S)-3,4,5-trihydroxy-6-methyloxan-2-yl]oxy}chromen-4-one	Flavonoids	Flavonoid glycosides
4	Kaempferol-3-O-α-rhamnosyl-di-β-glucoside isomer I	5-hydroxy-3,7-bis({[(2S,3R,4S,5S,6R)-3,4,5-trihydroxy-6-(hydroxymethyl)oxan-2-yl]oxy})-2-(4-{[(2S,3R,4S,5S,6R)-3,4,5-trihydroxy-6-(hydroxymethyl)oxan-2-yl]oxy}phenyl)chromen-4-one	Flavonoids	Flavonoid glycosides
4	Kaempferol-3-O-α-rhamnosyl-di-β-glucoside isomer II	kaempferol 3,7,4'-triglucoside	Flavonoids	Flavonoid glycosides
2	kaempferol-3-O-β-D-galactopyranosyl (1→2)-α-L-rhamnopyranosyl (1→6)-β-D-glucopyranoside	kaempferol 3,7,4'-triglucoside	Flavonoids	Flavonoid glycosides
2	kaempferol-3-O-β-diglucopyranoside	5-hydroxy-2-(4-hydroxyphenyl)-7-{[(2S,3R,4S,5S,6R)-3,4,5-trihydroxy-6-(hydroxymethyl)oxan-2-yl]oxy}-3-{[(2S,3R,4S,5S,6R)-3,4,5-trihydroxy-6-({[(2R,3R,4S,5S,6R)-3,4,5-trihydroxy-6-(hydroxymethyl)oxan-2-yl]oxy}methyl)oxan-2-yl]oxy}chromen-4-one	Flavonoids	Flavonoid glycosides
9	Kaempferol-O-acetylhexoside	[(2R,3S,4S,5R,6S)-6-{[5,7-dihydroxy-2-(4-hydroxyphenyl)-4-oxochromen-3-yl]oxy}-3,4,5-trihydroxyoxan-2-yl]methyl acetate	Flavonoids	Flavonoid glycosides
4	Kaempferol-O-α-rhaminosyl-β-glucoside	3-{[(2S,3R,4S,5S,6R)-4,5-dihydroxy-6-(hydroxymethyl)-3-{[(2S,3R,4R,5R,6S)-3,4,5-trihydroxy-6-methyloxan-2-yl]oxy}oxan-2-yl]oxy}-5,7-dihydroxy-2-(4-hydroxyphenyl)chromen-4-one	Flavonoids	Flavonoid glycosides
3	Kaikasaponin II	(2S,3S,4S,5R,6R)-6-{[(3S,4aR,6aR,6bS,8aR,9R,12aS,14aR,14bR)-9-hydroxy-4,4,6a,6b,8a,11,11,14b-octamethyl-1,2,3,4a,5,6,7,8,9,10,12,12a,14,14a-tetradecahydropicen-3-yl]oxy}-5-{[(2S,3R,4S,5S,6R)-4,5-dihydroxy-6-(hydroxymethyl)-3-{[(2S,3R,4R,5R,6S)-3,4,5-trihydroxy-6-methyloxan-2-yl]oxy}oxan-2-yl]oxy}-3,4-dihydroxyoxane-2-carboxylic acid	Prenol lipids	Terpene glycosides
1	Ketomalonic acid	mesoxalic acid	Carboxylic acids and derivatives	Dicarboxylic acids and derivatives
4	Lactate	lactate	Organooxygen compounds	Alcohols and polyols
1,5	Lactose	lactose	Organooxygen compounds	Carbohydrates and carbohydrate conjugates
9	Leu-Asn	Leu-Asn	Carboxylic acids and derivatives	Amino acids, peptides, and analogues
5,9	Leucine	leucine	Carboxylic acids and derivatives	Amino acids, peptides, and analogues
9	Leu-Leu	leucyl-leucine	Carboxylic acids and derivatives	Amino acids, peptides, and analogues
9	Leu-Leu-Gly	Leu-Leu-Gly	Carboxylic acids and derivatives	Amino acids, peptides, and analogues
9	Leu-Leu-Val	(2S)-2-[(2S)-2-[(2S)-2-amino-4-methylpentanamido]-4-methylpentanamido]-3-methylbutanoic acid	Carboxylic acids and derivatives	Amino acids, peptides, and analogues
9	Leu-Phe	Leu-Phe	Carboxylic acids and derivatives	Amino acids, peptides, and analogues
9	Leu-Val-Val	(2S)-2-[(2S)-2-[(2S)-2-amino-4-methylpentanamido]-3-methylbutanamido]-3-methylbutanoic acid	Carboxylic acids and derivatives	Amino acids, peptides, and analogues
5	Linoleic acid	linoleic	Fatty Acyls	Lineolic acids and derivatives
3	Liquiritigenin	5-deoxyflavanone	Flavonoids	Flavans
5	L-Malic acid	(-)-malic acid	Hydroxy acids and derivatives	Beta hydroxy acids and derivatives
2	LPC(16:0)	(2R)-3-(hexadecanoyloxy)-2-hydroxypropoxy(2-(trimethylammonio)ethoxy)phosphinic acid	Glycerophospholipids	Glycerophosphocholines
2	LPC(18:0)	(2R)-2-hydroxy-3-(octadecanoyloxy)propoxy(2-(trimethylammonio)ethoxy)phosphinic acid	Glycerophospholipids	Glycerophosphocholines
2	LPC(18:2)	[2-({bis[(2R)-2-hydroxy-3-[(9Z,12Z)-octadeca-9,12-dienoyloxy]propoxy]phosphoryl}oxy)ethyl]trimethylazanium	Glycerophospholipids	Glycerophosphoglycerols
2	LPC(18:3)	(2-{[(2R)-2-hydroxy-3-[(9Z,12Z,15Z)-octadeca-9,12,15-trienoyloxy]propyl phosphonato]oxy}ethyl)trimethylazanium	Glycerophospholipids	Glycerophosphocholines
9	Luteolin 8-C-glucoside	orientin	Flavonoids	Flavonoid glycosides
4	Lysine	lysine	Carboxylic acids and derivatives	Amino acids, peptides, and analogues
3	Lysophosphatidic acid 0:0/18:2(9Z,12Z)	(2R)-3-hydroxy-2-[(9Z,12Z)-octadeca-9,12-dienoyloxy]propoxyphosphonic acid	Glycerophospholipids	Glycerophosphates
3	Lysophosphatidylethanolamine(18:2/0:0)	2-aminoethoxy((2R)-2-hydroxy-3-[(9Z,12Z)-octadeca-9,12-dienoyloxy]propoxy)phosphinic acid	Glycerophospholipids	Glycerophosphoethanolamines
5	Maleic acid	maleic acid	Carboxylic acids and derivatives	Dicarboxylic acids and derivatives
4	Malic acid	malic acid	Hydroxy acids and derivatives	Beta hydroxy acids and derivatives
5	Malonic acid	malonic acid	Carboxylic acids and derivatives	Dicarboxylic acids and derivatives
2,3,4,6,7,9	malonyldaidzin	malonyldaidzin	Isoflavonoids	Isoflavonoid O-glycosides
2,3,6,9	malonylgenistin	malonylgenistin	Isoflavonoids	Isoflavonoid O-glycosides
2,3	malonylglycitin	malonylglycitin	Isoflavonoids	Isoflavonoid O-glycosides
5	Maltose	maltose	Organooxygen compounds	Carbohydrates and carbohydrate conjugates
3	Medicarpin	medicarpin, (-)-	Isoflavonoids	Furanoisoflavonoids
3	Methyl jasmonate	(-)-methyl jasmonate	Fatty Acyls	Lineolic acids and derivatives
1	Momordicoside I	(2R,3R,4S,5S,6R)-2-{[(1R,4S,5S,8R,9R,12S,13S,16S)-8-[(2R,4E)-6-hydroxy-6-methylhept-4-en-2-yl]-5,9,17,17-tetramethyl-18-oxapentacyclo[10.5.2.0¹,¹³.0⁴,¹².0⁵,⁹]nonadec-2-en-16-yl]oxy}-6-(hydroxymethyl)oxane-3,4,5-triol	Steroids and steroid derivatives	Steroidal glycosides
5	Mucic acid	mucin	Organooxygen compounds	Carbohydrates and carbohydrate conjugates
4,5	Myo-inositol	myo-inositol	Organooxygen compounds	Alcohols and polyols
1	N6-Carbamoyl-L-threonyladenosine	(2S,3R)-2-(carbamoylamino)-N-{9-[(2R,3R,4S,5R)-3,4-dihydroxy-5-(hydroxymethyl)oxolan-2-yl]purin-6-yl}-3-hydroxybutanamide	Purine nucleosides
9	Narcissin	narcissin	Flavonoids	Flavonoid glycosides
3	Naringenin-7-O-glucoside	5-hydroxy-2-(4-hydroxyphenyl)-7-{[(2S,3R,4S,5S,6R)-3,4,5-trihydroxy-6-(hydroxymethyl)oxan-2-yl]oxy}-2,3-dihydro-1-benzopyran-4-one	Flavonoids	Flavonoid glycosides
9	Neobavaisoflavone	neobavaisoflavone	Isoflavonoids	Isoflav-2-enes
1	Nequinate	nequinate	Quinolines and derivatives	Quinolones and derivatives
1	Neryl arabinofuranosyl-glucoside	2-({[3,4-dihydroxy-5-(hydroxymethyl)oxolan-2-yl]oxy}methyl)-6-{[(2Z)-3,7-dimethylocta-2,6-dien-1-yl]oxy}oxane-3,4,5-triol	Prenol lipids	Terpene glycosides
5	Nicotinic acid	niacin	Pyridines and derivatives	Pyridinecarboxylic acids and derivatives
1,5	Octadecanoic acid	stearic acid	Fatty Acyls	Fatty acids and conjugates
9	OPC-8:0	8-[(1S,2S)-3-oxo-2-[(2Z)-pent-2-en-1-yl]cyclopentyl]octanoic acid	Fatty Acyls	Eicosanoids
9	Osthole	osthole	Coumarins and derivatives
5	Oxalic acid	oxalic acid	Carboxylic acids and derivatives	Dicarboxylic acids and derivatives
5	Palmitic acid	palmitic acid	Fatty Acyls	Fatty acids and conjugates
2	parinaric acid	parinaric acid	Fatty Acyls	Lineolic acids and derivatives
1	PC(16:0/16:0)	[2-({bis[(2R)-2,3-bis(hexadecanoyloxy)propoxy]phosphoryl}oxy)ethyl]trimethylazanium	Glycerophospholipids	Bisphosphatidic acids
5,9	p-Coumaric acid	hydroxycinnamic acid	Cinnamic acids and derivatives	Hydroxycinnamic acids and derivatives
1	PG(18:3(9Z,12Z,15Z)/22:6(4Z,7Z,10Z,13Z,16Z,19Z))	(2S)-2,3-dihydroxypropoxy((2R)-2-[(4Z,7Z,10Z,13Z,16Z,19Z)-docosa-4,7,10,13,16,19-hexaenoyloxy]-3-[(9Z,12Z,15Z)-octadeca-9,12,15-trienoyloxy]propoxy)phosphinic acid	Glycerophospholipids	Glycerophosphoglycerols
3	Phaseolin	(-)-phaseollin	Isoflavonoids	Furanoisoflavonoids
3	Phaseoside IV	(2S,3S,4S,5R,6R)-6-{[(3S,4aR,6aR,6bS,8aR,12aS,14aR,14bR)-4,4,6a,6b,8a,11,11,14b-octamethyl-9-oxo-2,3,4a,5,6,7,8,10,12,12a,14,14a-dodecahydro-1H-picen-3-yl]oxy}-5-{[(2S,3R,4S,5R,6R)-4,5-dihydroxy-6-(hydroxymethyl)-3-{[(2S,3R,4R,5R,6S)-3,4,5-trihydroxy-6-methyloxan-2-yl]oxy}oxan-2-yl]oxy}-3,4-dihydroxyoxane-2-carboxylic acid	Prenol lipids	Terpene glycosides
1,2,3,5,9	phenylalanine fragment	L-phenylalanine	Carboxylic acids and derivatives	Amino acids, peptides, and analogues
3	Pheophytin A	pheophytin a	Tetrapyrroles and derivatives	Chlorins
3	Pheophytin B	Pheophytin B	Tetrapyrroles and derivatives
9	Phe-Val	phe-val	Carboxylic acids and derivatives	Amino acids, peptides, and analogues
3	Phosphatidylethanolamine (0:0/16:0)	2-aminoethoxy((2R)-2-(hexadecanoyloxy)-3-hydroxypropoxy)phosphinic acid	Glycerophospholipids	Glycerophosphoethanolamines
3	Physcion 8-glucoside	physcion 8-glucoside	Anthracenes	Anthraquinones
4	Pinitol	pinit	Organooxygen compounds	Alcohols and polyols
3,9	Pipecolic acid	(+,-)-pipecolic acid	Carboxylic acids and derivatives	Amino acids, peptides, and analogues
3	Pisatin	pisatin	Isoflavonoids	Furanoisoflavonoids
3	Plastoquinol-1	plastoquinol-1	Prenol lipids	Diterpenoids
1	Polyethylene, oxidized	6-hydroxy-5-methyl-4,11-dioxoundecanoic acid	Keto acids and derivatives	Medium-chain keto acids and derivatives
9	Primulasaponin	primulasaponin	Prenol lipids	Terpene glycosides
3,5,9	Proline	proline	Carboxylic acids and derivatives	Amino acids, peptides, and analogues
9	Pro-Phe	Pro-Phe	Carboxylic acids and derivatives	Amino acids, peptides, and analogues
5	Pyruvic acid	pyruvic acid	Keto acids and derivatives	Alpha-keto acids and derivatives
3	Quercetin 3-rhamninoside	3-{[(2S,5R)-6-({[(2R,4S,5S)-3,5-dihydroxy-6-methyl-4-{[(2S,4S,5R)-3,4,5-trihydroxy-6-methyloxan-2-yl]oxy}oxan-2-yl]oxy}methyl)-3,4,5-trihydroxyoxan-2-yl]oxy}-2-(3,4-dihydroxyphenyl)-5,7-dihydroxychromen-4-one	Flavonoids	Flavonoid glycosides
1	Raffinose	raffinose	Organooxygen compounds	Carbohydrates and carbohydrate conjugates
1	Rheidin C	4,4',5,5'-tetrahydroxy-2'-methoxy-7'-methyl-10,10'-dioxo-9H,9'H-[9,9'-bianthracene]-2-carboxylic acid	Anthracenes	Anthracenecarboxylic acids and derivatives
3	Riboflavin	riboflavin	Pteridines and derivatives	Alloxazines and isoalloxazines
1	Ribonic acid	ribonic acid	Organooxygen compounds	Carbohydrates and carbohydrate conjugates
1	Ribose	ribose	Organooxygen compounds	Carbohydrates and carbohydrate conjugates
1	Ricinoleic acid methyl ester	methyl ricinoleate	Fatty Acyls	Fatty alcohols
3,9	Robinin	robinin	Flavonoids	Flavonoid glycosides
1	Rubraflavone D	rubraflavone D	Flavonoids	Flavones
9	Rutin	rutin	Flavonoids	Flavonoid glycosides
1,3,5	Salicylic acid	salicyclic acid	Benzene and substituted derivatives	Benzoic acids and derivatives
3	Sandosaponin A	5-{[4,5-dihydroxy-6-(hydroxymethyl)-3-{[3,4,5-trihydroxy-6-(hydroxymethyl)oxan-2-yl]oxy}oxan-2-yl]oxy}-3,4-dihydroxy-6-{[4-(hydroxymethyl)-4,6a,6b,8a,11,11,14b-heptamethyl-9-oxo-2,3,4a,5,6,7,8,10,12,12a,14,14a-dodecahydro-1H-picen-3-yl]oxy}oxane-2-carboxylic acid	Prenol lipids	Terpene glycosides
9	Saponin	saponin	Prenol lipids	Triterpenoids
5	Sarcosine	sarcosine	Carboxylic acids and derivatives	Amino acids, peptides, and analogues
9	Schizandrin C	schisandrin C	Tannins	Hydrolyzable tannins
9	Scopoletin	scopoletin	Coumarins and derivatives	Hydroxycoumarins
1,5	Serine	L-serine	Carboxylic acids and derivatives	Amino acids, peptides, and analogues
1	Ser-Leu	Ser-Leu	Carboxylic acids and derivatives	Amino acids, peptides, and analogues
1	Shikimic acid	(-)-shikimate	Organooxygen compounds	Alcohols and polyols
3,9	Sojagol	sojagol	Isoflavonoids	Coumestans
3,9	Soyasaponin I	soyasaponin I	Prenol lipids	Terpene glycosides
3,9	Soyasaponin II	soyasaponin II	Prenol lipids	Terpene glycosides
2,3,9	soyasaponin III	soyasaponin III	Prenol lipids	Terpene glycosides
2	soyasaponin βg	(2S,3S,4S,5R,6R)-6-{[(3S,4S,4aR,6aR,6bS,8aR,9R,12aS,14aR,14bR)-9-{[(2R)-5-hydroxy-6-methyl-4-oxo-2,3-dihydropyran-2-yl]oxy}-4-(hydroxymethyl)-4,6a,6b,8a,11,11,14b-heptamethyl-1,2,3,4a,5,6,7,8,9,10,12,12a,14,14a-tetradecahydropicen-3-yl]oxy}-5-{[(2S,3R,4S,5R,6R)-4,5-dihydroxy-6-(hydroxymethyl)-3-{[(2S,3R,4R,5R,6S)-3,4,5-trihydroxy-6-methyloxan-2-yl]oxy}oxan-2-yl]oxy}-3,4-dihydroxyoxane-2-carboxyli…	Prenol lipids	Terpene glycosides
2	soyasaponin γg	(2S,3S,4S,5R,6R)-6-{[(3S,4S,4aR,6aR,6bS,8aR,12aS,14aR,14bR)-4-(hydroxymethyl)-4,6a,6b,8a,11,11,14b-heptamethyl-9-oxo-2,3,4a,5,6,7,8,10,12,12a,14,14a-dodecahydro-1H-picen-3-yl]oxy}-5-{[(2S,3R,4S,5R,6R)-4,5-dihydroxy-6-(hydroxymethyl)-3-{[(2S,3R,4S,5S,6R)-3,4,5-trihydroxy-6-(hydroxymethyl)oxan-2-yl]oxy}oxan-2-yl]oxy}-3,4-dihydroxyoxane-2-carboxylic acid	Prenol lipids	Terpene glycosides
3	Stearidonic acid	stearidonic acid	Fatty Acyls	Lineolic acids and derivatives
4,5	Succinic acid	succinic acid	Carboxylic acids and derivatives	Dicarboxylic acids and derivatives
4	Sucrose	sucrose	Organooxygen compounds	Carbohydrates and carbohydrate conjugates
1	Taraxasterone	4,4,6a,6b,8a,12,14b-heptamethyl-11-methylidene-tetradecahydro-1H-picen-3-one	Prenol lipids	Triterpenoids
5	Threonic acid	threonic acid	Organooxygen compounds	Carbohydrates and carbohydrate conjugates
5	Threonine	L-threonine	Carboxylic acids and derivatives	Amino acids, peptides, and analogues
3	Threonylleucine	2-(2-amino-3-hydroxybutanamido)-4-methylpentanoic acid	Carboxylic acids and derivatives	Amino acids, peptides, and analogues
4	trans-caffeoylquinic acid	(3R,5R)-4-{[(2E)-3-(3,4-dihydroxyphenyl)prop-2-enoyl]oxy}-1,3,5-trihydroxycyclohexane-1-carboxylic acid	Organooxygen compounds	Alcohols and polyols
4	trans-p- coumaroylquinic acid	(1S,3R,4R,5R)-1,3,4-trihydroxy-5-{[(2E)-3-(4-hydroxyphenyl)prop-2-enoyl]oxy}cyclohexane-1-carboxylic acid	Organooxygen compounds	Alcohols and polyols
4	Trehalose	α,α'-trehalose	Organooxygen compounds	Carbohydrates and carbohydrate conjugates
1,4	Trigonelline	trigonelline	Alkaloids and derivatives
2,3,9	tryptophan fragment	L-tryptophan	Indoles and derivatives	Indolyl carboxylic acids and derivatives
3	Tuberonic acid glucoside	tuberonic acid glucoside	Fatty Acyls	Fatty acyl glycosides
3,9	Tyrosine	L-tyrosine	Carboxylic acids and derivatives	Amino acids, peptides, and analogues
3	Uridine	uridine	Pyrimidine nucleosides
4,5	Valine	L-valine	Carboxylic acids and derivatives	Amino acids, peptides, and analogues
9	Xanthohumol	xanthohumol	Linear 1,3-diarylpropanoids	Chalcones and dihydrochalcones
9	Xanthyletin	xanthyletin	Coumarins and derivatives	Pyranocoumarins
5	Xylose	α-D-xylopyranose	Organooxygen compounds	Carbohydrates and carbohydrate conjugates
4	α-Glucose	α-glucose	Organooxygen compounds	Carbohydrates and carbohydrate conjugates
5	α-ketoisocaproic acid	ketoisocaproate	Keto acids and derivatives	Short-chain keto acids and derivatives
5	β-alanine	β alanine	Carboxylic acids and derivatives	Amino acids, peptides, and analogues
4	β-Glucose	β-glucose	Organooxygen compounds	Carbohydrates and carbohydrate conjugates

## Sheet: __JChemStructureSheet
Hash	StructureStringLength	StructureStringFormat	StructureString
3B165E6685DB8CEF1C2A95B41165207C	1	sdf	JChemExcelLAgAAB+LCAAAAAAABACllDFSxDAMRfucQhdAI8mWLdUs5cLQcBAKzo+SBUJQCtbOeDLOi+bnf1vxq5qpuDzwcn3/YG0G1ES4SykmF/i5lgVEQBiAfo39cnd4EyJa1ifG0ntbZ4YiVNcZYbwleISjxPnYVATJ1y8CdDTqPqvS0E0GVfZEDbUfEr3c48WonavclehbRbFXHVQpqMJ8UylldF12lYo6vEcVpajeZuSjiXaVgjK8uhVdib7WWccT7Sp0XN07+kWxtTqdqEXvms8m6rEzpc562f/kGS8WXSfTXjz6JQ68SS8eO81l0gtT7LTOeuE4pYzk1Mv/u+7gZbR340iQ7X6ggUqmgeop1UwDtU3nQAP1XBvIcm0gz7UesVNtoPVs+…
E288EF70134C26DD13560D0352FB418C	1	sdf	JChemExceljA0AAB+LCAAAAAAABACtlk1ygzAMhfecwhfAY0mWf9ZNl2mnmx6ki56/whnq1HJJwDBMhnxRHnqyLPjglBgzzjhdv76BQzKAmCFAhoQX83tMk6FgKBvjygnlsx45Z/OJzrlp+easXC2/z2h9ZHfH3s0qsXU2KmTpdrWyF/M3kU2VCJ5vKhGQuyr4SAWsx5S7uexytObiLVPs5/LQUc3F28z/1OVhLmjBk+/mssMR2sTxhFxWFbbxcL+Q5Yh9Rzty8RaTbINBRyz/ABqtbs1lpC51HylHz6vMp/TuvNG7O3LZ6N3n1+hOZWMyPKGy9u7GlHqoUnt3JJdTdsB8yp6ea++O1KXuI1WXHf1Sc1HPo0PVRevCeL8MPBvv6jKSi0wV4OG6B…
6F73C5A0903EB03BBF1412FD700F0DD1	1	sdf	JChemExcelOgoAAB+LCAAAAAAABACtlk1OAzEMhfc5hS/QyHbi/Kwpyxax4SAsOD+ewDAljhia6Siq1K/Oi/3sifoqpQhXPgV3ef8gERZCDFQ5SOQz/DzOAWfgCoBtUfvcnlorvDEiuuUb+yJZY+GEvrC0SPT6K8ITrBJ/rU6FfBIcq9C+CsUQFxX2mFjmciEfuezlsquCPlOUYS7Xe1TajmO5nB6Sy+khvtyomHm5I5etIvSRZju9uXtkdtEnCvSlwjnMVQTL3vxdRyyYZzut73L92htqnJy64CXz4fcoei6pDOfl5f8qojso7OTC+yqZ5HAuyceAfDSXrLdUzEfvl03FzO5kRaXkcUW79+6WS/AB5zu99sioTHU6epr25Xbq5n3Z3oB5X7ido…
540B13AFF586DEAF6208A78D43C5BD2C	1	sdf	JChemExcel3AMAAB+LCAAAAAAABACdk0EOgyAQRfecYi4gmRkZHNa1STfadNODdNHzV9FWC9aqhBD8wPf5HW6iKhy4cKZ5PEm8AjEreVRXcQ2fZgwQAgQAjJ3iOLUQAtwZEU3/hNYRSz9jS650g9atIlzgbbHWRxdliW8h61jDzOUE3yArLmS5rJZZTptZivHEEst1+xdNLGgrcrLIwv9dvPxg2ZEuW/S8zNIe+UdTQrvTnXIpMpYd6WYEB1w4VhTN62pQy6TUBtVF1Seq5Hsl7kp9O7XKHTpVcweNty9XKS0Z0wCc29q8AMoZoSDcAwAA
FE1507C8CB1C8A630634BE1A33029BA4	1	sdf	JChemExcel8goAAB+LCAAAAAAABACtlkFy2zAMRfc6BS5gDgACBLluukwy2fQgXfT8hSiragkltulqtJCewe8PECT1obUqN77o8vrzF2mpQIxKRo2FX+DPtSzADTIBYL+3h+NqrcEPRsRlfaMkXJs/XCQ1xR6JyX9F+Aa7xFf3so0wEt1UNJueqtBtlT7izMv7jJfsT3zuhe/3klPGf7y83e3lcpeXmyrHHP0fL2GOHqjuF14e6JdDhZOYTs40J5Isp9W9vy6uUtWezuhQCRk94CUnNZZNBctkv4Akrr49POnlUHmmLkdGT6wAVzHJ111KqU3OtI8tIptKQbXZ6tZ1C+0Z+Y48WV1NhuWqUipO7lIloez90rjP1sQ6KqkWvnpBWk+OGS+WhHqvr…
C3FF43A4CD3D38B4310919F309D668CA	1	sdf	JChemExcelCBkAAB+LCAAAAAAABACtmEty2zAQRPc8BS5gFH6DzzrO0kllk4NkkfOnIUqGwqaIIscqlct+opo9X7D8S2qV0MJbXj7+/PWSq3Hiiy/OuRjezedrWUwupiRj3O3tbz/Hq7Vmfgd8a8Efb85676T/Fq13NfcrnMWnznwzD4mj97J+I7rgVpUaottVCROVJy/JSiyi9SI2SNj3MlXx1ocyU5lFBBWJTVaVlnO65iXYmNMXqJSijwhdUr8yIk2lR0QHXTdViTbPe3eqkqzz04im2U223vvlQMXPVVLQ5+WzS1Qq2bp5jaYRZZvuXUdb6ucZLw8VTY2Kja8qfcqLm0/jNC+YwRhLV4FeThenMVucLGH1IjH5qyqtiaxeYsoXazS6TrOlx…
ACC0A5235006922C8E782F077C24E566	1	sdf	JChemExcelZBkAAB+LCAAAAAAABACtmEGS2yAQRfc6BRcYChpoYJ3JMkllk4NkkfPnY8uWyh9bFozLNSW/Qd+/6W7A+p1KSVLlIy8//v7zKUlyIlGcU1x8mvtrWYwWk5Mx7vL2l7/bq9Zq/uA2t+CDFysaU+PBSnaxXTmL/zrzzdwkXr0vKt7GUI9U5FjF4eZ2r9iUUt2p/Hrfi7PipK+yefEHKqbaXK4ReVuij7NevPVrbDPz8kLlKKJdjmYi2lScjV7SmJet6kjllJd1Xj6cDes8T8zLB/S8DnfAzYu3ObjZ2uWI3lfZ1e5EjkyxdT5HUMFKdZSjow7YvLzK0fs9zSpDEVGmhyISG2Ma9JJtflZ1J7xkG/yT2R3yMtGNm5epqlMbv6AD1Lp8G…
463EB2ADF344F5CBD32ED548AAEAEAFC	1	sdf	JChemExcel3B8AAB+LCAAAAAAABACtmE1u2zAUhPc6hS4Qgnz8XzcFukmLbnqQLnr+Di3bEjykZZI2ggD5rIw474+UfvuUvGT5SMvX33/Gh7QakWSCMdrI53r/LMuawprtuurLj7n83j855/WPaK0X/PGhlRdbvv/wSrxcrtQK3+r1x3qTePazbP9htdRVvt1V5EQFa4EXv6nkENxB5dfLazmoOOVt9NW1dDiyKm0RGlJxzsumoo0OQypw5KK1m4p3Oo+txSgjcdqRQUzzWXTNuUr2jXrpqDpRNrjpTIuKcT4uVoU31ItDlZw6OusjqLhrpmei61R6Q6b3tczE5e5jSiUo/YZMB+XSaVxOcxRUbk3MjhxFZVv18vrEhEo8z9Gpo6RMq16GHFlld…
23D6F1937968C1C9F3AA8EFA5DA60B68	1	sdf	JChemExcel/hsAAB+LCAAAAAAABACtmE2S2jAUhPc+hS6ASnr6X2eyTFLZ5CBZ5PxpgUEuWsZYYoqaYr6xm9fvR7L4HXIOUuRSlh9//9kQszLJiE02GSdf6vGzLCoFlZ1S5vqy19/tp5Si/ogxZsEfVrREHyp3WpLx9Z3R+K9R39Rd4tXrqmK1d+VIRY5VDG6u94oOIZSNyq/3YzFajPRVWiz2QEUVnfLNkdXZWz8bi9V29TaTlxcqR442NZpx1FSM9lbCWCyt60jlVCxrXi5GuzXPE3m5QM/G4Qm4x2J1cma2d9nR+yqb3p2okcq6zNcIKiHsOHp/Alosr2r0/kyzypAjqvSQI9Heh8FYkk57XXcilqSd3cnuUCwT09himeq6qP0HJiBqkw4dH…
A4F99EFF5D54AD56F94885B0C6183093	1	sdf	JChemExcelrRgAAB+LCAAAAAAABACtmEty2zAQRPc8BS5gFGbwX8deOqlscpAscv40JEpkqUlRBKRSueRnsNWNGQCkf8dSolb9EDd9//0nMRXjknjJLgF/mvtrmkxKJntj3OUtl5/Lq9Zq/qhzbsIvolZTiI17q9mF9slZ/NWZH+Ym8ex9UREbfD1S0WMVh4vbtWpjjHWl8ut1L86q022VxYscqJhqc7kmEluChFEvYmXONjIvT1SOEq1qNJJoUXE2iMY+L0vXkcopL/O8fDjr53kemJcP6EnqXgE3L2Kzd6O9y4leV1n17kCNTLF1vEZQiXEn0esrYPHyrEavr2lW6UpEle5KpDaE2Okl27zXdSe8ZOtlZ3a7vAysxsXLUNclG96wApJ1+TDRo…
2B3D0A3B664E7B604F8963AD5B29D2E5	1	sdf	JChemExcelURgAAB+LCAAAAAAABACtl0ty2zAQRPc8BS7gKczgv469dFLZ5CBZ5PwZSJTAUoOiCMilcsnPVKsbM/j9DjkHKfLBvHz//cchZmOTFU4cOcmnuf8si4nBJDHGXl58+d1+Sinmj1hrF/2DhST6ULkjSdbXd5b0v9b8MDeJZ6+LCpN35UhFjlWsfrh+ViiEUDYqv173Ykms9FWaFz5QMYVSviZiyp79rBcmXrPNjMsTlaNEmxrNJGoqljxLGPPSug5UTnlZx+XDklvHeWJcPlSP4/AMuHlhSs7O9i4mel1l07sTNTKZynyNVCWEnUSvz4Dm5VmNXp/TqDKUCCo9lEjI+zDoJVHa67oTXhI53hndIS8Ts7F5meq6SP4NMyCSTYeJDr0Ek…
5FEB7C4B75094A21C326A132A91B3210	1	sdf	JChemExcelzRwAAB+LCAAAAAAABAClWEty7DYM3M8pdAGzCIAAyXVeli+pbHKQLHL+NCXK8QyojIy4plzjtgQ1Pg2A+kNbU+78Qfz4+dffpNY2Yu5kxGr8Y/v8eTy2Wrdm25b3D+2///3pvW9/cs75gT+IE5fa8O0jp8LG44qc8N+8/bKdJv7rs1uh1KiWYYUSSc5LK/zOSk69c51WcpcvVn6/zyUnxEMOK42EllzojZWtpyrVDiu1c4wLrEiuI6YfnEq/iO67uAwumXYukphzC3k04sIm00rZ7YU84kp8WOkonWh0zVSHlZKsBDO9tVSKlcklS49xaQnBpckl17VHd7hQ3rloEonWC7go0+ERoezCcWmss+qqlnBcWqOpAM01xqUmFN1UY+Uez…
D83DB5F55CDAE0BCB76236DF4ECDB9E2	1	sdf	JChemExcel9RcAAB+LCAAAAAAABACtl82S2yAQhO96Cl5gKRiGv3M2xySVSx4khzx/GltrqdzYssAuHbzfSu1uZgDxO5YSpcqHD8uPv/98TMW4JMlnlzTLp7l9lsUkNdkb4y7X9cv2qbWaP+KcW/CHFytJY+PBSnbavjmL/zrzzXxJPLsuKt5qqEcqcqzi8HB7VmyMse5Ufr3uxVlx0lfZvPgDFVNtLtdE3hb1OuvFW79mmxmXJypHiXY1mkm0qTirXuKYl63rSOWUl3VcPpwN6zif791bjVjldS+7fpkYF1NsnR8XqMT4INHrXbd5+cA4+9Sf06/PI1YZSuRtDq4/p08kEqsaB71km9eum/GSbfAPRnfIy5NKH9bo5mWq65LVN8yAZF2entMmW…
43AF93986794F4572F1C94EFFDBC01FC	1	sdf	JChemExcelURgAAB+LCAAAAAAABACtl0uS2zAMRPc6BS8wKAIEf+vMLCepbHKQLHL+gLZsqtyyZZN2qabsN1ILDYC/37GUKFU+WJfvv/84puJ84sDZp6Dy6a6fZXEpuizO+dPFp7/9U2t1f8R7v9gPFpKksfFAkr22b57sv979cBeJR9dJhUlDPVKRYxVvD7dnhWKMdaPy6/lYPImXfZUeCx+ouEq5nB0xFWWdjYWJV28zeXmgcuRoU6MZR13Fk7LEMUe960DlpVjWvHx4CmueJ/LyYXqchkfAJRamHPxs76Kj51U2vfugRocjoFCdr5GpxHjH0fP90mN5VKPnxzSqDDmCSg85ElKNg7Fkyve67oVYMgW+k92hWCZGY49lqusS6RtGQCKfDx0dx…
51AE2B3E8C011BDFE3B82586F99EDE58	1	sdf	JChemExcelyw8AAB+LCAAAAAAABACtlkly2zAQRfc8RV9AKHRjXsdeOqlscpAscv406JJA81OiAZDFUlFP0OfvAcPvkHOQIjcOy8fffxxiJsvWc7LZibzR41oW8kI+Etn15vWzXaUU+iPW2kW/3MTkkEp98qYEu460Rn+19IPuEq9uUGEJxypyrsLe+frkTFKZjcqvHi93FXWVUzj0wmcqbLzk8qni05eIOrxYjcOHEy+neWkqkJehiKBG34/o/o+5Sn9R2XVdl5cL8kIv8vL9GUCX9C696JehGkHvduSlqbCJF9SIjbgnM6BDxRr/rNKnKo9Kt9gGImqVnvHyWDHRS4eKMyHJtBdvJOt2sqqM56V5mal020mg64ZUJlbvTaVnImrry0xEl+xH2…
88A43B3C301CA07D86D395F489469605	1	sdf	JChemExceleRMAAB+LCAAAAAAABACtl0uS2zAMRPc6BS4wLAIEP1pnspyksslBssj5A2liU6OWRVO0y+Wyn6lWAwRI6lcsJcosb5ymjz9/OaZCLFI4iY8q73R/TRNFoZiJ/Prm9bO+5nmm3+K9n+zHm7gS87x8UzdHv470zv719I1uEmdvUGGJxyrSVmENunwLLpvMRuVnj5ebirkqOR564ZYKO5Uyf6po/hJRhxdvcWhseGnmpapAXi5FBHP0fES3K8Zm+ovKruq6vLwgL3SSl+c7gF5Su3RSL5fmCGq3Iy9VhV16wRyxk/CgAzpUvNNHM91Uuc90je1CRHWmR7zcV0z00qESXMwy7EWdFNtOVpXreYl2BYeGl+bKUFWgXrq8ZI7lsHY7OqCqn…
33204337560EB0370B0E2ACF97AB36F8	1	sdf	JChemExcel/xsAAB+LCAAAAAAABACtmEGSGyEMRfd9Ci4wFBJIwDqTZZLKJgfJIufPb9s9uCzctBu7XFMzz1gjfQkh+reUIlz5g/Ly4+8/Ei2OmAspEQf+dF+vZXFZXInOhcubLj/bq9bq/nAIYcEfH+q5lvXzj+gLx8vK4PFpcN/cZmLvfbOSKcj6W/ISs3St8NjK5ot4Fr735dcZX8RX1dT1hY77ol5LqOd8EZ9y7Ft5wRfxQYcRDdVtvsyomzxHmVb3q9amfGlWdtQd6sK+viHT7KVcdck+VunrMrRCPt8yvWNlqC75mOYjCl7G6g59CZ6e7cbjvuAbmdKo6oZWyBPnWV3urJjaPV51+EYMPLJyIEc07rsH1N18mTkDwtpf4tWKpCf1csCXl…
F7EFF4ADAF178A8914A12A85D4DF6099	1	sdf	JChemExcelXRsAAB+LCAAAAAAABACdWMuSGzcMvOsr5geWRYAASJ7jHB1XLvmQHPL9aQ45a1ugPDK0qi1t70wPGm/qb21NufMHtcfXf/8jtXYQcyPjgp8vx+fr8ThqORofRz7fdP7+/uq9H/9wzvkx/tKURTo+fOTUq55X5oT/5uOP46L41XuxNGu2WLjploXvWCyxZJ4s1Kn/wPLtfVtqylaWIhKVrS10zyJFlw7txDFbLPVWTgsoIVYlZosl0l4XS5EW866m2hrNe6W3oCJJ3WT5VJRqTJHAp9xmjLhJ37Lc2lJStU6TpRTaR/oNlkJ15X3RFlTEqcuZL8OWWsOKrJ11hEjnrsF8KcgS08lS24sKuLWFk9AZo8FSWlARo7/M6oGizHtFt7lLy…
32D86D20E9B4083A7893CD2517727CD4	1	sdf	JChemExcelyw8AAB+LCAAAAAAABACtl0uS2zAMRPc6BS8gFgH+15lZTlLZ5CBZ5PyBmNjwqDmSTNqlctnPVAtogB//jKVErrxSXT5+/6GYiiHmQolczPxm7q9lMYFNSMa4dlF711et1fxi59yyffNW7g7yYU2WSo4bc1Z+deabuUkcXTuVaH3ivgqfqbAtMddNJdganXtQ+XE9lkcV4ui6sdC5CgXfMvI206eMnoiFbOByFsupipMIQuzG8kRGqiIOfa70Exn9v6OphDzqrqqQTcOV1ozIsh/tXVVxNnzl7vVKa25DvXvruplY7jMAYxma0zOxBMtFlqqmMu6LxjJTaV0ZoOuGVGAGDFV6JiNdX2YyUpWZjKC+I7GsL5mNq2Y0E8vjnC6jq/d6r…
2DD649695AE7E40AEF7F372BDF3F58DD	1	sdf	JChemExcelyw8AAB+LCAAAAAAABACtlkuS2zAMRPc6BS8gFgH+15lZTlLZ5CBZ5PyBmNjwqDmSTNqlcsnPVAtogJ+fsZTIlVd2y8fvPxRTMS65TMnJPb+Z+2dZTGATkjGuXdS+9VNrNb/YObdsv7yNmYPcrMlSyXFjzsq/znwzN4mja6cSrU/cV+EzFbYl5rqpBFujcw8qP67H8qhCHF03FjpXoeBbRt5m+pTRE7GQDVzOYjlVcRJBiN1YnshIVcShz5V+IqP/TzSVkEfdVRWyabjSmhFZ9qO9qyrOhq/cvV5pzW2od29dNxPLfQZgLENzeiaWYLnIUtVUxn3RWGYqrSsDdN2QCsyAoUrPZKTry0xGqjKTEdR3JJb1JbNx1YxmYnmc02V09V7vl…
D84D021DCE7FA6787E0FD19B4339F980	1	sdf	JChemExceleRMAAB+LCAAAAAAABACtl01y3CAQhfc6BRcQRTcg0Dr20k5lk4NkkfOnUUXTYz0sJJgplcv+zLx5/Zq/+RVzjrzyzDR9/PlLccnGkQuUXPYrv5nHa5pMZBOTMW57aPupr3VdzW92zk3lL29j4iC/zIulnGJhzsp/nflhdomz56ASrV+4rsItFbY5prWoBLtG555Ufl738qxCHF3VC7VVKPitIm8TfanohheygXPLS1PFiYMQq15uVKQqktDXTt+o6P87NpWQetNVFbJLd6e1IrLse+euqjgbvkv3eqe1tq65u8+6ES+PFYBeutb0iJdgOctWtan05xLlHeQbXpr7S5ROx2Eviw3eccNLcwUk6XRIVS830lUvJyugmYt6GVmNmi6o3…
4F1532513D90E5B1DAF2421AF65EED88	1	sdf	JChemExcelyw8AAB+LCAAAAAAABACtlkty4zAMRPc8BS4gFgEQFLVOskymZpODZDHnH0iORYVgrA/tUrnsZ7rdDZCQ/0rOQhMNRO796x9KyoBEGRNhCPQK68M5iAQxAYTlwuW5PKZpgk8KITh9M6CPlKeZB59Jwu2VfhrgBe4Sj66fKsP3d1sqtKcS/IhRbq8ikmxU/hz3UlTQE4/S9II7KrDmUJUkPxId9wKHvJxQMXU5obLt9K89OqVS7ZcTdSGPkWNvIvJZxu5EW5XridjLSN2JoqesB7t1jk54WVUenem901gSgdm7V+qidQ7pl7rseik9Ih/Hi1Nqo8Ken1DdB15250tR6fEi+g3k3uqKzhdpJ7rkpWfuFi/POY09c3fdL133gDLreryUO…
084FE7AF6A0FB6E8094D3A948B601FD4	1	sdf	JChemExcelyw8AAB+LCAAAAAAABACtlk2y2yAQhPecYi5gihl+tc7L8iWVTQ6SRc6fQa8kbLUsG4hL5ZI/o/Z0M2B+xVKiLHITbz7//OWYCrnIibMwi3zQ/jKGglBIRG69eH1vr2VZ6Lc454x+uDmbOcR6F61PUu/IWf3W0TfaJK4uc/eEqgS7xPUOVaRHhSXeq/zsqWVz5PVu3NGmIraUHEdr2RyJDfnB0fu53C5qaSr8vgrk8r6jG9sgZZl1JJaDD5Pp3tXCNj3rupe5tFrYin+S7stamoqzYTjdNkdQy1DXTeRCF7UMrSPIZWR/wbuOXPZ+QZWOWi5mukulxHxeS4cjb2OW6VqaysxM746uuq5DBfaXjlz+y5qmt/aXDpUZR8FK0b/8dabHe…
0EE94348B4D37DA2EB6EA773FB9A0719	1	sdf	JChemExcelmRAAAB+LCAAAAAAABACdV8ty2zAMvOsr+APl4EUQODc9pp1e+iE99PsLSXTqGEwV06PxyGtqjQUWIP2zmTVy+kKyvf7+g02tIJGhEpHQS3l7bVsRKeKlwHHh8f7v5e7lFwHAtn9qVVVpv+NKYMdKqPEtlK/lRvG/a7C4s+x3VKWBTlnoikWrIdnJwq3xWiy9MjQ8FQF2WWOxiiR6xuJEuMqiqH7G0kwWWbwi+FEjqRHUIkuv3sROFui6mBev1G0oAke7Y/nxjF8a4KEDazeb+wWvWbp0PlkAkFa9C11GBI24r7FIFaQ2YkGFNUVRX8ZRGUJcrHR4zaWdz1rjeSyX3chVwN+eZVuLhWrrx1T5AhXdFmuE1TuNygjxnOUyu1hbg+EX7…
BEE4C6F4D197F8270EBF10A6BACC4F80	1	sdf	JChemExcel2wIAAB+LCAAAAAAABAClks8OwiAMh+88xe8FJG1ZGZw3o5fNePFBPPj8Ahr3Rw66kYaUj/QLKb1qCCpRDqJmuD9YfQCLBPbk1UmPzzIGaAEP0CymFWPETYjI5JPYEFpNyYFsy03OQDbdEjosFfV4W8hL3TK+LO4fS6plpt1vYasubrSwFbe/L2SDKM1qN1pWtVN2+dXCqTFlX1ApH1OhTZXqN9UyaWvqywgu6QB051Oh2QXO5Dj25gmF/kKm2wIAAA==
4C6AB44FC20C1D37721CABE4DCD29663	1	sdf	JChemExcelDAQAAB+LCAAAAAAABACtk00SgyAMhfecIheQSSIgrLXTbtTppgfpoucvP45FcOFomejo4+WbEOCprdXs2obE+P6QNhaI2ZJBx4oHWIcQQBgC8vgN5xy8GBFF+EPZkdLhiyUa1knzswg9bBH7UVBIctvllClR2gMUkoqtS7mWNZ6rZaU0S+61FXmKovN9KSq4TDndl+YvK8oo1U7PiaIPUPKdLvoyH62F/JGN743K8ahxoXpJ1V4Viy29XjK110td7eWo7nhtrXrJ7anhpm65I0D/uEc1PgQxNdx8gNs0iC9LHm4FDAQAAA==
C7EEC79F8AEE53AE9D4D22BD8B766917	1	sdf	JChemExcelOAsAAB+LCAAAAAAABACllktuwzAMRPc+BS8Qgj/91k2XadFND9JFz18qSW2n9KKRDCOwn6nBDEUb+Ui1Jml6kuXy9c0pV6AsyoVqSnKG9VgWUAJlANqd29Fag08hosVvTorZaulc0TLXfkXoTwle4FHi+LyriGbpawWLFRtTETTmaRXG1uYTbV4MuWSd9WJYG+29vD/T3d89EiSVNrtHjMp1sLubF8JMOuvlRMhMadKLq1RJNKZiaEWnVbZEjEnbYKJ16qZU1qlzPUmje8Q+9zqtQljyLZFgy6NTt6lM9KWvyFrnVez2PZiaF/J5qfc3wFj2Xv7/ZXjwcl071xe/KmyDffF5Wb9wfxI9pdIoTScSzNzKoZcnurv3MrzTW1986kTLc…
A33033B7223E8F3BF75553388F65DB03	1	sdf	JChemExcelLgcAAB+LCAAAAAAABACllUlyxCAMRfecgguYkoQkxDqdZSeVTQ6SRc4fhp7SUOmYdlEu+Rl96zP5Q8yEctyiO359o6h5JDJUMBE6+MvlnMdcm4fWsN2vV87ZfxIAuPoUA5ewRhQIpUUQoLIXf5b4q7meK5akR1GMVlVAUsvFkEgXVTAQs/XINMuaCoSELCe9mOYq+FgFjWlay/seR0yWe67R+hwhR37g6P+1bKfc50a3qDDSs3O0DY52jO7gY7GWa+7yHG01l08+TKKtqnA87yMh1tX1EkG4nxEY4/p6yZS7CiVNq6OblbRXpcy3Krv2ESG0XC4nDcGKStnydLfxXUNxpAVxe/eLSqN4271TbUjvaBp1C7IpzePXyp8Ahr4FIQ59K…
83D262FDA13BAF68DE1F4D9EAF44A433	1	sdf	JChemExcelLA8AAB+LCAAAAAAABACtlzGS2zAMRXufAhcQhwAIkqizKXczaXKQFDl/Pu14FS9UkdRoPPYT+AcfACX5p/Vu4nqU2/vvP2y1U25ZueVaRN7o87jdqDAVIcr/nefh7vRLcs638YtTke74cnjKze6ROeFqpm/0KnF9BhUfa6dUcmpcDCKck7LYrEp+ZLCSy7Ell2NLXY4tPTokcdGy6uhU4cTaplW6NX+omM3W5VSRpBvqIqn1WUearMmySknSsbEXHZ0qK9U9Ha10WpObt8fUlew8q8J9VGNJhbbsANqyA2jLDqAtPaIt80JbZpcMK1hXHRnu3rbsqKaiWVZzaZiX0lZzOVVWqtswdb7B0VNlZR91zK62xWfji8r8+8vTER091Trry…
53A3DFCFAAD68CA74CDF50E182899102	1	sdf	JChemExcelxgEAAB+LCAAAAAAABACdkEsOwjAMRPc5xVwgle3E+axbBJuC2HAQFpwfklYlpZVAWJblTDKjp1w1JZXsrJrx/mANCZQ5ciCWIAOWMgbwgAOo6XflnHETIjLlxJ24qGWjLrKft9ctocc6Yr/N5Eii1Hj/SllY7IblMqXoTywfBJuU7ywMSJ0rVeqv7qi+zkYdgf50rG+LxXJRDufBPAFnq6DdxgEAAA==
65156A60526E297D8B975FF0618EC24A	1	sdf	JChemExcelZgoAAB+LCAAAAAAABACdVcuS3CAMvPsr+IGhpAZJcM6mKpfdrVzyITnk+yMMs5kynngKlw+4DW116+GfUoqgpptu77//sGgJZAQ2Vsl4C1/XtgVYSBwC7Xdf/LtqreEXiGjzh1uKyFb7qlS0VaDobyn8CHeK/907C6Jm5c6SUPSB5dsXC65YOFZN0vmKSjpluYyFY2IeipJxXmOhmJtR3SFIWWJpJxIw3BVdVEQtRy2CW46asMbiJ1ByO3uTCMWjos/XWThS1dxZmG0xFs+R7W64opQZS/XiLLXn11kqQ9cUIXKmwUKJaE0RIhWSUS9k54pe8AVWBwtRrWuKKJbcM52iMdlpLHzNIppHjnLRx3p5fTK4L55o9J62nOqaLykKiXVFT…
9084F13F59BCE77BDE6E38AD74C293BE	1	sdf	JChemExcelrgkAAB+LCAAAAAAABACdlktyEzEQhvc+hS4QVb8fa8IyUGw4CAvOT89ICWHkYJBqyiX/bn1u/VK3/U0jlJKf/Pby4yeqRUOiQCMGp+f2Nm63RtooW4PzwfP198jM9p0A4FZvnriLBI5ZAsYRAb0+hfapvSL+9pwU6oFux0y6MOcuJY3pmGknMdilgODMBfWDXOgRBTtr5KAYOu3lAt3BZeZSY4tSKxDEB4XUfJdibDFO2sj2dlQrWAelzlxhmxIx3KVOmO939PXfKVjuIgwKm/JeLtgzIIcvKHif8ui+NOrqNnNRy9zdUVXjPCP3D6oRH1MiBGY1Om26S91Ccd4633WXuovC7DRajWmLUmvDdVAgGfYoVYN+3tiiqO5WwFHJwMMX9…
63907F0303E7644AA25EBE5D5792288A	1	sdf	JChemExcelUgkAAB+LCAAAAAAABACdlktuGzEMhvdzCl0gAp8itU6yTIpuepAuev5QIzlpR06KUBgY8m/qM0mRtH+qu1LnBz9efv9BbV4A0bCBo9BTeV/HUUgKeSlwPni+fqzee/lFAHDEmweuIo5z1wF9WECNT6E8lhviq+ekUHW0NnZShblnKb0xjZ1WkgZZCgguX1A/8YX+R8HK6n1SGhrlfIFqYLJ8iZWldDeed8SsSQrGHWFflHZm6Eb58R1fRJVmng2kpXyJEzwKeFaOQi67ccJ93hFVwm6piApGHAiTwk055wvGHcHKLgqmKdGNPilmyW4MirvA6kajZF6oNj9rLShk2bxElYjCmjRKmqPEWTedFOgMOUr0oJ21FhTVlqy60cnAMy9sP…
008D3F7A30CEC94004513504271F82CC	1	sdf	JChemExcelyAkAAB+LCAAAAAAABACllEFywjAMRfc5hS+ARpIl21qXLmmnmx6ki56/MgQCKItiZzKZ8Ij//G/J+tLWlC0fbDn9/JKWllCZqaLkzMd0u5YlcUlcU8K7e7vMLH0zIi79F4K/9f8PDFIV79hbepTYv1eVSqIXldaqzqpkf+NBFQLhZrOJGEiyzCbytVr3vXz+XyWDVp72IsDNm2bSi/oKyrNe1Our+15eUCkgGXnXywuJqlda6qyXCpzxXGmCojLopQHmuqpIy4NeGoji2i9kozUyILp6eTqNLyQyX8HXyUBYRr00tDVRyTbYuxWaNZn14jUqZpcpVWi067ZzNDPrtnMk4CKD+7JNhqAyNF8ETHHQyzbrZvZlm7vj+0Iuc34+UEf5/…
9F99827E716BE669B4A0FE933451F035	1	sdf	JChemExcelbQIAAB+LCAAAAAAABAClkjEOwyAMRXdO8S8QZBtMYG46plWXHqRDz18KVZNQhiqxLEt8859sxE1jVEluYDLz48kaIlgkcshVZcI3jAECoACtcomUEu5CROZ9IhtFS5+tl5iqlruEE7aIfprqFTdq9Y7sdR9FLAXpU67/U5aNPt5jGw3HZmkm2EHh/DClbtQsuVJb1f/e9eU3dNTQEmbgfJnMC4A7uPFtAgAA
A888F77AED9E9F3FA4DC473F395D7821	1	sdf	JChemExcel1QwAAB+LCAAAAAAABACtl01ygzAMhfecQhfAY0mWf9ZNl2mnmx6ki56/gkxwgjxpjMMwjPNFPPQkYw9fkrNQ4RlxOv/8ogiJJ8+ExD7SCbZjmoADcALw64nrtR6lFPgm7/2kP2bvEga5jALSMgLv9F8Pb3CVeHRON3e0RgdVstq7YZ89Kq9whC5QLk1HHbmQw6DNGMyFXJbUzqVDhZ0kGs4lOMoxX1SO10X0DuR/cqH/VRLKcC7RBfY0WpeknQ6pmUuXSpbSzuWQI3TEqe0In3eELsrxTl97ZFQ66lJVyIV0dGWos+5BXTregJG61LdxJJdtZRiqblUZqW5d60YcbevukKOqMuKo7iQjjrb1YMhRVTGOnle52e215/mgo/lBdTtU6…
8683A7266A9CE2E68299BCF8B6320D2E	1	sdf	JChemExcel3QoAAB+LCAAAAAAABACtlU1ywyAMhfc+BReIBglkYN1kmXS66UG66Pkr25OaIPyH4/FknG/Ii96TDF8cI1NyF6Tu/vOL3Edj0ToM1hLT1fxfXWcoGWeNmW4cP+crpWS+yVrbDd8syJOdniKxzdiHeUqs3a8ql1zvuEpAz5OKR+JM5XO3ymVF5dGigkAucNUR7s8FoeeFXGh/LqqW/blktRD48NLppnQJYlzIZctRpuLkieoqO2p5OvKA1OoIwVNM1VwOOCJA73w1lwO1zCoruWzWMjt6Ty4eUuvsZp1mcP07Ol3U0pTuSi0HOt0Dnuh05HA6XQccqO6osRZcOgO29rqsFjW7B/ZdDxTlaFuvZVOF5Rfozu4veS3tUze/RyfOgGzq2…
35B06F4002830B054573B85EDA8E5923	1	sdf	JChemExcelMQ0AAB+LCAAAAAAABACtlk1ywjAMhfc5hS5gjyX5d11Y0k43PUgXPX+VUDBYIQ02mQwTPpIXvSf/8BlyDlTYIE+n7x8MMYNDx5hcYqIDXI9pAg7AGcAtJy6f9SilwBc556b5G1n07OXCRIs5hZk5K786eIOLxNbZqATLkbpVckhlVvG2BOduVD72q6D1lF+qghRcnyNnE/o5DcNy9SAX3K8iCd336AlHf08sKj49cLSjlosK2tidbnWElrh31FUVZ/2jdPd3unrrcFRnwEgt1xmga3lChW1INFyLt5RlkVlU+nOptYx0uq4MatR1qagZ0NXpEUd1fRlxVFVGHKn+9tRiXjIbTXU0UsvtnM69q7e5dhpUp/enW3PRKk+tdTWNfkcbO…
3078364BD7680DA61B4BD2AF0AEA000F	1	sdf	JChemExcelYQYAAB+LCAAAAAAABACllDFyxCAMRXufQhcIIyFAqM6m3GTS5CApcv58u8h6LRe7EcN48DP+/t8IPvucvbq+SFuu3z/SxyTuImKi3eqF/tqykBjJIOJdvzV3p6/KzAtuhEuzpiuvxTBcR1zwlOmV7iXO+0FFC9z8T4W8WIe5TcVn86xKK5N9r/LxjAq33rKJZlHldCIrQ0bayyjOlbNeRpFpPeulo1703MvjayQCL3MmE+1UEvUCFWfN7gCpWGmzbCJF1dWa9dKwA8a5lyf+y81LOF8eVhG8vF3vKJBGCtROaY8UaEQKZJECzUiBPFLHgbj5O/gVCXOBpIa5K43ZgCRmA5KYDUhitpXa8WtXorf3y/ILsC6LiGEGAAA=
3829227CFBC4A9A306E06443C1DD3A51	1	sdf	JChemExcelyQIAAB+LCAAAAAAABAClkksOwjAMRPc5xVyAyp7U+awpy4LYcBAWnJ/+BCnNpsWJIudFMxpZuVtKxuxPaq5/vtRCgpJJw7CUHT7lHBCBAEixv5VzxoMi4sabNsFE5q5lymMnzfAqOGNtUd+LC320WRu1tWMu0hj9kkUZ5WiWbFy0Xli63PZkSbRS+99cTpu57Mryk+CAiwKczhUdkK/StkptS236aRUaJ0VBe+By7dwbhlsEnckCAAA=
E11C9F9FB46ABC660D93D4CDA09AF11C	1	sdf	JChemExcelJQMAAB+LCAAAAAAABAClksEOwjAIhu88BS+wBmjL6Nl53IwXH8SDz+/W6Wa6RuNGSEO/lj9Ae41mUZJvWKG/PziqIYsYKykF6XAxAERDbBEpO+d1tZQS3oSIYNqxE9/GKRLHwYcpIjeeEp7wLfHNYc4wiTTrBbG0S6V5ZRxT+eiIXMshVlXkl4o4UqmrDHvmsvZ2oKNmU8vln1qKCnaocJ4cF3REvkrDlo4oZqoF1e1dzb+4Qq14QOgRz0MHT3G6bK8lAwAA
9C3CEFEF0AD48428FE012D5B7E85584C	1	sdf	JChemExcellQsAAB+LCAAAAAAABACtlTtuwzAMhnefgheIwIdESXPTMS269CAdev7ScVDZoYZaqmEYyRf7Dz/q4Y9USuIqF8rL7eubkhZAZaZMSomv8HssCwiBMADuznbUWuGTEXGxLxcMirmsXELinNdPGOxXhBc4RvTPp5QYxGLGUigIM28pWRMPpdgThJr/LyWFVHEsZdcXtWdH+7JPKaNjtDPKgeOoURujmRQOKFstE0aHlKfuvp9JyYl4dqRbipt1J2qREDXp7DpqKTNruhlJIBo1aikceKK7WOTuQaFgktFaRMojBRl1dAWUJGV7VpIMG1Gpsq3uiJhG5wupTBtJ0Fi0a3Ru7tKW4sboRC0xMMpjvqDiYC3RuovUXY2naik19lfjUC0z+…
D3BA6FF1C8524DA3FEC9A83D1A5123E5	1	sdf	JChemExcelVwkAAB+LCAAAAAAABACtlU1uhDAMhfecwhfAsp3/dWeW06qbHqSLnr8O1UxAjqrWDIoQfITHe3Yi3lOtSVpYuS63zy9OuQJLYM5EsckFHseygKQ+gHZjHK01+BAiWvRmDZiKxM4r5tzf0umoTwle4CgxH5uKYE2l/ahIIvKqcAxP9FIwqpmzXgoS+73cVTJyLU4V1hx1S5SwFG8iwsIxPc9LxObu9PASMQWvl6ES9MrZo/sbm0ogZyJ4thfB6O30zosgeffRToVRvD2CsV4Iq3c3DpV1VOj/Ko/dqCrx2KM3R12siqe665nqmmqc20cnEw0H7k6vv6y6P/eItdXb+UAVhSmN2/lAFSU7V1G2VFGxVFGd0ma/1oDJzFXEbCnrX99SA…
DBEDE6FD796A429A5587B0A5FFC3B639	1	sdf	JChemExceljQ0AAB+LCAAAAAAABACtlsFugzAMhu88hV+AKLYTkpzXHbtplz3IDnv+OWUtpT+q1CQIIfop/fFvO4avmHOUojOX6fzzy3HJxOKFI2e/yIluxzSRLqSFyN+d21FKoW/x3k/2Y2YXJJfK1anBeuedr3dvtJc4Ph9UxIUUG1W8SxziqmKeYpuKOA4axqmwE03NKjmmsv43S2te7lV8c43UxSRhzXPg7rwMUunJ7q3r7G6J3b07D+ndWq28c/T5isp/fXtioSexvKAyJC80pEY0pF/oto86Y7mq9ORF3ZJ8WFVUObWqcPC87m4bL9Kb3Y7eveu6nhptKjBfXorluo96JsMQR/MQR/OTGjXNXbWoWqf3tqeD4/1b7SVH130EKk1vtR5Hw…
BBAA5F96002B02ED63667DC66D4B8C4F	1	sdf	JChemExcelmQkAAB+LCAAAAAAABACdlUFy2zAMRfc6BS9gDAASBLGOu0w73fQgXfT8ASkmtQNtDI5GYz8D3/if1Oi3jCFs9cZ4vP/9R9JHQWEm5bnu5WsdR2EpPErBh+v/MrPyhxHxmN8UCKvXlhvBMG6TIfivWN7Ks8T1tVQ68EDeKk1qTkVgsMpUYZAqmFUxtD0L4Ug6EsAhcqpgp6SjBkptqSBUbulZqCufvbVLWsU8mK1Cgx9Ufr3kyPrqneky52apYMp9qzRLOqogZNtRE+tZlXHm4nvEqmlHra5MXcW6Pp7dF9Jl6NT6ViEbuVkYuNWt4httORUC5XXuXWUw9bSjfV4QBHvaEQ2kfV4EW24WguYP9dk75PPT67m0prp7a/aZRlCpeqbbi…
1BC0E6FDB586822D4FE5B7015884F3DE	1	sdf	JChemExcelJwkAAB+LCAAAAAAABACtk01uhDAMhfecwhcgsp04P+tOl9Oqmx6ki56/BlUQxlnMYCKE4JPz8HsOX1KrcIsz03T/+SXJFYi5UibCxjfY1jQBJ+AMgN21r9YafDMiTvoyS0CkuDxR4FhkqUBliPAGR4nx9aCCIRGfVikktdt7SiUFrtmtEoMUjdHpiEOV0ry99CqVxesIzKQ/X+mFUhyrvNALhcTV7ahX8aT778g1adSzm+Q6FUe6exqqkuWQy/OThqt6uSAX2CY9OyYNl0y6U/Hksv3TrhntuRiVU+fFk26/9+GfftoRaTDr/UAVxSFN6/1AFYmtVZQtVVSsgqJqa5U2SxsQGgVFRKZWEbH9Wl7poNY6VkTWsSKyjhWRdayIrGNFZ…
5ED9FD19C3DBE6DD814DDCCA12836F6E	1	sdf	JChemExcelvwUAAB+LCAAAAAAABAClkjluxDAMRXudghcYgauWOjPlJEiTg6TI+UM5QOwx3dgSCMN+or75KX5aa8Zdbszp+f1DVhoQc6eCSpXv8L9SArIRgJtYV+8dvhgR0/jCXEk9F27ib2x/zHcR3uBV4jgWFcrKrQ8VzS6C8yrd8KIKZ1LRWUerCufW6lbl44xKs3rclxMqkq3ytCPN3HxoJu/I/ATJYS0nHJmftelaSlZBnu1L9ZvWOlvLVuX67K6OLEu56mjb3au1kA/v8nyhjuSQaqSObNnb0xJzHdVIHbVIHfVIOxAG6ogo1OCIojdHY673uQIUvTmi6G38zfa5T4DH+z39Av6TE7a/BQAA
1DAE92A4B7248BAD32DB15C464851965	1	sdf	JChemExcelLwcAAB+LCAAAAAAABACtlEtuhDAMQPecwhcgsh3n43Wny5mqmx6ki56/DjNqGMyikIkiJB7h4Q/JZ6o1scaZ43T9/qGUKyBFokLKwhf4G9MEpG0CrmYfqgpfjIhTu5NQuNpamDEwEzWGwZ4ivMGzYn8ulhgU4wssoiT3d0WjDFosFo0pnbNwyDnvW25HLJzudaGQE+JoLBxilnUsH/+3UJBHp0dioYA0XpducRkdiAUDPTo9YOl/7BwDlqVCJyyWkeQXWCTVPJpRj2Wg06u6jPwv/WQYsfRTylkO7IB+MpzfR1YQXq5P1FDcpeKpoeSpoeypobJ4trT6tYZ0jxI6aqh1dksJiN3XDJHPzVCr5HatAPncDFH2a2mhvjpUvKEA+Ywb1…
BC52EA71E7291177841FB2DAF4441BF1	1	sdf	JChemExcelnQkAAB+LCAAAAAAABACtlE1yhCAQhfecggtA0Q0Nsp5JVTYzqWxykCxy/gCOorbxj1jWlPMpz9fdTz6p6wijVejE4/sHiJAAjEVjrPN4l+MhhEQvkaQ05YTyW48Yo/xKy4zI/5wGpHxfGZ1YefJ19S4Hia2zqFht52vr1U3OjWyqBMi+89oAjiYqzzNeXiqKqdyOqzhNNvyDSqTSDQXaYRdbVTa6u6uC2gXam9EBFeP/6O7HBZWmSYPGfkZc5UTqQPu+u5LN6MQXYHTXf0dc5Xh3J/NtyUvtC2pw1l1TqRW15GX00pQX5uBKXpIDt78z7OVFjX1p2THVRl9O5GXMbsv+UlWaJj2ubfJSZ8Syeyovw4yYl8MqWLKQTr+gdrgxo24RH…
0D33583DE06417B1C17957C433C0DB3E	1	sdf	JChemExcel5QgAAB+LCAAAAAAABACllUtuwzAMRPc+hS5QgaT407rtMim66UG66PlLWekHltAkqmEEyYs8mKEo+lXchWp5INlO7x8o6gkIEZUQmJ7S97VtiThRSQn2G/fPn6vWmt4IALb48QAZuWr7xlnFsa2AHP9CekxfEn/dW39CuUBX4XC5quKM1FRKVnJeU8FMxaSpSDyLi14oQwHsicxIpip0XYXIS09UDfWXyvkeL0qsPVFhnnu5QYVJ97po7Ln8ru7L7SolMxp1L4hia4k4A6J1FXWzaSK87sWxaE/E7rpWl+hY8L13LYPCoorkOFLWvXhBX/VCEMdz9+KKizvN2YG5V5fF62oigL3vx8lwR79Ex1b3XhcoCGv9Eh1b8XKmPcbeWr9oN…
AC3D97545388C19FC1C3B8FC14E75EF7	1	sdf	JChemExcel6wcAAB+LCAAAAAAABACtlUFuxCAMRfc5BRcYZBsMeD1TtZtJ1U0P0kXPX0M6TQqoMySNoog80I+/Y8Mbp8Qk7kRhun58IodkkEgwQGSmi/m5pskQGgJjlhvLc71ExLwTAEz5zVkmxDwimzhKHoHVWTBnc5P46y4q3pJjXvQogj+q4i0I71YRBjjqiG0I/p4jelylcTQvKu6BWIJ1MclRR1sVcLRVeX1cJaoP57t5mUdUEsR7jnBEpXI0kJekHUDFB9pAe2tXtHa1Jf8tFrBxdwesKke6cVVpanegXrZ5qf70QL2I9jS6g44QtBu5H8uAClqXgLqxfOeFB2PZ241YdiCsKJVNpUN9S30JtqaKQqGhorFdqyhVG+FCpVmLcKPhN83nT…
B5278557A44CB6FA0394726366826940	1	sdf	JChemExcelGQcAAB+LCAAAAAAABACtk0tugzAQQPc+xVyA0cz4g71OInWTVN30IF30/LUdmd+QKDhFFjIPeMyPLx+jl2QHGc3155d9iMAikQMFb+UM02EMcAKOAFQX1/N8pJTgW4jIlCtGsaPPm8EhsSs7IMx3CT6gKZ6tjcUix7S0nGAdyFNL8kJ3S6C6a5bb67EQerH7llOPxaGTsc8yEHJid7dE+6AuB6r7PxZBG1ynZa7L1K1m+TwSS+u0shzo9NLCj3r0wtS1ujD6dXW7/gDCkXurO1nyu8z0bo9Wu+OxzJ3ptwiGENy7dZksui4Hps6ijZR25+Vli9SJyitsqG03VtRtBtBU5DX11bhDR02zN2qaUarUrSlTfWP5LHOlm3gLFZVboVZ9L…
5057FEA42667257C6F75DD9A22CC06C2	1	sdf	JChemExcelewYAAB+LCAAAAAAABACllE1ShDAQhfecoi8wqX6dv856xtLNYLnxIC48vyGAOAQFDJWC8CX1qt+jw5tX9ZLsRbS7f3zCByWIKALEObnR99V1hEgIRFwGyn25Ukr0LszcDW9iRG0YZ3DWDTM2eZXpSrPEX2NSSUl5nHnvU6uKNVb5nyrWRIhvdeSMk7jnSI6rVI76UcUeqMVnH3CtjhYVGAv9qfJ6RkWnNKpc+uMqwfjIe46wpxJz77rtWk7kEnPXJduaruaus9qay1JLyzda0q1UTuUyp8sm8YOjqRZ/ql9+U9mvBeWkYUWlHJ4N6mrqSrFrmlEoNKxorPdmpKsDP9JU7QXPFI8UqPci/8VrKoTa20BdVcOgW3vLCGGTxrXCnej68…
DD32A080DFAF29CCF8D90B89A8F870D8	1	sdf	JChemExcelpQcAAB+LCAAAAAAABACllUtSwzAMhvc5hS9QjR6WLK0pA5vCsOEgLDg/jt3yiDNtGjKeTPJH/fpLtuU3dVcOOXBMp49PUvNEzE6GpsLH9H1NU2KcR+qD2v3nioj0zog4zW8MQsXrw0FBi9isIdSvmB7SBXFtnCmuJWZKhlDEvRT17iUDFcz7KAJmjj0jQo19lAyMTt1LdpZVCt/2EtIpAgW5/KK8dIps8KKA5Ny9mLSnHRkpsLv0umQqv7283kNR7ZRcXWUdM9pCMRBzvTHTdJsS6Narq9l8X10KFPKyOkd3UBy47tBOwRK0jxKA5tEpLIp7KSKBq3N0V0YlPP676gqE9+pe2Ucb1kt1oP/tLwVy7utl6AznHaCbvGB4Xu2Ym/cRt…
F980EB20DC3D94948644AE098C548833	1	sdf	JChemExcelYQYAAB+LCAAAAAAABAClk8FuwzAIhu95Cl5gFhhjw3ndsZ122YPssOcfTbp6CtGaxpYV4S/o1w+CD1GVbPzCOJ2/vkmqAjbM1DKWmk9wP9ME1IAqAM6X5m8/ZgafGRGn6yunrFyXiAqXa4TJ/yK8wq/Ef/emYqa4RCJioyqcWPGgCqdGWUYrKqnk9qii/EhF3AGVTS+X/V4k6c3BSHe7Suju+36VmqThdkXdC+1XocSkB/vSfHbLcF+aT53x6LyoTx3rppcnutu9hL48odJnd2SP+uz6Rhkf9NK38bgKzZtGK+qIN2mJ1JFE6qjOlP5SRy3mOtLVwi/UYq4BLUtQV5RCriOKtTmiWNuVluhBgGJtjqhu0rZWOAO8XU7TD6mMjjphB…
CF23970EC5FDFCA381FD29F9625B51CE	1	sdf	JChemExcelwwUAAB+LCAAAAAAABAClVEFSxCAQvPOK+cBSMwNDhvOupZddy4sP8eD7HYgaC9CwhqJS0JBO96ThRVSFczgFcte3d5KkQMxKCZMgX+C7OQckQBEAa6f63FrOGV4ZEV2Zsc9ZcR2JSC4j9LaKcIYvir96ZQl+IZaVhWKIR1nIB9J/skQfeTnsSMwHxR1HvM+inwo6Lbd5LcnLgnta7mDpqvs8z7J41jh2tGmheZbgg+KgLmFKi2U5HK2LWuqCDh3dUZctL0eyu+UFfcaRFplg2U7Abyz7WqimmxqU648ZoLFHYxXbogaliqafqE2Wfq9B2hyyFc393gy0Bo8alLq9BtHAm92ZvTeDqPdWUGmVXQHOT49r2Urxy4ft1ROVlYfbxX0Ag…
BFCFF6535EE0C065C0A078713CEB3248	1	sdf	JChemExcelgQMAAB+LCAAAAAAABAClkzsOwyAMhndO4QsU+YEBz03HtOrSg3To+UuI1LwYqmBZCH3gH/8CnpqzsslF2I3vD2nMQMyZIiEHHuAXzgEYQAbAVS5hZvBiRCz74IKejMLE0ScKOs/KKsIVthLtdHOFstRTyBMn7Fcx5ZMq5FmS9jpaOuhxtFbZOXr8r8I+xth9R+IlozUdnellejmEekaFikwdN7QgadJwpAXpkRYUa8WepuPeVH9Ig9peYQS43Qf3BUd6gyCBAwAA
9897BD2E5E194DAC008A111284B0C2B8	1	sdf	JChemExcelgQMAAB+LCAAAAAAABAClkzsOwyAMhndO4QsE+REDnpuOSdWlB+nQ85cQqXkxVMGyEPqA3/4FPDUlZZNOxI3vD2lIQMyJAgZMPMAvnAMwgASAm1zDzODFiJj3QYeejPqZo4/U6zLLqwg32EvU0y0nlKVUIU8csV3FlC+qkGeJ2upo7aDF0Vbl4Gj6X4V9CKH5jsRLQqs6elzoZX45hHpFhbJMGXc0I6nS/kwz0jPNKFRpPNNYfkiFWqm5oSPAfRrcF93IjVOBAwAA
688BEB723ACE5FCD460E0F83E195C5ED	1	sdf	JChemExcelBQYAAB+LCAAAAAAABAClkzFuwzAMRXefghcoQUqiRM5Nx6To0oN06PlLO21UhxoSSxAM+dn4+P+D+hBVSZZfclnOX98sVYFTMq7UiqQT3NayAFdgAaB/uy8zg89ERMv6ltBM6XoSEVtPhP6V4BX2EuO9qWRsnOSqwiWXWRXGzHpQpWBJbTqReA4us4kE9ddB8HJ5XKWiNJr20lVCu++PqzRMWsaJnvDSVTJmpYO9NJ9dy7O9qE9d1vlEf15m2u1TN3MD+tQRGu0SPeGl36PjKuylbs8ddZSHtETqSCJ1VCN11CJ1pJv6PbX4rwHTkHKgjjhmW+kgmwDHbI44Zltpvfd7Bni7nJYfJRy58gUGAAA=
885EBD51983EFDBB3A6E75310BAF7A2F	1	sdf	JChemExceldQcAAB+LCAAAAAAABACllEtug0AQRPdzirlARlM9317HWdpRNjlIFjl/CpDjiLZikkYIwUOUXtEwb23OJlqeSgvnj0+0PiNEFB2jQE7xewshSo7QGPO6Yz3eNlWN75JzDsvVSFrner+lijKXs5x4N8fneI34bV9TZupd2paSM4o3pSaM/s8UTWUMbyPwCUV1NmLKzE29LkhNsttFkpTqdhF+L1q8LoWT3gw8LpWTnm4XPqsyvC6Nkx7idemcNNwug5Puj1xwPMX8ja9/cdGW+4NGB1yuKZ1W82fK5bjLsr40eGe0rC96v9Hh90IJ2dUOKyp3abWUqFlK1C0lGpYSTUuJ1FLlUmYoEWApuEhYKhG2GxFsNyLYbkTYuvUdtd2IsHXDj…
5CF8276ECAAF3D1EA3F71A57206B9CE0	1	sdf	JChemExcelHQwAAB+LCAAAAAAABACtlk1uAjEMhfdzCl8Ayz9xftaly7aqKvUgXfT89QzQAJ4FTYpGaPhw3rznxIh3q9Wk6UHz8vL1zZYrsEjlTDVVOcLva1lABdQA6Orqr9YafAoRLf7hkFBalvVOkCW3tYLQvyV4gluJ/WtTUaxVy0mlJk5jKt2LopnVUS9kdd/L6+MqgjnNe2Gswv+gkuiUyDtUSMcSdS8Jm5+ZMS+9LzMqfY9CoqG+zOx078vMBHQvfscyOAGEdp6joPKHRIRc5hN1LzMz3b0Q5lZmvaxrOduVytvDKr4im9ZJL8DIetppX6tkoypNVE8qUm2su+DTqOU8gyyFx1QU1WTaS0LKed/L42f3RqWZXKt8jKgwljLal4S18b6XP…
CB86CAEA65134AA7490C28A26DA9A2BB	1	sdf	JChemExcelbQIAAB+LCAAAAAAABAClkksOwjAMRPc5xVygkWPH+awpyxax4SAsOD8hRfSXBRTLipRnzWgc5aopKWfpJJrh/nAaEhxzcoGCCPf4lDFAABSgRc+Vc8aNici8bmQTa5076znliZUp4YS1RbvNpGWJOmmj83rMhS0FbruM37vMG721/23U7bJcfsmySXDAxZWHqeeKFiRN6vfU19/QoKEqFnQAzmNvnqVIxHZtAgAA
6BC86817D32F382294759CB40674C368	1	sdf	JChemExcelyQkAAB+LCAAAAAAABACtlcFugzAMhu88hV+AyHbixDmvO3bTLnuQHfb8c8o2QI6qQopQBV/Tv/6ILT5EVbjGOep0/fomyQoozFSIkvIF/o9pAs7ABQA353rUWuGTEXFqdxIQKbYrDIlYliv7FuEF9hH9c58yj6UUEl1SlAU3Ke+Pp6TAmvspB2qJQQqnlkKBYzlpxEGl1CUlC56sZU3hkMq4keXpeSNKcTiFQmIdNlpTxp7un9HITlMokmnpOsFKZ2uRiGU0BW2OknT36MAc/f5ibI/mp9QyP6Vf5qf07iYlmhsPGw307nyndw/Usu7RwARsUtw74FTXjcz0HaOHa7Hh49vnjhqKXZo8NSS35TtqKPu1hsotZ0cNqV9rtHpagdBRQ…
13662B2254457636D068A20151E7326C	1	sdf	JChemExcelfwIAAB+LCAAAAAAABAClkMEOwiAMhu88RV8A0hbK6HkzepnGiw/iwecXmHGbYrLMpoHwwf/nL1dJSVi99WrG+4MkJsDESpE07wO8yxiACCAAuOi5VBVujIimnNAllnpPLnDSieVbhB7WFu02k5Z9J5O2oyD7XNhh5LbLZbvLPNFL+99E9lcW2ZTlI8GOiSh/TF1XNCPfpOGbhhq2QWNVLOgI0J+O9W2RWCrkcB7ME8mylfR/AgAA
8E6DAA1894B9AE21E6979FB23B26E3DD	1	sdf	JChemExcelyQIAAB+LCAAAAAAABAClkjEOwyAMRXdO8S8QZBscYG46plWXHqRDz1+SVCERDE1qWZZ5yF/fgofGqJJc58mMrzdrH8EikftckwxYwxggAD1AmyyRUsJTiMhMJ7bigk6dWPbOTx3ZfEu4YC/RTrNMRFFa9LzEdEql+060VO6/eykbkQ3s9d+NiqvjKquXrvJyYKPKwQkVzg881x3NyDWpr2lGWlOdf1qDhllnQ0fgehvMB5+bL5jJAgAA
431A74DC8522261DA928AFFFA6881EDE	1	sdf	JChemExcelBQYAAB+LCAAAAAAABACllMFuwyAMQO/5Cn6glm1sY5/XHdtpl33IDvv+UVC3LqC1SRGKkof1ZEPMu7orRz4ILafPL1LzRMxOhq7Gx/QzliWRJdKUsE1qz98REemDEXG5fCFYFKkvB4YQL53VVUwv6ar4bzYLAeeiF0sGLSz7LAwoxbpFyOYWvm/JVEqvyLLF3lzUu0VqVkjP5iLgFHZjOT+eS4YcJfq+uAvvqyiD2dVCKLe5vG2xRO4WAcXi+yoSKOLULVlpfkZ0z6LA7twtUVT37YsBhufpGW2wKCD1ihRqKvP/ZYPlmT4SkOI47ekNJ63g3Pdl6MaHLdR6hFa0ojzSiqRRW1EdY7VF0e1Cp2WMrchXrdppDLGEV2p/KdEYS/X+n…
14F7E4251D211F7FE22274F86D6D48F2	1	sdf	JChemExcelGwYAAB+LCAAAAAAABACllEFuxCAMRfecggsM8jdg8LrT5UzVTQ/SRc9fE6bNKETNDEUoSl6cL38b5z3XmlnjKbG7fH4hS/VgrhAAhc/+dznnIW17WjaW67pU1X8wETl7OFGQKrndcUixxBZBwd6Sf/E/En9td/uCK3UV4lRnVUrio1z4cZUYWHjSEULKogeODnNZVRCgeq9yfTwXDihI/+3RqjLU5e0ZFTuH+3V5ypEWRq8LU5p0FEMpelOhyJOnLlln2rQ0lZIKz+YiUaXXJQrtO8KxSrVx7j2CzHY6hay5dJXEfO/oiU5bBtpn2uoMnTovWGYEG2oojtRQWig2NI+xhmShsqFljDVUN6PaqY6x6rFtk2sIGCns/ztS9tjxpnvUE…
4BC13164D8A83D8B0E59F42C937B0487	1	sdf	JChemExcelOQQAAB+LCAAAAAAABAClk0FuAyEMRfecwhcI8rfHDF43lbpJqm56kC56/hImk0mGUYemyELmI54+xnxYziauh0HD6esbljJBJCNBkeVItxECAQQmmgJ1Xoa706cwc7isOJooT5myXLOyy/RGM+K3qBRE0dGmsyMGu6O80KORHsqBI8DblF0vy40QISM/Rbk4cAw7N+qoi5vseZH+6iKa+r2XP73R4mXOrpRzP0ViSunfddGomX2zLu9PeGn7pZsitS9LpJWq88aDOqzaOFTJWlUqca0WaWy5Rc2th7LwluD1Z2+oWDVSOBG9no/hB78G8u45BAAA
F99B34D8893EA2AABB870BDC24AF85FE	1	sdf	JChemExcelGwYAAB+LCAAAAAAABACllEFywyAMRfecgguE0RcCpHXTZdrppgfpoucvNk6TGLdOiIfx4GfxRgLZH0k1scWDiDt9fSNl9WBWZGaAj/73cs4jT8PTPDDfL5eZ+U8mIjc9UUi56DSTIJDYWH1L/sWfFf+NlSWGpDZmOVCA5NIsKFmftXCICWOWq4oQLA5WdGPBX7vLexYEjonb2swmmxbsWTgQbNkN1dGT5gBDbFnlZfa4BSEVjc3HEq8t74/kYiXTckaSecwydyyaJZrwWEUUTCku/ZfScL8sa5+x1LVkVnb65Q7LpUtW/XL37mLubqxoRbGnFcnqY3AzSn1sPtO8oqWPrUhnimtakfWx5kF9DpWii60IG7UVj762iiA9FY/N2jZoR…
708484DA2DA2A70D0B478243CB2AE0A6	1	sdf	JChemExcelvwUAAB+LCAAAAAAABACllEtSwzAMhvc+hS9Qj562tKYsC8OGg7Dg/DiPtqldSHE9mkzyRfpjPeIPNVNyPoiG09c3araIRIYZQYCO8bJCiKiTRZgN5+t1uXv8JAAI0xMkzcWmO0mCwgurbyG+xLPEX9aocFLzMZUDJJRcFhUs2Z5VocSKYyqbjDA5D2Z0o4K/VZf2VDARKy2xmVzuquCeCiVAX6thNtppSpnJl1hmGlThOmtF1wpZoY3K+3/2Ihll6bkUKWMqkNyA18lRHe70GvuMSo0F97LT6QdUrv1tOv1wXXCeS2xoRdzTiqQZ4zAj7X3zmeaGlt63IpspbmlF3vt6xPYnWCj2Oyv15Ox8K8I+t4qmCeuzuEMrmk7d26+dYnx9O…
BCC8C8A0C0ECED8D65601A0D16F7849D	1	sdf	JChemExcel+QcAAB+LCAAAAAAABACllE1SwzAMhfc5hS9Qj/5lrykDm8Kw4SAsOD9y3MJMnKHgeLxIvkqvT7KjNy1FqfJJbLl8fKJaSWBk6FgE6Jy+17IkwrYTrLs//Kxaa3onAFji5SSZSi2NcxYUbE+Q41dID+km8du+qiAWbrmUDXxaxRmlq4DqtIpqlBgLM0mZVOHsrtxza2WaVTFg77lYbF+F7qlQLgqtjlOoSJVZFWS1nkvGk33BLIT3vNxVgexgR72sGV4OeokMJ+KjXqIvbIe9xBkp0lEvcV9M/agXzlpg38trV9F/eqkuMqr85b5Qrmx8VbE+r6a+aWHutzhG3eTdjVmnej1pIauzKtXXeRAqLOAzfcH1q8cNDcQjDSSbIbGsSMdYu…
401A819952CF63B1CC3223A73AAEF373	1	sdf	JChemExcel5wcAAB+LCAAAAAAABACllUtuwzAMRPc+BS8QgkN9uW66TItuepAuev4yNlKnplEHkaGF/CwPZmSK/ii9F7V0ym26fH2j1E4ADAVNqp7p95omUlwHyTyWyXqZGX2qiEx+c0pskuw6E67LjIT9qdAL3ST+GxsVcNb+pErmip4XlZ6RR1WUa61PqqyJEkt7NlFidCsHXvRIRbm1Jsu+WFG5U3l/3ItyqvnIy6EKuBaR0X0RtlSGvawqI/WyJhqp3VVl5BytiYT9bD+9L6rAoBd/I1vKg14IrNJG+4urmOqwF6+15G1z0EviVJB2vTx+Gu+8hKp7WAVz78CGOkqROsqbVjPNqMS19Ubrhra41lHfVdihjix6MIKEtY6AsNYRYmJHiIkdX…
8AB7E6AAAC85DE35C6771B20ACA46026	1	sdf	JChemExcel0QcAAB+LCAAAAAAABACllU1OxDAMhfc9RS4wkZ8TJ/aaYTkgNhyEBefH7QiqqUcMJFFUpZ9s97389U1Uha2cqi6Xj09I00SChs4Q8Dn9tGVJjMSU0rVje+7NzNI7E9HiLyfORKWsvGVuWtcROSNKT+m7xG99q4LMqrrmSlYRm69ChQarUJZeN0c1Nww68gxUwqQWz1Cp7YEWflQFWZrd1/I6oqXkbmVwXnYtJRcdnZe9CmcZ3S+ey1radYQ66oizmdKsFp9TsMxqqblyn9YirgB1Vst+kme0ND+NNK2l+0rXaS3dV9rKrBb1lS56V8s/TuOuBbnc3gx/roLt7sCBOiqROqqHq2bZkMRYRy1SR32j7UA1xjqy+DVLoBDrCAixjhC9O…
8B91BD3A85C0B9AAE79D097087FBCF3D	1	sdf	JChemExcelLQgAAB+LCAAAAAAABACllE1OxDAMRvc9hS8wkX/ixF4zLAfEhoOw4Py4RdDRuGKYpMqifUqs9zlN3tRM2eVUfbl8fJI2A1Tq1JFQ+Qy/z7IAMzAB4Da+X/bH3eGdEXGJjxMXRJGVt8LN6vqGwRDhCX5K/DW2KlTYzNa1WkzV56ug4GAVLNrrlqiWRoOJYgVVpEmXWGFa2x0XvleFijY/dnn9vwtHd+XY5YEqeyIp3WWwu3siKWKj3d2rcNHRv+6qLxx7PpqIi7vhrEv0lFhnXWqp3KddNAyozrrs98GMS4szjdMuPXa6Trv02GmXWReLnRY7dHngNO4uVGTwTNN2A9ENDSSZBqo3F9ayIc1zA7VMA/WNtmsayA7neqYOhMkhEFGaG…
DC9FD7E9836EDCB916ED91B563C3DD16	1	sdf	JChemExcel5wcAAB+LCAAAAAAABACllU1OxDAMhfc9RS4wkf8drxmWA2LDQVhwftxmANFUjJRGWbRf7KdnJ03ftDWl4IvCcvv4RLVWkCjQQNHoWn7GshTCdRbYZn/4HRFR3gkAlny5SKUWbeVcBQXXJ6i5CuWpfEv8N+8qiI3XXKoGPq3ijNJVQHVaRTVLzIGVpE2qcHVX7rkRTLMqBuw9F5sdq+AjFapNYa3jkioSMquCrNZzyXiyL1iF8JGXhypQHeysly3D20kvmeFEfNZL9oXttJfcI0U66yXPi6mf9cJVGxx7eZ3zEi4ypZJnN9j4rmL9vpr6poW5n+K86ibPbt51qvedFrKYVQnf7oNUYQGf6UtuCe0+/GVDPNJEsq39oYl0jLVvijvqY…
7049022C46A078F00D48BDBFA55043DB	1	sdf	JChemExcel5wcAAB+LCAAAAAAABACllEtOxDAMhvc9RS4wkd921gzLAbHhICw4P24zgGgqRkqjLNqv9t/fzuNNI5QaXxSX28cnqkUBRUMnlKBr+RnLUgjXWWCb/eF3tNbKOwHAki8XqRQtVs5VUHB9gppfoTyVb4n/5l0FMXjNpWrg0yrOKF0FVKdVVLPEHFhJYlKFq7tyz22NaVbFgL3nYtixCj5SoRoKax2XVJEmsyrIaj2XjCf7glUIH3l5qALVwc562TI8TnrJDCfis16yL2ynveQaKdJZL7lfTP2sF64acOzldc5Lc5Epldy7jY3vKtbvq6kzLcx9F+dVN7l3865Tva+0kLVZlebbfZAqLOAzfcklod3BXzbEI00k27c/NJGOsfZNcUd9j…
87951C3A1505FC0F09F2859164E4C498	1	sdf	JChemExceldQcAAB+LCAAAAAAABACllE1OxTAMhPc9hS+A5XF+veaxfCA2HIQF58etgLSYBUqiqEq/WKOZOO1r6b2opYei2/39A6V2gmpHhWTTG/2MbSMVghHJaY5hZvSmIrLtb5Ult7yvMifUYyXsu0KPdJX4e36ptIq+rxKbJFtXkdanVb4TKdc6m6hwSmqrXs4q8+eS2Y9luUfDwYqXxOhWVr0o51Zk1ctZZb5H8FsnZfW+DBVwz1g+F3DW2USjRyteRmdWvIy7u+JlfEcrXsafIXh5mfEiXK93998q8FYfzwt1lCJ1lI+9C3VUYq2jGqmjFhUc9VjryCI1ggQFR0CodYSYzRFSVEi0d+F3bSbEbI4QszlCi7QRYjZHiNmcash2J3p6vm2fm…
59093AB55514A622F967129542EEBD8C	1	sdf	JChemExceldQcAAB+LCAAAAAAABACtkzFuwzAMRXefgheIwE9JlDg3HdOiSw/Soecv7SCNHWYopAqCIT9LH/+b1EftvYrlU83L5esbVTtBpEPBmeVMv2NZSJhgRLyb92Fm9CnMvKxvSFwU60pTbt3WFSf/yvRCR4nnc7meyBm6rmoy1TKkcnKVLjbp5eSJrJVZL3sVFAyrdKCvZ0tqMp7oppKTcZ7+LzkVG090U5Gk/1BpSVIHE+26bsLL7gbMeEFqyvW66qP94g5Kq3xVKaP94vVFt2kv916b8VKSopdZL9UrLdNe1Cvdnnt5H/HCSY+38c8q3m6yPQ/UUY7UUdm+HaijGvc60kgdtajgqMe9jixSI3BQcASEvY4QszlC3rIcaKa1Co97CyFmc…
E625C557329DC1E6FCC1F525F3201A79	1	sdf	JChemExcel8wwAAB+LCAAAAAAABACllk1u2zAQhfc6BS9gYv74M+ukaDdJ2k0P0kXP30cpjhGP0FiiIRjyR+L5Pc1w7F+l9yKul2LLy5+/XGpP1Khxo6okz+njtSxJS1JLidaL1/fby93TbyGiZXyq2UnWdcpsxNsdVik9pavE/653Fe6t4OZCWZrYOZWSrem0F8ut9Drr5abCmbydViEz3lQK4cFPqkhWtdMq10SSm51PdFXRXOYrDRXvZxPdum7Gy8cJmPLScuVqs1466ks+68XRL2Xai6PSPuuFCZU2nfTCjEr3PuvlpmK5fz6Nb0dUnHQ/0QEVQb+0NptI0S8iXzxdflwlTIYDicaUqtOJMF8q7yc64GXMl1J3vfw8ooLfVt76pbpr9FIeU…
0BDB68A2B0E1C33D895BCB6E57B9BDAD	1	sdf	JChemExcelwRQAAB+LCAAAAAAABACtmEtyGzEMRPc6BS9gFgES/KxjL53PJgfJIudPcxSZk2kltgZRqVzlJ7ILTYAgZ75Z76YjP5ldXn/8FKs9SBKRJiZdn8Pb53IJ1oLVENL2le3v+owxwndNKV22/2Jubf7+JFF775OliF9T+BRuEv/6bio91qp2VWlJ8jmVFkfp7lha1JyrP5abikbTelKlRpMhV5WRzzpaKjm2mt3rUqK0s46WimGuP9MWi5x1tKrOE8vaAY5YBDOGFGcsUOnJhjcWQcUmdyyKTBd3LKj7MrI3loxMbxG4YlkqFd7+2I1fPq5SUC/9vqMHVDB3aPM6MtRL03dWVz+u4ugMgi6l0u52qQfWZalQx/z6yLrUUe+rPBBLi7n4V…
7B7ADEABA096D955532400AE26A6814F	1	sdf	JChemExcelQQkAAB+LCAAAAAAABACllD1uwzAMRnefQhcIQVLUD+emY1p06UE69Pz9nCJNXGZITMEwkifhA58s8aPN2dTrofXl9PUtrc8iqlM6T516LH9jWYq2olYK3zzX4e7lU5l5Wf8pdWmy/hJqjCkMJsxyeSnbiPvPOaVSVe+/KezDsilMOnRnihGbrUYHJjGWvSmjzXQtjWxUztbSSeZo2VquKZlv1MlZOXterilKtdrulIuR0rD9RpeUSi2xuxejSj73Gg3cxm7ZWib2lD1bi+MetXQtjnvk2VqEcY+sJmu5SQnn5f3xFMF5mfOu0VMpzjVttHbvMbK7e00xmts7/YQRundVzRqt3bvfN3q4FrRZPb83FKhGCmTnuQ0FanEtUI8UaMQEo…
19996FF5C8C81950FE0190B68FE818C3	1	sdf	JChemExceldQcAAB+LCAAAAAAABACllDFuwzAMRXefgheIQFKiJM5Nx7To0oN06Pn7ExtxHGYoJEEw6Gfi439I9Jf1bur5ZG25/PyK1U6i2qVyzaZnuq9lIWUSJ+KHvS93p29l5uX6xkkKy1pxZ98qLHqjo8Trval0KxXFiVPOUmdVJCHgoIokqy6rylYNqGjSnqe9aHLvPOslpyZqs152lZkzKqlo49n78qjibIMq90Q48yy9zKooZiEPquyJNJmNJjI4kDLrxTBHq4MZLzVZ42kvDXNUpr00zJHnWS8dJ537Sy+fI17Crfu3Cn4EenseKFCOFKjcvh0okMVeoBopUIsKQD32AnmkTsJBAUgk9AJJzAYkMRvQ9bY/00ISswFJzAYkLdJGErMBS…
4543DBFF9B3509A487DCD240751735C0	1	sdf	JChemExcelvwUAAB+LCAAAAAAABACllEFuhDAMRfecIheYyN+OE3vd6XJaddODdNHz1wyoAxMWbUARgpf4EdsRH2qm7HJRm25f39BqCUCFAoX4mn6vaUrQeSTajMfl7umTiWia3yhrbTY/lVxQZGExS+kl7RXH48kiWc3HLBfKKLUtFrRqZy2cRTFm2WSE7DKY0c6C4eoisygvsZW9jFk4E3ythtnoXjhXYV9iRXjQInHWmq4VssYby/t/9lIqytLz0kobs1B2I1lPjupwp9fYM5aIJfd2stOXbX+fOv3nuiDKe7/vaCDpaaByn9vRQNqvDVR7Gqj1hkDWrw3kPfUEOqQ48qLPLRD63ALNJ6zf7wENNP9191+7pfT6dp1+AIS6LwG/BQAA
425E494A1DC9989E4DEE919FB07D2895	1	sdf	JChemExcelGwYAAB+LCAAAAAAABACllEFywyAMRfecgguE0RcI0LrpMu1004N00fNXxk5SG7dJiIfx4If0BoHGH1KrsMaDqDt9fUNy9QAKBIWIj/7yOOeRp+GpDbT39VFV/8lE5OzjQKFm8MRTSEhxmlGwVfIv/qz4b2wsMUjVYQtSLrMFxQp80sIhCsYsliG5tFwEjYMVrSz463Rxy4LAUXjOzaxpzMKBoMtp1Dp402aBIs67ysvscQuClBpnH6f42/L+yF60ZFruKGUes7SOxWyJmnisIgpaKS79JzLcL0vuMxbLJdVyo1/usFy7ZNMvd5+uHStvWtM1FHtqKLW1FTUkfWw+U2xo6WMN1T7WkPax6kH9HoyiizWEndqKR1+bIaSeJo/d2naoo…
C704556277E6133B5FB5D6F5D5F1087B	1	sdf	JChemExcelERUAAB+LCAAAAAAABACtl0tu20AMhvc+xVzAg+FjXuukaDdp0U0P0kXP31+yHQni2LLFGIbhfBnQ/Pka6nduLXOXc0mnj7//KJcWUk1MlfHB7+HzdTqFXELhENL8pvlzefXewx9OKZ2mv1JUzTgbzhITpXJh+G8Kb+Fm4tH7akUSp4uVxpIOWTnDlypysZI19aNWiFKevmnMUrNXUY6ceayInvclx16Krqz8et4XisR1zxfes5JiJR378kJcCDHtbiscpfh94VirPy4SqX2lIk/VLYocfQRFxd+NQTEPdhXtRldju9bLAyt7fQQryv64fFaJy0qJ6QtyVKK23bjsRrdGuZejF+ZLjXU/ui/4go5KrXh9QUd1pWP10mK+ZtpnpV97m…
6D45A76F7ECCF8876F37DBCCF3F9B25D	1	sdf	JChemExcel/xQAAB+LCAAAAAAABACtl0tuGzEMhvc+hS4QQSRFPdZNlmnRTQ/SRc/ff/yIBkPZYw9jGEbyWaD58yXOb21NuctbodPn33+kpYVUSagSML+Hr9fpFLSEwiGk85vOn+PVew9/OKV0Wv5LMWfF2fAmMVEqF4ZvU/gRbiYeva9WJHG6WGks6ZCVN/hSRS5WNKd+1ApR0uWvHFWqehVpZOW5InreF429lLyy8ut5XygS1z1feM9KipXy3JcX4kKIaXdb4SjF7wvHWv1xkUjtOxV5qm4ocvQRFBV/N4aMebCraDe6ObZrvTywstdHsJLZH5evKnFZKTF9Q45KzG03LrvRrVHu5eiF+VJj3Y/uC76go1IrXl/QUT3TsXppUa+Z9lnp156mW…
AD89403C8391692DC8DC0E2D18FCEBD7	1	sdf	JChemExcelCRkAAB+LCAAAAAAABACtmE2S2yAQhfc6BRcYim5oEOtMlpNUNjlIFjl/HvZopPhhyxJ2uabsb/Bz/wP+ZfNsWuNb1unjz1+xPLtQgkoR01nf3ddjmlwuriTnwuUpl7/ro9bqfmsIYcKbt+BTibG9it5SqG1F8PhvcN/cIvHoOV0/EYOGq8qsMZxVScn0qhIk5HMq4kXLsC3iLVZrKgmvinVVZE9FfcxpT2XXFvWljHsUfX5BjhIys+uR7qvML4hu8ukFmTavNh6X7MMLcpR9mnfjshvd4uO9HP183pbiy350D9gSvYQ5j9qCjqpJztXL7O0z02Mq9bOnxedST3q0qlBcDkS3+vJZLyPRXePyINMH4jJSdatHAx0gweu9Wfe8LSI+j…
8832C789241CD0209B3E763A1211188E	1	sdf	JChemExceloxQAAB+LCAAAAAAABACtl0tuGzEMhvdzCl0ggvjSY910mRbd9CBd9Pz9J3ajGFSBWhzDCMZfPAQ/ipQ1P6x34yEvVY63X7/Jak/FWKgVLoVf08frOJJZqpRS+fSerzFG+ol7yoEPLyVrEzmvJJuWcX6jZPy3pC/pMcT6fdzuEKRxi9JZym4UVeNblEKlbkWBEVGx80qzSbOokWU23jP6lIvlUat+ivL9/3OhTNyiueCORrrO5YkohJqOcBTOUuO5cG4tXhfJ1K80inTdNIrMkeR6wTQqZjBupLnf+yUWRTlel48uCUWpuVywRjVrj9elZfnXGj2xv7TcLqjuzAUTVXqN5oKJGkp7ufRs95WORRn3maZc29g0mlFcXZ7IZeR275dId…
5CB35FFEE1CBEEA14237CA708BC810DF	1	sdf	JChemExcelCRkAAB+LCAAAAAAABACtmMFuGyEQhu9+in2BIGBmYDk3PaZVL32QHvr8/YntsNaPpZpZy4qcL+vRfAMMkF+275abvBW9fPz5m6zsW7ScUs2SJL9vX6/LZSt1q7pt8fAer9ba9jvHGC/45S0GrSL9kwTT2PoTMeCvcfu2PYaYvy/Xb0jM8RplzxJXo6havkaJKZa1KCmkXN25pGDSrEdRfKq2FiUHKXpClFr9RhLKCWOkGBm/kYb9hOpq0BNG2kI2f11KiCeMUQm6++tSgzwbo5+vRKknVHfkIiHFvXhzwYpqmtZy2YPdRtoXpd3WdAqltkWjEYXq8kIuLdTbfPFUd9TFM9LDyDPrhpFjBaQY8rNe9/+5pBSifwUgisqTMXopSny2A…
7B319579F09A47EEDFD2917D650788A2	1	sdf	JChemExcelrwkAAB+LCAAAAAAABACllD1SxDAMhfucwhfAIz1bslUD5cLQcBAKzo+SmJ9dpWCdTCaT/SK/lZ5lvUnvAisPKsvl45NFe2LAWElqw1P6uZYlQRIsJfpz/15mlt5BRMv6S7MY2F8eKFey9S1R9q+UHtO1xPE9VKhX7GtRmWZVOkP3tYpe5lQkSwH2ikrDZEU1N8hQcbN0VqU2GnVIr5O+SCZgU+HM1iYrkty9f3YVgvyt6PUuX7TVXcU6t7lcSjalTQWZpUzudPGO7SMXqYRZFdXvDJrI5E4jm4mNE9Bo0l3kgr2ic7lIL6d9QabC5eweIaPrULHSbM4XzkAth113hwp511k9e47cU3A9e6a9IlU5O198ZovJyVnna8kgo3dnp7erd…
6BC99A739754C26C127875EA3A229B03	1	sdf	JChemExcelowYAAB+LCAAAAAAABACtlUFuxCAMRfecwhcIsg0GvO50Oa266UG66PnrMKNMMs5iBEUoSh721/+CiC9pTVjTUkq4/vySlAbE3KigIvEFthECUAVSANzNx1BV+GZEDOtXjlK0r1MsiLy+YbRVhDc4SpzPuwo3M9R7GwuOqUhE1XTrLc1CDKmkKJXzLRGnKjuVz9dVODapOptor9J75xItGDOxjKlse7TMeOFIOU17oZi56awXjJWyTHrxDga9PHqHz8uyJZo6u/+jsu3R5B9wPy/ey8sqZDL9eaCG0inNnhoSTw2V3nGghqqvNdR8LXf6XGsK6qkCoVMwRORqDRH7WgbyiQ1R9rVGfWJDVDzFU1rWa8Qllk6PtVeA949L+AO2LZbBo…
CCD0F3011FC8F8C752EB94E3EDCF2598	1	sdf	JChemExcelUwkAAB+LCAAAAAAABACllk1u3DAMhfdzCl0gBH9Eilw3XSZFNz1IFz1/aY3TJqEbN7JhGOPP4BP5SHn8Xd2VQx5s3J5+/iI1b8TsZMQq/Nj+HLdb497YW8N50rz+PSKi/WBEvG13Akqu+eMBYTiNjSHkU2xf2ovER+dU6cDdYlMhIAtcUxEYMmNTxSloNRdFintF4r2/Uvn2/yoKgr6rMHGs5aKgJn6P1UG+pmIgA/fY0UVWVYJ5VyFBXlMZmcE4U+EzFQeOuFxRAKEdu/uJTgeIzbm/0mlKN8zH4dR9SqWzjIv7iAhY0O4q0lFXffFBu8pwXtyNAWh9r8hoZrWg4uAYu7vOurgbPSN4VzH9R49OZ3eAiMreIwlZc9fAbMRJLqcqC…
1D09A447DC58A03F17AC88C86CC929FF	1	sdf	JChemExcelrwkAAB+LCAAAAAAABACdlU2O2zAMhfc+hS4wAv8lrjtdTotuepAuev7SkpKmktGBZRiB8oV6IZ9I+4fWquT8ZvX4+PUb1WpCooqGrkzv6XkdRyJN5ClBu7F9/r3cPf0kADjOb5bd1c4VZnDEcwU5foX0JT0k/ncPFSGCvle8bqqUjNBzib1stKei2bmMitDUX1S+31FBLDh8qcB7uUguFYcvTOa7FZGpxOItVAQ2VSzqaG6ECqluVsTZDaTvJcFtFSk2fPFou12VijTOyCyafvOMjKl0lSK7vUvZVIcvlfg6F/pcBYRqz4WfDt3t3dhL9eGuyWZFeE7y6DXUAnsq4UZ99q6L7aogtDkKFeTNfom9UGDUYfZw6L5KFDRO2olfK7pxR…
30989C7203213F3A2822C1F085EF8EF7	1	sdf	JChemExcelrwkAAB+LCAAAAAAABACdlU2O2zAMhfc+hS4wAv8lrjtdTotuepAuev7SkpKmktGBZRiB8oV6IZ9I+4fWquT8Zn58/PqNajUhUUVDV6b39LyOI5Em8pSg3dg+/17unn4SABznN8vuaucKMzjiuYIcv0L6kh4S/7uHihBB3yteN1VKRui5xF422lPR7FxGRWjqLyrf76ggFhy+VOC9XCSXisMXJvPdishUYvEWKgKbKhZ1NDdChVQ3K+LsBtL3kuC2ihQbvni03a5KRRpnZBZNv3lGxlS6SpHd3qVsqsOXSnydC32uAkK158JPh+72buyl+nDXZLMiPCd59BpqgT2VcKM+e9fFdlUQ2hyFCvJmv8ReKDDqMHs4dF8lChon7cSvFd04I…
C498971F749D5C5AD6F1028E37CE7526	1	sdf	JChemExcelrwkAAB+LCAAAAAAABACdlk1u3DAMhfc+hS4Qgf8S102XaZFNDpJFzl+OpGkHltFgaBgDzzf0G/KRNPyuvSs5vzQ43j6/UK0XJOpoxNDotfw9jqOQFvJSYJw4Pv8d7l4+CACO2zer7iJx8QKVO4xIqPErlB/lLvG/c6lII573UmSaU2kVnVYGZpTMRasz+6rIjB9Ufj+jgsTLF0KyXC5StStMlc6t5VS4tnbvkXVJ+sJV4d4jcPFsRSCw6miUnRepXZHmvRqtznaau4/OYEwOck7FapRBUwW4JTtN1RyXLyT9WoW+VyHjda8rP+7RE7OLVQyWSjNJVoSVndbUgWZ9iYmVsYOhIuC5DbhlwHjPwECyuQCbzqvekzt920FBWQ4pPVb0R…
81F3EC3499A67BAB01553DFF65B957E4	1	sdf	JChemExcelwx8AAB+LCAAAAAAABAClmE1uJDcMhfc+RV3Agvinn3VmlpMgmxwki5w/j1XdqvZQATLshmHYn7uf+SiKVOlPG8N4ymenjx9//0PWxlGNmAYNFv52rNfHxzHsmHYc9eXrfs05j7+41vrhv3FhU8IPn1RGhyheteCv9fjt+Cqx/zpVqHTFPz1VmDWtUq2eKrX0YZRWGcyPz8rkrMogrtdnlWVmVUytXY5kzpZT4UKtyaUyx3hV+eP/qwg+0flSUa7JWKTopHqtNLEk10iLsD2qjmj2rEoX6c/sjppTsWI2lkq2XqyQ3o4kHcvsdamo5FRa6fOOxSyn0gvXZ160UnKNBvagLBV+3Ue/ULuj6Et2syvtsdCjSw2hN2I5fXwydndPxjILt…
E5923799897F52297E40FDAE44A143BE	1	sdf	JChemExcelOwoAAB+LCAAAAAAABACtlktuwzAMRPc+BS8gQRz9102XSdFND9JFz19GQSPYTBNFjmEYzjM94HBMIJ+xlIjqTcZy/P7hmAoxUDi54gMOdD2WhZAJlci1k9u1H7VW+oJzbpEfxtnMIZ45rEtod87KU0dv9Cdx79yosIXPkypsA0q9vFsQ3X6V9u4+R3IXeHIuvQOzo5eVj+m50Gsy6nNRKqeZubBNcX4u//bSVTCuopL+GO/l+tXdc/Swl64CG/Iq6Sd6geXgw965dJU9c4EtMT+ay0MVb2PGbUfjvZihjJ5QURmNb4Dp05UJldlt7CpevuLJjEzPaJ+jFyRtXpP00AY8oaI2YHgu3DaNN1SQ36zg0lDQtYKirhWUdK2grGvR6LZWU…
93CB3C4DC78EAFA12F3ED41AF93A6AA4	1	sdf	JChemExcelZwoAAB+LCAAAAAAABACdlUuO20AMRPc+RV/ADX6aTXKdyXIymE0OkkXOH7ZamdihNqYgGPCTUVIVS/SnmAk535Vv779+o0xrMJBRcaLSW/s6brdG2hhbg4fz3+Hu7ScBwG194y7M6/qdO4npYtDjKrRv7Vni+jxVzMmWCnXByTWV0QcN3c+CQ6GmIp142lYBQKuqSES7HRGJVx25yUrjjl1cqOxoiiwV6IZeVJkdVHWrTB3FdGef4LIdMYxiXzQmjXOroBx6JRUXHltFHYq5WNczXexzyGMuH688y1Q++yJzlmdkE2GrKOKoqjAdLQkVMCjOKPoyzLeKhaXqG4BnLjGjAUVHo7OC7e46+6PKCzOKXUfHPohnIa6+AZEGO5x98eqWi…
27E25AE3FC6A287000DAC0511C35C926	1	sdf	JChemExcel1wsAAB+LCAAAAAAABACtlktOw0AQRPc+xVwgrf7Mdw0sA2LDQVhwfsqBxCQ9bNy2rCh5iUpdVXY776X3osNOLS/nzy8ptScuqtKUi+lzuh3LkkySlZT4z7kdY4z0ocy8rJ+Eig38Np2MhHtdGRO+5fSU7iXm56+KaOMfla7Ge1Wus2S8a2WfipLVfIBKa3FHRpU1rJKJJe4oUz8g3Uz5gKYLaYnnUokP6KhS7vFcGtl/Hb3tcXRLaJcjrAr9USmWZW9Hw6ytKpiq5hxtOuJou3YxVa07Z9nuo4jKdk9HHGHb9rijbUtFZlGqg69NNw3v3Yij7RkQU7k+jyK5MLUDrhcmi18vJyYRDm+pbZbAxvwzy/7/DFhKenm9o0DmKVD2FKh4C…
5CFF428C875F403E125D7A487100886C	1	sdf	JChemExcelMQYAAB+LCAAAAAAABACllD1uwzAMhXefgheIwB+RFOemY1p06UE69Pyl7cJpIk+sIBjyJ/GZj5b0oWMoh1xcl9vXN6kNQGUmZyLjKxxtWYAMyAHwT7+3iIBPRsRlfZNGFts8NWX1dYQtZxFe4FHivP+qiLLtsZlQr6n0lrZij1XxUVVR6qvKBRujak1Fm0icq7wXHKVK9FF0dFT3Qo2Ei9Xl5ui252I0sKZCLVhwVxnOUVUx2zJIR6ZuVZUuA//7pw9HGduNio6O6sKaixer25s5yV4XDSnuF219OO0q3bF8jsT2E8A5opJKJsHb84Emkpkm6jNNpFvEM7V5bSKfaaIx00Qx6wYQzmuT0kQT0ewtEZ14O6fjlObd3afMEpHOX+vrV…
0FCE2F6258C251385E50F4CDE9E074FB	1	sdf	JChemExcel1BMAAB+LCAAAAAAABACtl0ty2zAQRPc8xVyAKMwAg886ztJJZZODZJHzZ0DHAqOG5BCwSqWyn6DmdA8+5A8tRaXqztvrr9+sqZBPPnPyRYK80O21baSBtBD5483HZ3/VWumneO+39p+6zG0s7dlF0WOkd/atpy/0LvHsfaeSXGq/nVTxnsObCpesJ5XvMyrqQhId1sIfqUQnJR2Ooqv6j6MLtQSnWeJqLV0FcplyBD264Ehc0VxXO91VVmadOI5hnMslR+8qKz1i81Hq6nw5q/B0Lt5WY2w+9mB/PXB0QcW6NZ3u318cKjE/cPRhul2FXZpOtztiJ+HBOrqg4l2cTvfW6e5tae6u1HJbjVjLBZW+S63U0neplVx6LSud7rsUzLopF…
7C84B9AB21175B029A6CA88C966DB2BC	1	sdf	JChemExceleBMAAB+LCAAAAAAABACtl0Fy2zAMRfc6BS8gDgGSErVuskwz2fQgXfT8/dQ0ppXPaiJQHo/Hfpb/4AMgDH3kUrJuedbp7fcfyUtxolpkUdGoL+7xmCaX1eXVufD0bI9t29wvDSFM9VP0edWEN/Pipay5suDxbXA/3FGi//yikn1c1KiivuR1qyrJbzmEJ5V3m4poDtZYJMXdUfSrHBxdiEV80jIcS0AEKXdjMakgQ8dKX3D07xe7Slrtjj5VxC/mSjdH4jVae7epBJ/M2X1Uunkz9e5n143E8jgBHIvpTI/EkrwWjKpdxZ6XFstIpdtkoK4zqdAJMFV6xFGbLyOOmsqII6qvJZb5ltM4N0cjsTyf6WKd3vOj0o4q/f3strywimXuD…
30BDC9532B6073AA2136CDF006BFD6F5	1	sdf	JChemExcelJhAAAB+LCAAAAAAABACtl81uGzEMhO/7FHqBFURS2pXOTY9pkEsfpIc+f2cXjeXNCEZMxTCM5LM94AypH7+XWou2stry+uevlK0GUa2ypS0nfQm3x7KEbCHvIaS7Z3+01sJvTSktx38Wy64Zf6xblLqXg6WId1P4Ea4S4+cnlRJtU6eKxlr2dqjk2EpKdypvPhXRkry1SLbTkcVdLo6eqEVi1jpdS0IFuQxrcakgoWunn3D0/xunSt79jj5UJG7uTndHEtW8s9tVUszudG+d7t5cs/sxdTO13FYA1+Ja0zO15KgVW9Wp4s+l1zLT6b4z0NS5VGgFuDo946jvLzOOusqMI+qvp5b1W1bj2h3N1PJgNX49l/V+Z6jeM6DXEmhenqjll…
AD8B3AC043A23CD5293193728D8E634B	1	sdf	JChemExcelLAgAAB+LCAAAAAAABACllE1SwzAMhfc5hS6ARpItW1pTloVhw0FYcH7k8hNSdUHtTCbjfNG8vierflUzFdeHup3fP1ibATUR7iKlygl+r20DERAGoD/3frk7vAkRbeONsfTexspQhOpYEcZXgkc4Sty+LyqC5OMXAToadV9Vaegmkyp7oobaD4le7vFi1G6r3JXoR0WxV51UKajC/KVSymxfdpWKOr1HFaWofq3IZxPtKgVlursVXYm++6zziXYVOnb3jnlRbK0uJ2oxu+ariXrsTKmrXvZ/8ooXi6mTZS8e8xIH3qIXj53msuiFKXZaV71wnFJGctPL/6fu4GV2duNIkMvzQAOVTAPVy7drqrk2UMu1gXquDWS5NpDnWo/YqTbQO…
ECD01155A712AE1C96AFC6D839062BF0	1	sdf	JChemExcel+AcAAB+LCAAAAAAABACllE1SwzAMhfc5hS9QjX4s2Vq3DGwKw4aDsOD8KGlKIM60JfZ44Xyx37znH71rrcquBx3On1+kyorCzkQVjU/ppw1DYhp7wqlfBktz9/TBiDjEx6FALiYjLyCueRwhxF9Mx3SVuNVXKgZacKeKQTGqFxXS4r0qChI7tFcFc5lyZHDem2hxcMML31NZHCyuZpW3x71kUCz3vNxVESgu3fvyWwV33zoBLHXKIWB1byIGsay9XghMY0WnFwQX7faCwFEWOr3Eitx/RomA51vX44XirnG3FwYTq71eBERJNr3Mr1H/5YWh/q11D79pmmoHrahcaV7RvCo1w4S0VbArtRUt7dxAdVNhgwby1oMnwsZvIKJmbiBqE…
524E0C2C989250B7E5CDB764E29CE3EE	1	sdf	JChemExceldAcAAB+LCAAAAAAABACllcFuwzAIQO/5Cn6gFmCw4bzu2E277EN22PePutq6hJ6KZUXJM0bPwZY/1EzZ9TS2y9c36TBAZaKJzsRn+GvbBoxADoD/+r25O3wyIm7xcZJGMuaVc1NVv75hi1GEF9ineNxXlt6kM9+ykHR5Lgu3SbPswjGj96oLNTazqgs2nVJ1iRkkSEWXmGEqo+pCTYeXXTj+bi+7cHM3rLr02HWsVRdpwrPsomFAUnXRqPTNoOIyYu9i2WVGpaXsMqPSXj5HFpXuj8/0+zMu1DqZPJMlDhCv5472XyoHKmtgF6uLHmODjhw7Fz3GBrUc64seYx0IU2wgorSKQJTXFoh6ph1IMhUgzVSBRqYDaGY6gSxTW7dippzWd…
8744513117A1F08C4233BDA4517ED09F	1	sdf	JChemExcelJBkAAB+LCAAAAAAABACtmNtuGzkMhu/9FHqBCiIp6nAZ1AUaIOnudoMCe5V32It9/v46OHGG7trW1DBy+GbmN3+Joij/paUoV/2UD8///keaigvClRILER/d2+twcCm6VJ0L/U395/ur1up+cAjhgH8+RV+rauPJx4xLeAWPq8F9dieJ/3tPFaZQhgpzXFQRrzVPlZxzWFVJJfZnc9PTVUdSS3+2+EBhMRb2VYKMWKrIsopmLSOWGnVRhfAsdUcVM82L40JeuET8RXiWYzpT+Xa7SvCJpI5YEjEtxYInMEdhqLDmtKpSWdMYXSwmWVVREpozHUpZGhdHPiSdKljreS0W8oVGBNknocuO6JoKsk5k5i7TB0d3xCKeY85XYrlBpSbm/…
68DF7F026BC548D07D7B7035E703A7B8	1	sdf	JChemExcelJBgAAB+LCAAAAAAABACtWMuS4zYMvPsr+ANmkXgRPGdz3E3lkg/JId+fpiTvjgQfZqB1uaZm2lQXGmgA9Pyt7kpTn/74/u9/XZW0UTNqTdXoW/n5ejyKaRmtlI/vX685Z/kHj7UH/njO6jQEv3WtTfARXq3i01b+KGeK9++DhabzYpHKY2qWha33xcJV22g5Fq+Dhy0WqtNs5FhGtdF8j6UNsRyL1UnS91gGsWdZQKI7C1n7mN0fX2GR0Wmx9CrmPRtLn32rdKs2KVkjqy40d5bulmfpJJunK1ohWaNRlXzzvSMvJ5a/Ps+idXjjPZZuylkW5mk7ixulvYvhoEeNZHKOxSvPftRokLScooHJoH64Tnpe0dBxdEAfyT6Cop8sopycd…
0AB8582EAA7B9E4F82A105F896A712D8	1	sdf	JChemExcelLAgAAB+LCAAAAAAABACllE1OxDAMhfc9hS9A5J84cdYzSGwGxIaDsOD8uK2gnXoYMUmURfo1eX0vVv2uZspNn9p0+fwiLQbEbFQIxfgMv2OagBmYAHCZ62IbrTX4YESc5idMprnMK005S16Zv0V4gR+Je/OgklMh26uc4NrIHRVKWhqtXlCw7VTeHvFCGW+rnPpUTLVP5QmT1izz2ZK4/HEvD6jUhE06VSixma0qip2JdpWWVHu97CotSay3RpsKJ+2tkZ9lk7KuKPcm4tSa4agXv1NiHfWSU+Y67EXdAeVRL9vfM+Kl+B+Aw16qVzoPe6le6SajXswrLXbTywO9bvNCSa777r9VeOnMtO/PK5UFlQPNh0Y+LUgj1eXskTqqkTqyS…
27AD8DBC76825105C3BE196571C32A44	1	sdf	JChemExceldQcAAB+LCAAAAAAABACllD1uwzAMRnefghcowY/65dx0TIsuPUiHnr+0g1QxmKGQBMGgn4UHfhLkz9J7USsvkO36/YNSO0G1o0LU9EJ/Y9tIhWBE8jDHMDP6UhHZ9rfCKantVWfRflTC/lXolc6K5/OwZK7oea+aVzWvWio3w6QlsUmymyW12UTDUriUNG1Bt3KzIM8nulsyp+ndHYlGtWaRhd29J1KudTaRcm5FVnsBtyrLvQwLuE+f9EgEztO3cezuSi/jpFd6GXd6pZfxl1rppbLk9ryXj5lehOv5Hv3bAj/q43mijlKkjnKkjkqkjmqkjtphP1FHPa51ZJEaQYLBERDWOkLM5ggpGhIhZnOEmM0RYjZHaJE2QszmCDGbUw3Zr…
2BC4EF65995780088D7556C08775D05E	1	sdf	JChemExcelsQoAAB+LCAAAAAAABAClls1u5SAMhfd5Cl6gyDYY4/W0y3ammz7ILOb55xB6Wymu+gMousr9Akc+NiZ51t5VXO+Yj8e//1hbT2RMbCwY9+ltHEcST9JTovPi8/d9uHt6ESI6xj/KhWQ8Z87iTJPhKaVf6Sbx2TVU7qAi3IYKZdN1FW5qZ4zZK/VVFetepkolslWVVkoda3tWp7amgpyq8VQhJV1VQZ1lrLUslepmjVLLblR2a9RwR7KkghWNi487zd2J11SQ3WI6Y6llNRbJo4l2HUlulV7zYrSY3VRylRnBjqOaqc7sblQaKl1mB+w40lzrzO7G3kUEIm1372Jt6aIfVvr3T1S6zggs46irayqWm3j/Ii/ytYr1Wzeu7xdDNoQ/7…
50851057C14509662614A6886037C86C	1	sdf	JChemExcelixUAAB+LCAAAAAAABAClmE1yHDcMhfdzCl5ALPzyZ22n4o3tZJODZJHz57HRjhVhSlazp6ampr7pfsIDSBCtP30Ml+kvLI+vf//D7uJkpMI8ROVz+e/1eBSfxUcpdLz5+Pz5mnOWv4SIHqW8sFWnaYt7pUHHlVTxK5VP5YfEe+9TRV193WtVGv7AlopW73ZEoBVRjl0V48GhwmP2PRWpTcfhSOrkfRUb0kKFafqeCtdOejjiOnRfhXpUWqr22fZUqMqM+u47Ki+ztt4kVJrtxbJUBtZ/VNp8r0ZLRSgqvb/qysuoJmOGSpddlV4Hud7bR0uFxPtdR60aRXbRI3Q3Fq9NYgfccWTwEdm1OnivS61Y2G1Er2tC/Erl+5VYhGMfpbxcU…
9C7D7B3DB7C0D496DB466A3BFCD2C2D4	1	sdf	JChemExcelxQsAAB+LCAAAAAAABACllUly4zAMRfc6BS8QFgaSINadXmba5CBZ9Pn702o7FUPViUiVF/Kz/AuPgOG32nsVrw+s29PHH66tJypCbNyryWO6XduWVJJySnR57Tefl7undyGibbxrmbvVccdZzdq4o4xPKf1K14j/vS4pNRdT2r/rrfJ6CheaTCnZah8eD5TFpKymcCa36RQqhfeUSjj4xRTJqmU65Wok2cq80TVFc50+3VunkeJ91ug2u0u1tOwky7VYbtzKai0d/SVfrcUxL3W5FkenfbUWJnS66GItzOh076u1fKaU3L/+Gl/OpDjpsdGJFMG8mK0aKeZF5JvT5Z+nhM1wwmhsqbZshP3S+NjoRC1jv9R2WMvrmRRqyvu8NHedr…
9EC2FF20672573ADED396B25D88F18CB	1	sdf	JChemExceldQcAAB+LCAAAAAAABAClkzFOBDEMRfs5hS+AZTtxYtcs5YJoOAgF58czwGZH3gIlUTTKvERf/9vJu5qpuD5x3a6fX6zNgEWMG1llucBtbBsIATsA3c0x3B0+hIi2/U/Q3Y79jkrq+4owdgme4SzxeP6qiJX2o0Je6qpKQ2k2qcKozXlfKZrOJrpXoUKTKhQO6pGoYuPZREOlYJ+u7khUsNhsoqEiqNPVHZ0W5Dp/X/7u7oqXqCmLrnqpWKUve9FwwHXVy7j3K14aaqdlLz06XZe99Oi0l1UvFp0u9tDL24wXxnJ+0/9WiQckx/dEA5VMA9VMA2mmgVqmgfqhfqKBLJ8N5Jk6MCWFQMzpbCDO2QJxzhaIc7ZAnLMF4pwtEPdMO3DOF…
E1422DF993B946DB4F3505CD4A1846E2	1	sdf	JChemExcel0QcAAB+LCAAAAAAABACllUFuxCAMRfc5BReoZRsMeN3pclp104N00fP3J6M0jZzFCBCJyAv68ceGfFrvpm4vYsv9+0es9sQmVZoKrlv6a8uSVJJySv/70dw9fSkzL+uTUa3F1lEnVS7riAlvOb2ms8R131QKufH2lUadm8+qVPKuwyqazR4q1sYd7SpGrdigSiZDeh4qOY86OlQK2cTq7o4KsY86OlQy6cTq7plW6jZfL0p8Xt2P51WOHTDjqFJu3WcdNWQml9lYjj04E0tH1el0LI56wVE1GYsj05InYxFGpm02FhHKnfUyluer7hTLaO3iSNDtfqJAOVKgEimQRQpUIwVqm/qJAvU4F8jjXIftMBdIJMxdafQGJNEbkERvQBK9A…
7CE9F1F2D4C91ACFF6CB9684446E0645	1	sdf	JChemExcelOwoAAB+LCAAAAAAABACtlktuwzAMRPc+BS8QQaREfdZNl0nRTQ/SRc/fsdtEtulFIsUwAuWFGsxQH+RTS1GpeuI0Xb5/WFMhFimcRLzKme7PNJFkkkrkV297aq30Jd77CV9O3mWOOo8CRjKPyDv86umNthLH705FXCm5T+U2Y1GJWf2oCrukvlvlloidhP5ENxXvYm93WyI7+uhZowEv6EaUUv9Udl6eUBHHMcRRL9hrml/g5V8Fc4t07rqWiAb2S+vuiBdaq3T3hV6yRrTu7s7L9XGV4DTLsJemMnKmo5OCy3fwflHM4HDo5fEzvfJibswnVJqXkdu7ncaRvjSVkURt746sdLvr+hMxzCyfGwoULAWKlgKppUBp0dlQoGxrgYqlQ…
857D78A8729198FE809AB01AA731DF9C	1	sdf	JChemExcel0QcAAB+LCAAAAAAABACllcFOxDAMRO/9ivwAke3EcXxmOS6ICx/Cge9nUiTY4kVCdVWt2rfNaKYjp686p4rrA9t2ff9gHbMwc2dlaU0u5fvYtiJchEq5PX8Ody9vQkQbbh6ksndbXOpU83VFFf9SeSxHifvnrsK1T5K1tlUx6udUqNrQmfWCFcot6QUrxmiS9FK4NrOR9SKVHJXuKmPKSS/IQWP30qGnJ720qsJpL71KU82+l15dibIdKZruaS8DTU/PejE003rWi6FpS3uZaFrSXhxNj+xMQ8XzM81rptP7C2Om/9rrXs55oXaYo3+rYAxl/z1QoBYpUI8USCMFGpEC2a5zoEAzPgvkkTpiBwWgtZ/8ehaIYzYgjtmAOGYD4pgNi…
9BD9861413E0EE5CF4214282DFBB5563	1	sdf	JChemExcel0QcAAB+LCAAAAAAABACllUFuhDAMRfecwhcYy3bixF53upxW3fQgXfT8NYxUhjGLNkERCo/w9X+M4UPNVFwvbMvt65u1GbCIceNWSa7weywLCIMQwOPYD3eHTyGiJS4ujGJmK++opL7OCOMuwQscJc7HpkKovZa7CnmpsyoNpdmYSjzBlXidKZoOJjqoUKFhFdPa1lnFxqOJGLX5uZf3ES8F+2iNHrwULDa6L7uKoA7XSOLdLe0+4zqaSNDdaNZL7CmLznqpWKVPe9FwwHXWy949M15a9DRNe+lR6TrtpUelvcx6sah0sVMv/+jG3QtjOX4Z/qwSDSTb+UADlUwD1UwDaaaBWqaB+qb+TC2vDeR5rQNTWhuIOa0NxDlbIM7ZAnHOF…
ADCC85F29B2F9F59B94051CD01186F91	1	sdf	JChemExcelLQgAAB+LCAAAAAAABACllU1SBDEIhfd9Ci4gBQSSsHZcjpYbD+LC80t3HB0Hf6rTqSzor5JXvIQmz9a7idsd+3J+fWOrHVjEuZKKyAk+x7KACAgD0DZH8DXcHV6EiJb4uFMkqrzygs1LWSMKRgT3cJH4a24qBdnNh4qrT6oIVrM+VIpYnVNh7GptqGhnm1UpNDIQ7NZ8ToVQ3WzkQlz6lMq6Q/Ujl+IkP6rw/7mImK57GSvT9ek+7cmlm7aRi+monP2O4nRd+4hcROdUBIWMRkStz1Vd7NV2UZm+6dVHUT9YdVeOFKXy5OmutWY8VJQbzaqYmRzsDJFBqVYOdoZQcRq1e6AzgGHjy984f0eG3kcG6Y52/EcVxX7pLztUGlK9dMzZ/…
362604EE14892DEE67F6AD935042B0D8	1	sdf	JChemExcelXw4AAB+LCAAAAAAABACllkuS2zAMBfc6BS9gFgEIJLHOZDn5bHKQLHL+PEj22GOoEotUqVx2W3pGExLkn9q7sumFy/L++w+pshIX40K1EL+lj21ZkpjvqWw7ba/3zczSLy6lLP6JM62y4s1Fs1RWZyXj25K+pFvEv/ZrStdme0prWmZTaq5+7lCKZG28GbWMlRk0ekzp0gZT1sy9dk/pmXXU6J5iuQyvruIMkj1l7aNG6C/pdC01r1J4tpaGa3dts7Wgv2rTtXRcLzJdi6HTnSZrIT+D62QtSGnUpmshdJp0tpZ7SriPvr+e4rOulkOjUym9lmkjny+r/Wd16dWUC7oln2fdCSOfL7bOGvl8kWOjE7X4fOnHtfx4PaVmknKtpXUbr…
CDBB9F21D0E635F6B1F139BD993D05BB	1	sdf	JChemExcelvwUAAB+LCAAAAAAABACllE1OxDAMRvc9RS4wln8Te82wHBAbDsKC8+O0DExJNzRRVKWv0dcXOfKbuRuHXZiW28cnWfVCzEEVVZ2v5WcsSyHrs+DD/B0RUd4ZEZf+xmBKmouLALH0VUHIr1ieyj7ieK4pAmwWPYWhEcbZlGg47aJQXX3WxUAiZNalApFMu1Rwdp51aVlpbrMunpVu0y4BuBl0F29+NsUqx+aiePJEhCAu37dOSNtDyut/XMi2u6tZc9NzKQ6id5dQOVmjBk1QNhcNizMulK1hfe5oIhlpIh1pIhtpvVP9Q9uavtubyMeERDHSyEIONBHRSCk75/C3TsezJaKDs8URTdS77j73Vsrzy3X5AgtNzNq/BQAA
C140C662FEA2160698A5278380FEC353	1	sdf	JChemExcelqwQAAB+LCAAAAAAABAClkkEOAiEMRfecoheQtIUOZa0u1bjxIC48v53ROKNlYYA0BB7055dyFVXhKjvmcLo/SCYF1EQ0ISPzAT4jBCCeA3AT66i1wo0RMcw7jLaaz3cccxHcsD18S7TjrVIoy0tFtUifCsXMWke9cKSc8qgXy5Uy7CVFKTzsJUdWa/egF7EMSk0vlx6VZD3nzorEcmWpKEcTwT4v67s4la4euYr+9kL2YZb5ixpKnhrKnhoSTw1NnhoqnhpSTw1VTysQLv5+Kbm7hqhR29SgJ4Dj+RCeu0VqzqsEAAA=
F102D18EC307B6CBC4AB4A7651888FB9	1	sdf	JChemExcelXQ8AAB+LCAAAAAAABACllkuSUzEMRedvFd4ALv1sSWOaYUMxYSEMWD/yswNFRPFRpzJITvxu6ernfB5mg3y8I75ev37DMa2BIqAiodJL+/G6ribUBFuD+70//Hy5e/tCAHDFl3fcXTSONOQ+HXydgB6/QnvfHhJ/eh8VUrtVpKOy1lSoDxpjx2I8rKaC3cYcOxZGm1UVBPYdixsUVaALD9ixyGQpqcQTjKonuztDJRUB5O2IQYo1gk5zx0LdCIv9Ah1NcKsAIFUdxRTclcY+JxdVsBPr2LGgTKiquAPuWAysqEJ9Dj95IYfaBDTugqg7Fo+lUVORHjZOpaOLa/0SKsbMp9KuRZXRBxBtlWFQnIARebn3QUzAmYWHyqd/V5mdhvipk…
3897F85FE6D96C7875C680092ECC96D4	1	sdf	JChemExcelGQcAAB+LCAAAAAAABACllUFywjAMRfc5hS5QjyRbtrUuLIHppgfpoufvT5hpALFoUSZh4Dn+8z7xOB82p6nbm7bl9PUt1iexqcjAxXqg32NZSJxkEvHNuR/uTp/KzMv6axRvcxu30qTO9RsXjDK9033E83NLmaV3tWsKs9TXUrzUMbIughkuLemClMnmWRcpppx20aK1pV0UT9pr1qXiSV8NMi57Ske3eZty+XtKw3qZ6UaY6zqyjQzrZWjWpWO9SNpl4D/taRfsDMY967LuDCZZl3Vn8Ocu/1gvu0srMnp9JQXTdfu8o0A1UqAWKZBFCtQjBRqRAs1IgTxSvAl483ukEu4FktgNSGI3IIndgCR2A5LYDUhiNyCJ3Vbqjy1ORMfzY…
5A2DDACEAF425BB249BC87B63642B267	1	sdf	JChemExcelFRAAAB+LCAAAAAAABACtl02O1DAQhfd9Cl9gLNef7VozLAfEhoOw4Pw8RwzJpFqgpIiilvpL+uk9V7nS+WZzGru9sD3efvwk67O0yU6jiRm/lj/H41FUi0opbTtp+9wPdy/fubX2wBfiOn2u6y+z8qCx7mgVV1v5VN4l/nZuKlI7sS2VUac531PRKjzSXqw2Jc16sTrMPOulVx0t7WVUmpr2AgfukvUyUWmZWS+OSs+sF8YvlEfSC1SGDc56IVSa0l4Yle5pL0eVJnpU+XpFxVvrTxNdUFmTwegfieiKyinRhXVZ88W3RL12vptoV8lUek0pbU/X5YKXNaWm5b28q3ht3m+uy5p18jzRBS9r1g3NJhroXfKslzXretoLZp20rBdZs…
90D94EAA64777F44ED6843B8D7D366FD	1	sdf	JChemExcelAQ8AAB+LCAAAAAAABACllk1u20AMhfc6xVyggyE5f1zXAbpJgm56kC56/jzKcWSbRh2JgmBIn6WH9+aH4u82Z2NtP7gvr3//UeszlVEGjdKa8il9HcuSKqVaUjqftP5uh6qmP1xKWXDDNUO2rzyLzmFXJePfkn6li8T/zlWl5dYH2bsz6+x8pfIz3Rr5lormSfRY5amXnnlSwxWVzCzXid6/r7KNy8xt3Kjs8FIzyXw8Lju8SK6fOSJeNpWRR50Hx4XzKMpPZvqpCmXVGk5EmOkS9lKw6toMeiGs2EYS9AIVkh72MjHTXKNesErK0KiXjpmWsBfs6THDXqy+1Bb1YpUBbwS9WGVoUS9brfNeduxpm6Ne4l4uKq567/CCVUflcaIdX…
EA43B40CE799442E9673AD7127C96478	1	sdf	JChemExcelDQsAAB+LCAAAAAAABACllklu20AQRfc8RV9AjRq6pnWcpZ1kk4NkkfOnqKYdRyXEVpMgBOiR+qhfU+uHuAuFXMi251+/UdQbGBgaiAQ9tbdr2xpDo2gNrjdeP/9eEdF+EgBs+eUCHZ3y+QWhizDtb0DPp9C+tFeJ/93b/IWY4FQhEl5TwU5sMlXSGK6qRAydKuyx6Ii6ih15cUdYU+E+cODZ7I4Opte8YIcxYlXFmfVsdqWPUJixELivqWjPJsGz2dUeKEde2MjWVKyrkZ7NrndmOfIirLqmEh2C8Gx2o5uMw5EByJLK3rGIejK7qaKgfHcCvn1eBTvaOPLiOsaqSjDiBzWij1SoA4mfnKNUMSe/u6UecERdYs70HpWPtVi4Z+va3…
1105509FE136E8656C500648B406479D	1	sdf	JChemExcelMwwAAB+LCAAAAAAABACllktuwzAMRPc+hS5QQST1odZt0W762/QgXfT8HTr9ITTa2DSMAH5OBjMiNNFLU2082xXr8vD2Tq1rIhaiXpoQ36Tva1mSSBJOqaw3rZ8/15wzvXIpZbEnzXUQvpKuWh7U1FjJeFvSdfqS+OteVWYmbc1UeiZWOaoy7RcxL1Rypxr1QpSFdUa9cC5VatQL59FG2Itg0hz2UjHprlEvFZMmiXppmHQLe+lZpHDUy8Ck64h6GZj0DHuxPS1hL7anlaJefqvMJr9VnvaozMJ9M9HlKmzNMKKJGM0g1P5ZXbpcpWad5WAi65deoonQL/gXia6u9Uudm16e96iU/tVSWnkc9aI66ilRJTmYyLpufnpp9eiMrOtke…
CE64E8DCCE000438DFDAD1FD6A945547	1	sdf	JChemExcelUyAAAB+LCAAAAAAABACtmUtuGzEQRPc6BS9ggt38r+Mg2TifTQ6SRc6fooaaGbhkO2LHMAz5wVPgI8VWk/6ZW8va85P2y8vvP5Kz5hC1q0iLRZ/d/nW5uNZda86F67dcfx5fvXf3S0MIF/zylHyONeOFZB9C7OMvAl6F4D65W8R73zNFMJyRkry2ntZSoo/jCWOK+tY2o+hzTYtG6kNRc4r4kjcjjKqEvJYSfJuza0tJshmpl1TCUor7Xyk3I/EpypqRO2bXknKsdPBVqqym3N51lpRjB4xntaylHLvRlrJVBvfUsRvbotFtLO6pYR/Fekr5/u8p2cfrGt0Zy0Mptb4xlgeMii/XNXo3RT9KqT7IZlR9y13XxoJn5xpRygPz0rzmz…
DF4AD1A53B123AC851A8C3E0BCB89FFB	1	sdf	JChemExcelvQYAAB+LCAAAAAAABACllEFuxDAIRfc5BReoBdjYsO50Oa266UG66Pn7k5HaGTGrYFmR8yzQI4h8mrtp2Evn7fr9IzadRNVl8uKhF/pb20aCu0XEd/t/RQR9KTNv+9tqMfy4tzak+37ihlumV3pM8XwfWbzNqXbLwiz9XJZofa2qiyAiZBRdkMXZouoizZTLLtq0j7KLotPRqy4dnb4ZVFwGOu1lF8SGrqqLodNLqy4TnZayy0KnZ9kFM208qy77TJtUXfaZjucuH2dcRpM1+5ksCNfj+UCBeqZAI1MgyxRoZgq0MgXyTIEi08BPKFEgkUwF452pkuTagCTXBiS5NiDJtQFJrm2nfnzPO3olenu/bL/831xJvQYAAA==
3628C98B4DCF7D1A7E08522BE5D8901D	1	sdf	JChemExcel6wwAAB+LCAAAAAAABACtlk1OAzEMhfdzilyAKLbjxFkDgg1/Gw7CgvPzMkNBqkeoHVONqvar+vS+cWP1Tc2Uh94ILU8fn6TNErEQtdKK8F36eSxLEk1SUyrrRevz72OMkd65lLKs73Iv1vDipuUqhScrGZ+WdJtOEX9dM4VKrixlS7HK/VgKZZKu0S6UcaPCXThrazXaRTJbGdEuksfQcJeKSY9wF8Wkq0S7NEzaLNoF31UJd+mYdO/RLoZJM0e7GCbdwl1wpomiXXieaW3BLowzXQtFu8wzXf+hyyml57bN/JTycnnK3Ayj7BpdkTI3g2jUaG4G2+/ym0KXp2huRQ8aYb8Q16jR3C9tRO8u9kul/S6v13TpbGP7vaj2w11U5duIM…
2330B07CFF6AF480925BD408B1CD337A	1	sdf	JChemExceldQcAAB+LCAAAAAAABACllUFuAyEMRfdzCi5Q5G8wmHWTZVp104N00fP3E1VtImcVIzRi3misZyzDh7mbLntpely+vmHDC1QdQ4apnsrfOI6iUrBKkZv5P9Za5VNF5Li+VbjZXo0K9bZXUvlVymu5D/F4/kZZ+w8OqxPmT0WB1IGedQFqU19ZF63SW8+6aJ020y6t9qlpl85KD8+6dFYaLetirLSlXUZtTTTrMlnpPrMuk5VeaRdnpVvaZfe0I+uye1pH0kV3T8+si7KnGyzrsnt6yEOX92dcevUl/kwUbohen3eUqEVK1CMlskiJRqREM1Iij5RoRbp4OAdKBEQKHnuRakHMjQgxNyLE3IgQcyNCzI0IMTcixNxIeV3uvb+hl1LOb…
359F75684795DC87265A3BFB98B7698A	1	sdf	JChemExcelWQEAAB+LCAAAAAAABACdUDkOAkEM6/MKf2BGiWcyR81SLoiGh1DwfnZWCFi0BcJy4TiSc1y8NWf3kJLMt7t5aTCyWdGsmRNeEAESQEA/+EbvHVeqqozKIlP1RQSN1fJQ0Lh0FQdsI/b5TOnOMSVYNFb9L4WxlJJ3dzn/mmLr5fblcn3J1p2B42mSB4emQNRZAQAA
A185A3E7593FB1D759F5D41868966EE2	1	sdf	JChemExcel3QoAAB+LCAAAAAAABACllkluG0EMRfc6RV1ABU7FYR1n6QTZ5CBZ5PxhddvxwF4YVKMhSE+tj/85FPRruS+KdWe5Pf/5i0t9gBKjgXDQ0/h/3W6DYjCM8f5+uyJi/CYAuO1PMsnc8s19TTHDzWDmtzC+jY8S1/eLSgTTqQIq2lNZ08Cuvfz8uopOIcJHvbypZIU4tOfFJrLqo9W16QsfTmQz2PglkUjTi08TeVEBo6aXmMcAHyo5ftBVCXtN5Mbc65FPBXmdOoB+XUwPLzoJup2OuRTiVBGldl2MSbaKTdLoqSDMhUdnUmWRtFXU/dgAn8xHtoYK5vac54vP5eu9ytc7nSoqZ6dj5pnpPS+UJ0PwqaJi3vNCOXW7GveskCxpeuHJv…
681F434489821B64395902D3DF243DD2	1	sdf	JChemExcelbQIAAB+LCAAAAAAABAClkj0OwyAMRndO8V0gyDaYmLnpmFRdepAOPX9JUuV/aFNkIfOQnz4J7mqmkrUK6trnizUZWMQ4kWmWBtNyDkiAArSoeeWc8RAicv2JvYRa+048xxD7jny5JVywVhyXGydMlEZfFMsLS/e9Zc5Cvuao/2b5zJ6yTFmqXZbbL1k2CU5YuDzNsK9oQWFPC4p7GoffcEDT4FnQFrh2jXsDQUereW0CAAA=
C0071C00A60921536C8CCF008CBE7C35	1	sdf	JChemExcelBwUAAB+LCAAAAAAABACllEEOgyAQRfecggtI+AODsK5d2qabHqSLnr+ArVqxWpVMjD6Hnz8/hBt7zxS4Mk60jyfYeQkiDwfNTI3slxASJpXUuZCfwwohyDtprUX60iq+5f+kbM16xE7yI7FUb5UaljsV7YhHKtc9KlBkap71QmsqUJZ86PZ6+jER1lRIwRo762XDRL2Xasj5gJeoYnE43VJlQ7qDypFcijT2eKkWJtrpZfd5qRbO7t9ekGfGhJoPdRNqy96IOFNMqCt7I6rL3kh92RtRKD3EG2gajUgIKHoTnZ1thkaUbq9vZ62U50sjXldZwi0HBQAA
769700D390D22019D0987E3F1F3413CF	1	sdf	JChemExcelOwoAAB+LCAAAAAAABACtlktuwzAMRPc+BS9gQaREfdZNl2nRTQ/SRc9fyk396RhFbdkwEudZHs+QkpA3LUWl6hjycP/4ZE2FWKRy8tm+bzQfw0CSSSqRX53LUWuld/HeD+2Xd3bV7o/iYla/Yk+0ldg/f6mwS+rXKq9HVDJH/VaRkPWslx8V7yLLaZVHIrz6v8p4iRerRpRSe72I4xjilV6KnJ0vlySiP7wcmHWX1MVUiubuRGuV84mC0yzdiRaVntU4J+raGZYe9XiZ5wt6OaASnRTbfKfqnu/0rNK1juYeEdTlQHXVnuCwq3LAi9pep92JkovBS3+ih5euHs116VhHbJN3+txQQwGpoTjd21BDimMNJaSGMioYKjjWaEUaiT1QQ…
BC1A2B132A84053A4AAF52E3AAA442EE	1	sdf	JChemExceleQUAAB+LCAAAAAAABACtkjFuwzAMRXedghcIQVKiRc1Nx7TIkoNkyPnLOK1rl1psVRAM+enj43+bVzVTaXrKli73B+tkwCLGE1VSOcOyUgIuwApAq/27WmtwEyJKzzdCPz3vT4KlKq3YG2wt+vuPC+OktHb53ONSuejLRXLVo1l+XAgLy2GX70bxtKMRYxFrXZcdWQS55DLaSNC09rPsaJRRqwxnKSjmAzy7/EeWkXlZvkuc3UP/aCTLMi8DWdjDzM8NdZQjdVTmuw11pFHrdIrUUY0OjixqHbVIGzBFB6cctI5YgtYRd7rVHnXEncYvutVeAN4/zukL7web23kFAAA=
CB6A702759580FA49355F3162C900B85	1	sdf	JChemExcelEwgAAB+LCAAAAAAABACtlT1uwzAMhXedghcIQVKifuamY1p06UE69PxlHNiOSy2yYggG/Yl64BNl+0trVWl6iS3cfn5ZcwUWqZyZSeQK2xUCCINEAHoa+9Vag28homAPF8LCSe8Ro8Ryj4DQZgne4CjRH+FpxaKSdYlW9jmi8ppaVhXCxDLryEcDjhiT1NZVGahFkFNMs44Eq5Z+LQOOImqR6Vp2lZlOb478qTulIpiKntyXvUczjrbzMuUooVT7PEyqqK3gOOtI7W3UF9SyqrgeDahkTJHkoVLrwdFAp/d9cSqnenTeEduxW+4Haih6aigtcwdqSH2u0eypoeIVDFWfa6h52oDJKRhidrmGWHyu0Y630qOGuOP4Qf/nWg1+Hwxx9…
F84562217C3DD4A9C53D500FD648B5C9	1	sdf	JChemExceloQ4AAB+LCAAAAAAABACllzFy4zAMRXudAhcwhwBIiqzjlNmdNDnIFnv+fMmxqRCKHJEajUd+hr/wAYKy32POUUq8BD+9/fvPMWXyyWeemVXlSo9jmkgLBSHy68nraz1KKfQh3vsJby7e4Wr5nNXJ7Yq+2AvdJY7ORkWcznGr8veMyswhLirsSpLYm0tVYSTTp8IuSC6LCvTkm6MTKuI4aBjNZavSX5fqyPSoS8WslxOdfqhQcaV71T3qApWQh6tL2aXu6orLcS43FSyX4boYlZ4JGHJUVUx1T830184w6OiuMqNCnWuXqqPZeZY+RxuV5PinVSfPVGqno5t7d8yNSnDlp+o+zaVOQHCxd5eiOgEmlxOO1MVZhnOpKopu9XY6OMl4z…
93FE2D7FF37183653AD118E96885BB1F	1	sdf	JChemExceleQwAAB+LCAAAAAAABACll0tygzAQRPecQhewSjPS6LOOs3RS2eQgWeT8GfAHmyYgJBflws9Du6dHgvKX5Cxc5BRouPz8ksRsiLlQdMkxn83jNQzGe+OjMW46aHqfX6UU883OuWH85Kyejd+f2IYk7om9mbvE1rFQIRvFPat8HlFJFOSqwj5Jq5e7irOBuFnl1hGe1Xd0qvLC9SqQywEvZAPnsjqj2QvVq3SsF72Wgg87k97NhW2WtN7RgVxmLxsz2s1l9tKzXuZ0QaVlRnptZmnzYp5V/vWyq1KVboXKLd2e3Wi8lcTdXmaVnrvUxtptUoHdeCCXqt1Yv166Otq4vxzoKFjO+oDc3kf1KriPDqiIXkH+2lt7urMKWxe57RmgKomku…
287857D92EB714C125F53B0439622B53	1	sdf	JChemExcelHQwAAB+LCAAAAAAABACtlk1ywyAMhfc+hS4QBgnEz7rpMu1004N00fNXduLYRTTBUI8nQ76I5ycJcD44JabMJ0/T5esbOSRAoozBMgc6w/2aJnAEjgHscuPyuV05Z/gka+00f7NGRvPvJzI+st2xF1glHt2FCprAdq/yfkQlouerCrnIvV5WFWs8UrfKLSM9as/o1OSF2lVUXQ54QeMp5WqPDnjZVAbWi8xF7/x1lFJvRpvKg/WCz1USx3pduryMdHrzMrLqth4plQN1uavI3ETc5wX2Kn96earSVN0GlVt1R/Y0OMORhr1sKiNn3YO126Wi9vSBujTtxvb1MpSRN5TkBTmowjID3WhGLKc3/4OXVWXkPR2Md5YGz91dXZRKV4/6M…
9DFA312550937EE8967B477A0126FADF	1	sdf	JChemExcelRQ4AAB+LCAAAAAAABACll0tuwzAMRPc+BS8QgR9Rn3XTZVp004N00fOXdpAqNV0nlgwvlAdmMuRINvKhpShXPUWZLl/fpKkAKiXKTIp8ht9rmkAKRALA5b4u2lVrhU9GxMk+nDQgkswrCZlY5wo0hggvcJPYuxeVGLiYoWVlInin8t6nUhWxz4sEzRyvvUnq7YhD0Vw3vRzoiANFeeSFH6lQiFyGvaDlG3XQy+0bYxnBjpfnO4KduRzwcq/SvXfhqaSfUPl31x1Q2TkBhzpqXvrPdEs6BSp5ey70yEvbdSkk7D0BLWmn0nUas61659L2y8Bc7p5SI3Np+2XHy0OV9vTeme4BlZHptrdaDkV6O1Lbu7rtpUtlZC4pREHezKhrLiNJN…
E702E12E46BE329DB0314009112B74BE	1	sdf	JChemExcelHQwAAB+LCAAAAAAABACtlkFugzAQRfecYi6A5Rl7sL1uukyrbnqQLnr+fkgbIGNFxQahiDzM1/8ztuFDc1YpOsY4XL++WadMLJJ54hxVLnQ/hoGCUFAivznXo5RCn+K9H+Z/3uFqvj+Ki0n9hr3QXqJ+Pqiwm9RvVd6PqCSOelORkLTVy5+Kd5GlWeU3kb36f6LxFC/jk7oc8MIuSi7VHh3wsqp0zBc8yzHE21XOrYlWlY75MjvQVK9Lk5eeTq9eembd2iOj0tJpPJtF27zQVqXZC51SXbpXt2dNU3CapNvLqtKz1z2Zu00qZk0fqMspq5FO2aUoOsl4QXaqKJ7g0JtIsXvrCV7+VHre05OLwUvnvrupi1Fp6lF7Isa0W353FChYC…
D0360F1284FBC490466709D8113FD4CC	1	sdf	JChemExcelmQkAAB+LCAAAAAAABACtlE1ygzAMhfecQheIR0+2/LNuukw73fQgXfT8lUkCIWITXIZhzIf08iTL+dJaVZqekk6Xn19orsSKhswVImdarmkiUZJKxA/3erXW6FuYeepvEmJO2lcxSOHUVxzsK9MbbSX275tKKYWvK1VtDyqfr6jcvSDUhGEvCJDr6ojK3QuHBNFBLycOkYWP9SWGfM31Ki94SYExV3SCrXI65mVRGerLUtHQHq1eRuZl9eJm95CXkXOUQo1tWEWD6H9UdPcy0l0EvamMzMsyJUMnYMkdUbFcgEcrMpWS5txZr9RBFcttSY6prH3xp/GFf4Y1d+RMr/NyfOpggz8/N9RQ9NRQmr9tqCH1sYayp4aKp4aq1zXafGwj8…
0C6BE3A685BD87E151257E6437CA267F	1	sdf	JChemExcelwwoAAB+LCAAAAAAABACllEtu4zAMhvc+hS5ggT+pB7luZ9kpuulBZjHnL22ndSc0pohkGIHyhfrD91tVrWx1LW15+fMXtWkCs6KBmPg5fT3LkliTcEq0v9g/z8fM0jsT0bJ9oywm1Q+rZKZqB/NfKT2lT4n/vTeV1vp2d+UsTb+rvD6iIs10U0EWJRn1paqUTeXr9LjKertx3p1WUa5jKmdECbmQXkfEP6twaX07cYZpH/Pl9GDGF+RejmzM+WKGPpvd7yrDlfY4umo7as7YJ2pARfwG45gAAo31rvtSoLc5qiY6HJGJ3GaaR2daciPlQwVmg75I7tL5czP8U+kHfEFuDJvdL8hA6UdEVOpgXpC5H7uOsynPTuPkruvWbLJ3z46d6…
929553CBE6DA7302523884D80CAFD462	1	sdf	JChemExcelYwUAAB+LCAAAAAAABACtlEluwzAMRfc6BS9ggaRIDesmy7TopgfpoucPrQQeQm8iVyAM+4n8+NTgb61VuekkJdx+/0hzBWKulDGnxhdYRghAMgfgJtbRWoMfRsQwf1EUrm1+4yhFeyZGm0X4gL3EcYRHRSHRhwpm1o3K14gKRU5Fx7ysHWGsPNoRR5Ikh17e6GjxMj1rz62uqQjx4Lo4ByMq0794mbZ7NO5l2aNTXlaVEzttKlXLcUdv3YC1dvTskh3e/txRQ8lTQ9LndtSQ+lyj2VNDxSsYqj7XUPO0AaFTMETkcg2R722myXuo/R/4SlOne4UbwPXzEu5rSM5MYwUAAA==
3F64572CFD3FE46F8580123583DC683B	1	sdf	JChemExcel1QwAAB+LCAAAAAAABACtl01ygzAMhfecQhfAY0n+XTddpp1uepAuev4KtwTXohQwDJMhX8RDT7KN8+ZT8pT96NJw//hEHxLYQAEjJsd0g8cxDMAOOALYcmL5XI6cM7yTtXaQLyOZ5GOertAEb0ukNfKrhSeYJbbOHxV08tCiQhx9pfK6XwWNo9SdizURnV/NZb/KfEdfLpUKGRd9tyPpVjrpqFJhuaLuHvU4WsaLcrQ/F7iq07OKNe53Xc50Wl8dcrTcm+iP6tJuR9AxGysVMrLSrNcF/1N5jBfoGC9VXTZUdtRlVmHDZ3s0XlKXcaMup3LZmAEHclGj7sB4qVWaGXCg09fksqwvPXP68W7sclSrnHfExkfqdrSo9KyYzlCS7cfau…
29A0B5E0994D90F0447A4462A88DD8FA	1	sdf	JChemExcelywgAAB+LCAAAAAAABACtlsFugzAMhu88hV+gke3EJDmvO3bTLnuQHfb8M2wFUkcT4CJU0Q/3lz8nivohpQhXuaQ63L6+ScYCKDRSZmLmKyzXMABHYAHAzb1etVb4ZEQc9MuFQ5FcpycKo+BciUHfIrxAG9G//1IoxfSbwjHLJuV9fwqFxMXdC4ZMSbq97E+5/8LXyyaFQ8riNtLVKieNNilRn9i9Rh6jdb8Yo/29wLNW+p6CIbVzOZCyzGVdc2dK4Wa6B+ayTtdjtJwMLqNtynmjGCSz22hN8eyXFLjo4ds7GQ6t0RPOXfjn3D2z6xxGpM3Mnw1VFC1VlOZ3DVUktlbRaGsVZVurqHRptQlxpo+1FQh7PRAZqojY5Coia6yIrPFEr…
389B47154F00626539EC2F3DBF22D4CF	1	sdf	JChemExcelgxAAAB+LCAAAAAAABACtmE1y2zAMhfc6BS9gDvEnUusmy7TTTQ/SRc9fSK1ExY9xLDIej4f5TD3jgQDJyU8rxXixm6Xp7fcfsrmENKdMcyqU+SUcr2kKqkFLCGl70/ZZX8uyhF+cUpr8jxtF5bKsI43Ets1M0b9N4VvYJR69N5UUM6mtI/ER20nlR48Kx1Ky9cVSHXHU3OuII6loM5YLjmosFGdLw9mlyNKZl/2JsVhOKgPZDV/laFdJUd9XXY8jHD2/0u+eLR/1ET/tKEBeLsWyq3BMc29ejtoNIyt99BHGcsGR96Dlz2L5NLtVRaJ0r7REy6z/Rrm76qqKRuvuAI1c/CBoObqQF/MnSJqOLuSlxjKyRjWWkXqp2R3pgKoy1o37z…
CCFDE172298460F4B212506B056ADB69	1	sdf	JChemExcelyQkAAB+LCAAAAAAABACtlktuwzAMRPc+BS8QgqREfdZNlmnRTQ/SRc9fOj/FpTahaxiB8zwZcEhJyKe2ptL1oLycv39YSwMWaVyoJZUjPK5lASkgFYCe7nH13uFLiGhZvwlyTtkeDoySqq6M0N4SvMHWYn7fXJrWfnUpSvTk8hFxEcxVKVZLQq2Sry6tRRMNl4SVJeiSUZoNylwymsnuvjiX0Iwy9u2MQn1RTCXal+FSkMMzGt0tWCiaaPRln8t9H+1ZL4xZ2nzSL62Xey17dsCoZc9uJOtG1mktLyQatbjzJVTLnrNuuBDm8KRvv5g9BV1a+GR4JIJ/6YutP9qeDJFJ70r07BLtLluQy+eGGkqeGsqXdxtqSL3WUJnS6h0MNa811…
0BD392F621D14641374EBF306EDD0926	1	sdf	JChemExcelKQ8AAB+LCAAAAAAABACtlkGOGyEQRfd9irqAUVUBDawzWU6ibHKQLHL+fHoypu1vRRG0ZVkzz9VfvN8G+0euNXvLt+zb+6/flvcqmt2teDT1N7k/tk2SSsoienqOR2tNfrqqbvjnloOqxf6XBY8l9wkFU5Uv8hjx+nmkpOAVCzpS9qx6Svn+/ykx5OJpdS0jRUMyn0zxUHNpHynHtWspuLZ6nuzFg6W4bGQheV02uqcsGWko1j+hS0Zy91gxkvO100ZyldFnysIOkHGnaTdOtbuQcrvE6HaJ0SnFQyp5MmXsRuzuOms0UiIaWj+lUjCfNxop7YLTe8VopKy1+2m0cqfH52Wl3XPKfLtjH620O1IW2j2dDAvtylVruaCXk9HCnX5Im…
949C792433A11CB8790A618A93EBE321	1	sdf	JChemExcelhQgAAB+LCAAAAAAABACdlEtSwzAMQPc5hS9Qjz6Wba0py8Kw4SAsOD+yY0qDsgBlMp30RXmjj+036V1I5SK83T4+UWpPIETYkEula7pf25aIEklK8HD/XKqa3gkANvtzgVxFeT0VrSMCsr2F9JSOivN7WQhqG0+Ymafv2/L6H4u0Ni2UoVWK5oIksFuaFRey2BdV+8qlYe8xC2YUnN3lXKBL1KKl0W5BRQxbei17RVxb2EJY7jOSR8vfJ51GT+dau4ysFGK5WE+RVy6FJWgp2Qpa6wWkaqwiztyK7DMiiVZEtgdxTbpydEaQW4e56kZtUsKTZobd0jk4aduNUPg7FyWJWuxogr0vAhTbjeNsWqvOLEVjJ4NZWiPe10uvEDylKMuqi…
0CB29C255F2B9B5288CC292D777F66C5	1	sdf	JChemExcelHQwAAB+LCAAAAAAABACtlUFygzAMRfecQhfAY8mWbdZNl2mnmx6ki56/HxjiFpEMtcMwBF7ER1+W7Q8tRWXSUeNw/fpmTYVYpHBixu+FbscwUBAKSuSXk5drPaZpok/x3g/zk3eZI2JpDLgTXRn+9fRCm8Sjc6cirpT8W+X9vAq7KGVaVWJW35ZLVWGX1DeqiOMY4qoiITfWpap4F/9Wt6Uu27tHucj5MerJ5ZbB2JHL+CCX89Ud60ibXFoc4a7Ina7j047I9Mu/crmr0jLS6D+fntF1zXWpM6CrLlhVNHfP6eA0S/ecrio98yg6KVjCOx0p3uDQ66iq9DhSdJ0+wdGm0rMHJBeDFzraj5rq0qNSR7rHUe26nlyqitntm2Zjj6O6N…
FDBA6DE9A9F11922528D1C126F62617E	1	sdf	JChemExcelHQwAAB+LCAAAAAAABACtlkFygzAMRfecQheIx5ItbK+bLtNONz1IFz1/P2SIU4shAYdhMuRFfKQv2eRLc1YpelIdLj+/rGMmFik8cuEiZ7odw0BBKCiRn0+eP+tRSqFv8d4P+HISxzHE6Sq4xKJThHf41dMbLRJbZ6MiLud0r/L5vAq7KLlcVWJSfyyXqsJuVH9QxcONqFcVCemYL8sdfbncqfT4UisyPdqVy2t8WVS8i0enjm6drg7tnzqqs9uTCzzVtJ7LDpXgNEl3LtFJxvYwqxz3RXEHhwe5yGOVxNqdy+hi8NKbS0KnY1rNZYe7NxXcm+XfajxU0cY64ucrMvvLrk4vPdrYpXZ02uxSh6aux5e6Anp8qauxZ6+77Qxd74Cq0…
306808DEC1783AA60C95BC23F7B99632	1	sdf	JChemExcelVw4AAB+LCAAAAAAABACtlkuO3DAMRPc+BS/Qgkjqu54Jks0kyCYHySLnT8lGRx3T02NL0+iF8SCXq0hK9s9YSpQabzEtb7//cEyFfPbCmWtI8kr/fstCWigwkV//20X/1Vrpl3jvF6Ibe+e9pJW7CtiuGsPVC90lnv2hQrfqpBQ8iKCnLPFB5cd5leJi1jzrJbsSqxx6uaTCIXyCl67ic5xNRMWlNJrosbrjXpIL6qe9RJc5llkvEXewHnq5MHVdBXXWPJgoYAeksqkEGU3UVZJLw1On6LSETYVLHqxLV4lO3+u0fKQimN1c273B1fhfogteHlX4veqe8MJB10SK+RudXUZ/y7GXC4k8HIQ466WroEKjnb7f8by6J1Q+IRF9XN14y…
A81635A73D68817279CAC00CF83122C8	1	sdf	JChemExcelwQsAAB+LCAAAAAAABACtlEtywyAMhvecQhcwgwTCsG66TDvd9CBd9PyVycS4yHkYwngyyRfxW+8vTokp88SzOf/8IscESJQwovNMJ1iPMeARfABw5cHyWU/OGb7JOWfkxxQsJZGS42widpdv8q+DN7hK3HuKirc8U1juoiU/80bl83kVsonnPOoLWQx+35cDKmgDpWFftirl7lhEk7MBqTOibXb7fXF2xsCjvlSVgRrVOEQl8r+Inu86eJUvL8gLrP0yDdQIXtIvG5WRvKxdN1SjqkI2zDemkR6prFtqmYXUuaU2Kl5qfiO7D31Z965sYOzdL8ByA/2uL13ZveMLHlHJA5W+dt1IduscqYi6fFH9ciAv1RfVuwd8qSpqjro25sh+2…
21C64193CD1F89286D7819B77FF5E945	1	sdf	JChemExcel6Q0AAB+LCAAAAAAABACtlk1ywjAMhfc5hS5QjyVb/lmXLmmnmx6ki56/ctLUYAVIbBiGgQ/l8Z5kO3xySkyZXzhN5+8f5JAAiTIGzJjoBP+PaQIXwVuA5Ynza33knOGLrLWTfHhxhiP5woPBFLm8s0a+tfAKq8S956xCJnHMi0oo11aVjyMq6N2wFzSe0raXAyrWRPQ86qWqsHGBhhN5k7k3Ue3uiJe/Kwa9XKogcZ8K1O46eXeVaP+qg8vu9nt5yozgKTOCuhvHvFSV/r7U82VkRlVFXN3ajfRIxRtKcmzOKj5eJTrgpaqgCbe6+9ALyxXoFhVyneeLqETkbS8HEgXjnaVRL1XFGt896Sg7wMcH3d2hkjgPJ0qy6ty2l0OJVi8jf…
8B011B38F30F21DF943D788AF37B5426	1	sdf	JChemExcel6Q0AAB+LCAAAAAAABACtlk1ywjAMhfc5hS6Ax5It/6xLl7TTTQ/SRc9fOWlqsNJAbBiGCR/Km/ck2+GDU2LKfOI8Xb6+kUMCG2zEYBMRneHvNU3gIngLsLxx/qyvnDN8krV2ki8nZziSLzwYTJHLlTXyq4UXWCX23rMKmcQxLyqh3FtV3o+ooHfDXtB4StteDqhYE9HzqJeqwsYFGk7kTebeRLW7I15+7xj0cq2CxH0qULvr5Oom0eOrDq672+/lKTOCp8wI6m4c81JV+vtSz5eRGVUVcfXfbqR7Kt5QkmNzVvHxJtEBL1UFTejuLssd6BYVcp3ni6hE5G0vBxIF452lUS9VxRrfPekoO8DH0e5GWbt5OFGSVee2vRxKtHoZ6UvdA…
33C341DF788D9EDD011573C732033135	1	sdf	JChemExcelEwgAAB+LCAAAAAAABACtlEtuwzAMRPc6BS8QgaREfdZNl2nRTQ/SRc9f2kEs2zSKWIphBMnzZMAZyfqSUoSrXBK6288vSSpAzIUSJmS+wnI5B0zAAQBXd7tqrfDNiOj0x4U9xRCnb8FnYpkU6PUpwhtsLY7vnQv7UvLa5fN5F/KRS727xCzYN0tzIZ8EO11Q24hyd+GQ+3p5/GNslpXLSC8tkVmjU7O8ppeHC/rYu+tgWenW0PldB23vjsyinUo+nuWES/CSeXiW6Lno8TC79PfSZhlZ6aWXoTeguZg3oGulRxK95HyBf866pxORRpo/N1RRsFRRnJ9tqCKxWkXJahVlq1VUrDbMdK9Vh2ppBULjoIjIaBWRTayIgnUIQNFqI5BNP…
C8B982E6927D1097404E844946A767ED	1	sdf	JChemExceltwcAAB+LCAAAAAAABACtlE1uhDAMhfc5hS9AZDtxftadWc5U3fQgXfT8NakEYcyCIUQIwcfLk59j8SWlCFeZErnHzy9JKkDMhRIWznyDZTkHjMAMgN21rlorfDMiOn2ZoueiVrrQFxb8f9KvCB+wtdi/mkvwkjnOe8lzyNK5fB53YV8k19Fa2FMM+7W84UI+chmupXdpe8cSTegj8clEfXfP14I+U5TRWlaXgTNac6hLkk2i41MHV9VyQV9gmZdp4IzgknnpXEb6skzd0BmtfTEup+ZlpLv93pc/w+FEpI1p9w1VFCxVFNu3DVUkVqsoWa2ibLWKitWGRl+16lAtrUBoHBQRGa0isokVUbAOAShabQQSqxWgZLUJyCaeqU0812ATz…
A36D81289C5F6D0FD4AAE2B9B64DD556	1	sdf	JChemExceleQwAAB+LCAAAAAAABACtlktuwkAMhvc5hS/AyI95rgtLWnXTg3TR89cJSgaNR0AyRBGCD+eXfz8GvkPOgUs4RZ6uv38UYgaMmChiZuYzbNc0gQhIBMDlpuW1XqUU+GFEnPTDiR158fM7cYk4zBHo9FuED1glHt2NCruc073K1+sq5DznclPxKeCxXKoKuRjwoApqNXy4qbCkY3VZnxjL5U5lpC7VkenRrlzeU5dVBZ0/OnWwdbpWaP/UQZ3dkVy0piH1c9mhIi4kHs7FO856PCwqx+sS9AmSJ7nw6ypmXnblkijk0T2qKgN7dOdo4KyD6LwgP9kjeqaSdHZ96tblUC4jna65jE3d2qORPdpU9NnM4WAudRtHzrq6jSM9qiojs7udU…
B9E3B520DCE19E0818C40E0B5B8B53BA	1	sdf	JChemExcelEwgAAB+LCAAAAAAABACtlEtuhTAMReeswhsgsp04n3Ffh69VJ11IB11/L1Ti88wAEaIIwYlz5WtbfFmtps3GHIfnz69YriSqVTJXTfqgZQ0DqZBGIt7sdbXW6FuZecDHmIJWSGFxqGr8/4ZTpjfaSxzvWSUGK5qmuxI0FtuofJ5X0VCttN5cNEiKx7lcUtHAWS86kpC0djvaqsx3+xyNHJLo5bqsPbqeC4ciyXpzWVU6Or36gEq2naPznaa7crmhLrTMy9jRI7plXjYqPXVZpq6rR2tdnMqleemp7vbuy5/htCNBYebnjgJFT4HSfLajQOZjQbOnQMUrAFUfC9R8bJzpa2whYUeBRJwCkHjHQOIdA4l3DCTeMZBkH5tJio9Fvt7xR…
B777E810C70C2B2C474DCDF967FB8F2A	1	sdf	JChemExcelzQcAAB+LCAAAAAAABACdVctOwzAQvOcr9gdq7dNen4FjQVz4EA58P2sngSiuoHUURZvJeDr7Ut/N3bjaJety/fwiyw7E7JTRufIz/FzLAozAAoD9pv78vWqt8MGIuMTLRZM6cosocXZrDEzxFeEJdom/7q4iqXimFmFy5qPK2yMqaOybF8Q854WTRK1WL8V0UoVSZrM1IuEyq2KeZY1qa9lkRuyoa6Q46yWqS5JXFWSdVImaVrRVhYrSTRX+X0WpbiqVCKe8xAlF5U3F/Ojl/qmLE752ptU5u057catbz4Xm9ihOVOk72PZIaW5egFLJzJuKe51Tif6K8M8uTHrhfe6bSpFjpx/oUZz1feqiuJM7jUmkbF7U9Xan75hdN6l7j7DMZ…
F66E2B0EA5BE75C24CD6BD288E7E1A4C	1	sdf	JChemExcelUwkAAB+LCAAAAAAABACdVstu3DAMvPsr9AMr8CFS5LkJ0Eta5JIP6aHfX1rWJlvLSAIaxsI7Sw2GQ3m0r2Im5HJT2V7+/EVRK0hkqARA9FTer20r1ApZKTBuHJ8fl7uXt1gE2/4Nq7v14wnYaX+CGr9C+VnuFJ/dg4UqK8ixlrzbA8uP8r+QT1lMbWe5QWWhRy2/v6+FqzbuBwtoNHul5UuWVrkPBcHSpEOORSp0tKkFvadZGk1PDdq1u99gMTSYk7aOOXe1MulcGzZTWos2P3yhpp7TEjPCxkdH6JScUewXbHMyXZrmWGLvEk4WN7yeEX2theVYi6GKk75Q7FifLJ2Ycx2FAtY7i4HmtMRkutzzxTXpLlbhPvOFRTDLAl155gtZM…
0F81EA47EAFF3B18B252A94CF6FEA01E	1	sdf	JChemExcelHQUAAB+LCAAAAAAABACtlMEOgyAMhu88RV9A0haKcJ47umWXPcgOe/5VjVNSD5tKCIGPnz+lNDwkZ+EiTUquf71JUgZizpQoYOYOvs05oAAUAXDVl1ZKgScjotNFw55iiMOMPIdWBgV63UW4QG2x3d10NnIu0ywJ4srl/rsL+paiHIxlPrEVy18u58Qyu6CPxDtdlux+77bDZXnpI7GcUi/qkqU9Wi9wStWt6uVAdpszXpo0MeNYUUXBUkVx3KuoIrFaRclqFbVWqyhbraJitQUIrVYpbcWwRZP+YYYq0g/M+IaR1toe4Hrr3AcpTvN7HQUAAA==
75A64AAFEC6B22E60A035420FF4E9403	1	sdf	JChemExcel6QYAAB+LCAAAAAAABACtlU1uhDAMhfc5hS9AZDt2ftadLqdVNz1IFz1/DaOZgMyiSkARCl9eHraDxZfWqtx0ySXcf35JcwVirpQxqfANXlcIQLbWAHA3+tVag29GxGAPC0eSJOuMIqeiqwKjrSK8wdHifITHXuHaHrOsiDuXz/+7YCwkOhnLc8dZLEMuHKXomMsuI461jla3uySb8XRdJJrJYEb9pCdc4KqTfrpglOG69IxeFRpw6X00E8sl3WguVctsN8IlPb376iaqu1xx0mSF2e4Haih5aki2tQM1pF5rKHtqqHgHQ9VrjTZPBQgdNUTkfA2Rz80QJa9NQOK19jb1WqM+tzWGE2oxFE/L+jNydUgbPWrvAO8ft/AHrlmGP+kGA…
F6CDD22C860021AC47696DB39CD1E7EC	1	sdf	JChemExcel9QkAAB+LCAAAAAAABACdlU1y2zAMhfc6BS8QDv5JrJsu00w2PUgXPX9BSk1tw4sGHo1H/kQ+8+ER1IfOqeT6YvN4+/Ub1WYDJcIBk41e2+fnOBpZI28Nbq5/H3dvPwkAjvjxwp1Mx7rDPsFljYAeT6F9a/cSz6+tQn26jPNOxfhG5f0rKjAQLhXn4lqwjzVje2MGrjpCpe1IOtDWK6n42NWItfhYmVRUuAs5nGsxi3CLKqBzq2hnd62pSKfPuhhqUQX6HCZXRmOUVYT42nU2xyipxAxeLbFVBksto5jhaH933Zi3jv6/AxouH3alNa2W9FKRKacjMqpVt1Fn2XPXyYBWVAkfQ+fVUS5FR9wR9aou4CwmzX3KpCsjt1uVL2REsevAr…
E42856C1F6115E3851504391800EE5EA	1	sdf	JChemExceliwcAAB+LCAAAAAAABACllTtuwzAMhnefQhcIQVLia246JkWXHqRDz19ZQtskMtJYEQjD/k18ImlSfhd34ZCDxnL6/CJRT5ixkDKL8TH9rmVJjKulbtSufysi0gcj4rI+ZYjs1SUdMhiyrRpCfYvpnH4Q96xRCjB2SoHinC8oL+k6kDuUDKq+xnoQIJTYpPwbC4OLRY8lBHGWksm8xyKWda4uDOKdUoAMywXl7XGKAJJzp2hudxMZCbB77hkVMpuNRaRTSo2qyFxdFLK6bNZlR78oBLr23pWiPlcXAyO3zQnYQXHgOqGdghY0RwlA9egUzjLZuwE5B25+o10ZWXg823UG4b26d06GB/qlRiDPzrRBKb1fhvNlxwQoYHjZPBkepnDr7…
CA9418DAFC3A41EFED4E49868DC3B6B6	1	sdf	JChemExcelgQMAAB+LCAAAAAAABACdk0EOwiAQRfecYi4gmRk6A7O2LlvjxoO48Py2GLWlpLUlEwIfePz8wE1SEjY5RXTd40miCYg5kaIKcgvf5hyAASQAzEW5/zUzgzsjohtn5E0Y5yP0wypCDx/EWi0oxHFKOcPcyCqFQ5T32UiNVCmbXtALhy0vW5QTejJqql525DL1UqR7/Z/CXlXrXnbkEnxIaNVcjngZEyKUIxTOb2EoLdRQPBKXpWapDpJUVc2c8ra43BvzD6moVhI6gEvfuhdZxLq1gQMAAA==
0EA2B50AD23129986A411E1C66AABDB4	1	sdf	JChemExcelBwUAAB+LCAAAAAAABAClkzsOwjAMQPecwhdoZDv/mTJSxMJBGDg/rhG0JIAgjawqfbWfHFc5hZwDlzAkMofLlULMQMyZIkZkHuG5jAFycwBqkD6XVUqBMyOikZcBbSIfZs4WI+sOrXxFmOCh+BZmVaEWnwKu2A5eG/lq+djL7p9eHhay7FKnhaznXO61mT+c6HfLsExow4nE4mnzXIZmLseeP73tREtt/3QXi7Out5fVDXCy4+65bLew3hGJWFFXXR6jyLdUUNCKFxrUWOcKSm2uoNzmCi0tLUDYGrzSOpeBqKGCiN9SV3sPAPtpNDcz84JSBwUAAA==
480A7F10B72714964E6BD112A092E929	1	sdf	JChemExcelBwUAAB+LCAAAAAAABAClk80OwiAMgO88RV9gpC2Un7OaeNmMFx/Eg88vY+omOKOMNEv3rXzpGjhLCMJROs+qv95IXABiDuQwcd7DaykFZMYAzEH5Oa8YI1wYEdX4hjpl+TtpJ1P2YEd4Kr5FYWFtvSwtO3hvZN3SofZkZbKgY1lYhn96WbXsWiyk2fhGC2nLIU57A6/M5XdLN895wx8li6X2uRQdbLa0z2W2GG1ae1mcOpOyt7mcWs5Lu4XzHaHlTZmoycgV1BZXSmUkNZW8lwuakK9rEwp1bUKxro1AWNdKpmUtA1FFEyL+SE3p7QEOw17dAfN5cp8HBQAA
FD89C7E6FF98B56FB8A6C63A5DB6A70E	1	sdf	JChemExcelMQYAAB+LCAAAAAAABACllE1uhDAMRvecwhcg8g+OnXWnUjczVTc9SBc9f01gBkpG0ykghOCRPH12IB/qrly0N+nOX9+k2YGYnTJmJT7B7eg6oAxkAFhPqtflKKXAJyNiNz5RygU9bnpKxVxHhineIrzBVfHonC2DaLVwsiy0srzA7yAPLJx44NmiJYpYLJfns2Byl9lCing3yxMVkbhNfZGswz4LpqxTlrgrVo5mibmCuq8vsb4sMlnY91bEKYv5NJfY7q/0nxZJonw4y2KJDhEerSgsyrx7ja7dPZIl5jqOCXpJOpjttZjUOvohxf7gK8v7f75dMZmzGBXeY+H619P635+oVJQ3dNhsEl1F2lKtc3lDA1k7NpC3NFBpDQUIm7GBi…
BD2F5A55744F125713EE0C374CCCFF2B	1	sdf	JChemExcel3QMAAB+LCAAAAAAABAClk0FuAjEMRfc5hS+AZTu2Y6+hS0BsepAuev7OhBbKzIgRQ2RFzk/09JPYF4swSds1LcevbzYPYJFgZ1aTA9xGKcAEkADUg/t8H5kJn0JEZVwpOoeOmaC794xw2CU4wR/iWUwojKH8n7KHRyNPKBWTal4pKpGLlFUvFTnSVrysUgS1Gb3rhbE5LXs5b/FC6L8v9DrFsFZ5+3UdSdvyT2/ysv1G0itqCJ+odVJqpUs6VwfJ5qp14oLaOn3qIeZno3ffXB3b8pFwBPg4HcoPJcFJI90DAAA=
038A0B4338E73E44EBAF99E42AC988B8	1	sdf	JChemExcelyQIAAB+LCAAAAAAABAClkksOgzAMRPc5xVyAyHbifNalS6i66UG66PkLKQUKCJXWsiJnEj+NnFw1JZWsVVTT3B+sIYFFEgcKzkmNMYwBIhAAKsllnSLnjJsQkel3YimI9hXZyH6oulNCizdiLwuFrbi4TTnh08gOhWwSpRfPS8qblANexLJ3fka5fE+ZvAy9/3mpVnM55GXh4AeKlPnz7F8Mqls8jCmSX6vdXV2rWogbaiwdM7UBzm1tngJzW6XJAgAA
EC40A5EE8C5514A43C859288A33ED9F2	1	sdf	JChemExcelYgUAAB+LCAAAAAAABACllM0OwiAMgO88BS8w0hbK4OxMvKjx4oN48PmtzG0I/jLSLOUDvkDDOHEITNF3qPaXK7IPGokCerAu0qDnppRGdw8NKTB9lxZj1GcCAHXvgZEsjaPxPGYPttOT4lMUFjKu59yymS30xdKB6dHxaAFPnFkO/+zlrWXTYkFDtm+0oHEU4rg20Ju6/G7pljqvOJFYHK6uS1fV5dhyX9adaFnbXt3FYo1t3Ut2d61k1FyX9RZKv7yEL6idBp6oy9FIBXFNORmpoIL6eq6gUM8VFOu58o5BRQUh1gZOtDSQvIS1Qah9SV3p3Wu9PQzqBl1WTj5iBQAA
05864342BDADD5C0A40B8FCCD726925D	1	sdf	JChemExcelTgQAAB+LCAAAAAAABACtlDtuwzAMhnedgheIwIdIiXPTMSm65CAZev5STprYVobYKEEI9ifyB0nJ/tbWlN0Okk7XH1JrQMyNjEiJj/CwlICoO+DMn+bucGFETPFywEzFaueSqYZoGObYRfiCpcRrX6lwFqW5yscWlWbEPZeyi8tM5fy2SmSo1fafKkRFdnUUuSzKt1xjL3tr8YZyn7Pq7lqKTbX0OTPXXScNjwrGWt7vKHLRvb6cy7b70v5O5vm0raP4THhaFzSQTOualjE2kI40kI00UB11A7UxNqiP1IFwVNCJrmID9b/Akp4APs/H9AuoBEY9TgQAAA==
5C856E68B4F9A60802BE92A558E6EE41	1	sdf	JChemExcelgAMAAB+LCAAAAAAABAClkzEOwyAMRXdO4QsE2QYbPDcdk6pLD9Kh5y9JpTYJLKHIQsmDPH19KXfJWdh0iG56vkg0AxolUuSgPMJ3OQdgABkAN/NbZgYPRkS3vJE3Ydw/oS+nCDPsFe2pLMRpa7mcsXBI8vk2UZQ+C3rh8G+WAT0ZxWaWW1+WQ7snLOxVtZ3lRC/Bh4zW7KUny9IQYVcvVDTrvqMFhZoWFGtakDSprp6jN9V30/qHNKgdDRPAdR7dG+f0FuqAAwAA
5F48C1E3D17C8F3580E7368A98AF8C1C	1	sdf	JChemExcelqgQAAB+LCAAAAAAABAClkjsOwyAMQHdO4QsE2eYTmJuOSdWlB+nQ89ehUgNxOpQgFJGH/WQs30NKgXMcgpmfLwoxATEnihhd5Am+yxi5WDdgtbeVc4YHI6KRnwHtSD6snC1GLie0couwQKs43qbKKBY/BqzY5R/Lz1q6LGTZjZ0Wsp5T/uQm7n3R1zJsHTrxIrF46u/LroLTlv6+bBZnXW8t1ew6OTV9ufXMS7+FZGTLt6GCnKaCvKaCQsloqKCoYwWNOlZQ0rGCso71hep6CRUVRHRIee+dAa7LZN5NDKXQqgQAAA==
37A4677960494E3ED79964A7570B4C7F	1	sdf	JChemExcelWgcAAB+LCAAAAAAABACllUtywyAQRPecYi5gaj78Zh1naaeyyUGyyPkzAtlSQBWXsYoFehpaPQ0qfcZSIms6JXf5/qGYChBzoYRFlM9wv5wDUmACwDraZLtUFb4YEd1yJ55z0WXGHhPHZYbeniJc4Sbx3+hUyLPkvcrbMyqqEtrawhFnvWwqde2kl7WjE/pAs7mwjynEV73sVbpcnlAhn7OWNsOsOteR7a+GdW2Xy4wXS5djmPYSua49WUei6dALP04XsXkxV5j36X7MeGEvOYQ5L1su4ikqTZ+XklYVEUxzHaHPAaV1RKTHO02PVTBzaSoJ/+Qy5aWev5e92HeEOpUL1V2kjhqSbntdRWGsNRTHWkNprDWUx1qutK81VEZqSEcFB…
B796C69BFD453E395E18B4A89031D97C	1	sdf	JChemExcelOgoAAB+LCAAAAAAABACllk1y2zAMhfc6BS9gDn4Iklg3nenGSbrpQbro+QuKTiwLdBzRGo1HfpI/v0dAkH5LrUKaT2U5//2HkmtAoooZAQu9hM9tWQKVQBoCrDuun9dNVcMfAoClfYNoELKDU4qQUu2anYXwK3wgvtovFFBdKWw8+4Mr5Ue4NXKfcoJoqbhTCqYx5ZEXo6RK0BMJC28ob9+nYDQD0o4kAsGW8n6EYgXSThEQmvMCMeeUOyXXUmYTZU6prwsL1SnKptIUE9zU6BClVq6dggIw1S/BEmnNnWI12no50LtWaa6lrxBnSRvK65FEWXoiO9Iy17sbL/ZbBpnzglGJuVOo3iQ64IWsX8qlS5AKPk9RIZxLxK1jx4mmKLbOC…
8A27CA2F5780000835DC3A43BDFF7FCB	1	sdf	JChemExceljAYAAB+LCAAAAAAABACllEFuxCAMRfecggsM4ttg8LrT5UzVTQ/SRc9fAk3TQNRpKEJR8uJ8+X+jvMacI6lcsrm9fyBKtiDKEJ/AdLXfyxiLZJGt9XWjXrelqvaNvPdmefIuIcTlTlwSQWPlrbd3u0r8tjuV6DTgp8rT31XgAmVtKpGyzPWyqQSXPMtcL+QQODQV0p2jl5lcBpVT6dYv/ufosqkM6Z7IZXPELuzPy6ZCj2fEGdpy1gyaSxcOlPzXtFTibC+C1gtKLjp5dskFprDqRZ49L+zpkSM8njQy+0NHp3rxYU23m9GpXhInaeeFWKZ6QZ0iOloQd+M1FYWxtqA41hYqY21BaaQF5VGBKu1rddWVPUUfmFnQ8lfoKSxoUCgIf…
7DDC46F7491F854D8E95B0294811699B	1	sdf	JChemExcelEAIAAB+LCAAAAAAABACdkUsOwjAMRPc5xVygle3EabymLFvEhoOw4PyUBLXpZwG1LEt+1oxG8l1TUrHYmBueL9aYwCKJI8XA0mMu5wAFAkBVL2VmeAgRuc9GbRLNd26DJCtsuhJGrC2O2xWt+E6LtuOglcvld5cly1d7ymXO0uyy3P7JsklwwoUByXNFJ+T31OePHVDNiooOwHXs3RtQbwchEAIAAA==
CC6AE2DB9FF09114CA030F45C2E45DB1	1	sdf	JChemExcel8wMAAB+LCAAAAAAABAClkzsOwyAMhndO4QsE2QbzmJuOSdWlB+nQ89ehUV5kKUFWBF9+fbKMeEpKwjl0hGZ4f0hCAmJOFDA4zz0syxggnAq2ta6cM7wYEc10Qqu78t9ZN+9mNsJecV4HC1sfZWu5/WOJ5OVnwcDSZiHrOeXTXh4tvZBlFy/3gjZx61wWS7fO+cJ01eKpdbpVB5ctrXMhveDy3VFFrqaK/CmVmioKxbOjimKdVZTqrKJcZ3N5k8esFLrPDgD3sTdf7JFH8PMDAAA=
465B78D1A6D95ABB53C152CC0860C0FA	1	sdf	JChemExcelbQIAAB+LCAAAAAAABAClkjEOwjAMRfec4l+gke3GiTNTxhaxcBAGzk/aIprSDlAiK3Je5KcvJVc1U8mxYXb9/cEaDSxiHMk0SYf3cg6IgAJU1bJyzrgJEbnxxF7apGMnnkMbxo58uSUMWCv2y80TJkqzL4jlynL63rJkIZ846DHLkuU1+1+WZpPl8kuWjwQHLFyeZtpXtKB2SwsKWxqm37BD4+SpaA+ch849AT0pX61tAgAA
F56A319BB427439F1F44C7CD8CB1FAD7	1	sdf	JChemExcelyQIAAB+LCAAAAAAABAClkjEOwyAMRXdO8S8QZJvYwNx0TKouPUiHnr+ESG2iMDQpshB6wOMLuGtKKtk6Fjc+X6yWwCKJjSwkGfBpzgERMIBW9W05ZzyEiMo6dOQ5cz9z8pF7XUZlljBhq2iXW3aohHoKe5ZIK8vldwt7CVGbWQ5ZssrfWcSbWfteDliCD4lyM8vtRJb5tZj0jIWLpvYbWlDY04L6PS1I91TrT2vQWO0rOgLXaXBvwRqWaskCAAA=
BE86A4A62A4E03BFFEC5413C82640D30	1	sdf	JChemExcel3QMAAB+LCAAAAAAABAClk8EOwjAIhu99Cl5AApQyOKtHZ7z4IB58frtp3Jbu4FxDGvo1+fPTwq24Fwk7cE6Xx5OLObCIs5GpyAm+KyVgAggAmsW0IgLuQkRpODGSGr8zFY8hI6y3BD0sJdbjo9IZlXfmyjpTOf6uIqhdoVUvG1QyssduLxmDcuz1omjsutfLpCJoZnOVDX9UMGfZXZHVfunWK7r+44XQPu+8VaU2rYz7glaUW1qRtrSi0tKKrKUVdavUW+rj9LV0GEtZ0AvAuT+lF11EjwbdAwAA
DA4352340B2AA3FAB2D3D73E1E85AA57	1	sdf	JChemExcelrQMAAB+LCAAAAAAABAClksEOwiAMhu88RV9gpC0U6HkavUzjxbuv4MHnF0h0cxJdNkKW7gv96J9wkZSENXTkzXB/kAgLenRMlFh4B+9lDBACBACsm+p3XKoKV0ZEU/7Q5gqb1Rleil+7Wtg6ibTV8u7tnKVEU0t/W2xxuUN8sZANsj6RKGux5GzBy3SW5ZZxllzFpE0L/bckh23LqkTORnV+ayJvBWNjFllgIRtDbM+yOJGvV9GMSn35c5pRrJRmNH2fzUhbtLxH/qADQH881LOlpaNC9qedeQJHgBXZrQMAAA==
C45FF39395FFAE9A6B408A1EB62BDE2B	1	sdf	JChemExcelTQUAAB+LCAAAAAAABAClVMsOwjAMu/cr8gNUSZpk6Rk4AuLCh3Dg++mKeHUTQ2tVTZ1nebbb7azuytk2pOFwvZGaAzE7GSUm3sFrhAAkQAkA66R6fY+cM1wYEcN4l2LGlMcVRnutylOEEzwlfs1GhaKwf6ps4dvITxXyrA8VlxKiU4Wjmcm6RBxlUFxIxP+r9LRLcTBc6uUPFRSj2USrvPS0K9HIpXen3yo9XjSmxEtnd1HFSrvDfKJVXtafF67N0Wd/DzQ1lYYKSUWtQXXK1cpquQUdptwC+Syam4+mOqN2s8MI0TTFiPKUy/VvN4NK+7YDwP64C3coQFgzTQUAAA==
9A8239A6CCEDDBB14A1FB6364986B58F	1	sdf	JChemExcelgQMAAB+LCAAAAAAABACdkzEOwyAMRXdO4QsE2QYDnpuOadWlB+nQ85dQtUkISpQgC8EHHl9f8JCUhDV0FMzwepMIC3pMpOSc5x7+zRgABUgAWIpKPzVVhScjohlnZFUYlyO0eRXhDj/EVq0oxHFOucDSyCaFXZTv2UhempRdL2iF3Z6XPUqHNifrm14O5DL3cj5dtiGEtpcDuTjrEmozlzNexoQIT+XC5S3kCpXqqkdiiuTXapakqYbCqW+L672x/JCGqjVhALjeevMB7UtGz4EDAAA=
920C08B42163DE29A6315C7B685DCE35	1	sdf	JChemExcelywgAAB+LCAAAAAAABACllj1uwzAMhXedghewIFL/c1KgS1p06UE69PyllNiyzcB1JEMInM/EC/lIyfnyKXnKYcKobj+/6EMCJEoYTLCBrrBcSgFZIA9g6sL62a6cM3yTMUaVb0bzXXk+GZ3ImxV7h1niaD1UIjp/V3FYfntRucA2kUOVRy7y7vN8LqgdpfxU5dKnsvPlhVxIo7PuH19OqCQfhytaq/RXZLWPNFxRU0FNNnaqOE2Jt0FVCb53XhZfpMpL7s6dHqlombqhitpuPMiFzquQNmHT6ZdOhvl8GXG3qZB20fepTOuKUurs0dR6NJJLmxeRy/lOTwfz0uVL/+xSPd95hR2184MNdbvXgarI78byToOMZRRlLKMkY5lmSTPgf…
E7FBFF6BC0C271795C8D4A645F63CC85	1	sdf	JChemExcelbQkAAB+LCAAAAAAABAClVctSwzAMvOcr9AP1WLLlx5lyLAwXPoQD34/ikBgi02I7k+kkW3lnd2Urb5wSUw4XTMvt4xM5JLBoESN6IrrCcS0LEAMFAFtuLL/1yjnDO1lrl/WNTOKY5eGCJrAtldbIvxZeYae4dxcWZziS31jIRf7B8nSw0P9ZrPFIbZaHWryhJOHUtYNaIodvBcHRYC4sK9DNOqosd9LFxywROc12urKQ8ZHb6XY4kv2Xfjnq0BKMd5aaLB1aKov0fKJHey7eCMlwLpUl8x97tyNdNi7M77pgcLhHx2mcclQng3I0qGWmR3suM/ulalGnsWNKVRZ1GrtySfIZac66LkfsNgVovI00Ol+CfOW2tV4O9QgLlWkodzih7…
3DDC91210C65869D280229C871E51252	1	sdf	JChemExcelEQkAAB+LCAAAAAAABAClVstywjAMvOcr9AN4LFny41x6pJ1e+iE99PurOA2GKIU6zniYZJGX1cpS+JCchUo8YZkuX98oMYOPFDEhEtMZrtc0ATGQAPi6sH62q5QCn+S9n+YncllS0ZsTuii+Rnqn33p4h5Xi0aoswUnSH60sFJLcsLxcWej/LN4x0j7LUy3sKKs5be9BLUnir4IY6KAvojswjGbUWB64i89ZEkoerXRjIcdJ9t3tyEjPX77LqENLdBw87bJ0aGksWvOBGq2+sFOSw740liJ/nN0Od8WFONxHQ1paTxstHZW+1TLi7urLSKWbFtNHHfOlsZg+6vIl6wtgd0p1ZSRhUYCOfaKjkyHq+2nZy9qOR1iozjFdcYOGzYCbK…
979B74F9659B5773B659C51C24D1E8C9	1	sdf	JChemExcelEQkAAB+LCAAAAAAABACtls1ugzAMx+88hV+gke3YwTmvPXbTLnuQHfb8MyBKi1m3wFCEwg/nL38kVt7VTLmWE2N3/fwiLQbEbFTQVPgMt6frgAVYAXAcNL6Xp9YKH4yInX+cMPUkOsw05TKscvPkfxHeYJZ4Nrq7Fa4iqeo4m9nLTYVbVIh1W+UPvswRZZ89RNTkC5nwpIKGO/NCSdjq0YjuVX7MLv2mwokky9FKLyrFM9RvZ7chopIKPkTU5Itpv63S4EtO2vPhiCSx+ZE86Iv6CspHfVHf9/oPvswqvVdr794tSTLypGK537nrlrwElV01OhLRk47Z1F9mlVDppv7CIrbZpZoiqoXLoMIpo+a9pxH9IE2+MGfbo8JjH/NRVjSvG…
510F36BF3F7F1CC2E0FBC382C8926742	1	sdf	JChemExcelqwQAAB+LCAAAAAAABAClk0ESwiAMRfecIhcok/wCDWt1qY4bD+LC80tRqwJarUyGKR94/Unag1f1iKGDmO3pLD4oCaASWF3AmqZhTNoYgziH5PkxYox0BDObccV2EOfHJ1gO8Fct7TLt6Y74FAVFLPrhmbKaKJijiHXQeL2r8NykzHqZKN3t7iLKlFGiOEE7oy8ohYMWRWYo3QcvP/Xo4eBtdb/3Unf6By+w4nr3b3Vh1Q/tTi/ysjwj5MqlCIXaFyU1WXK1miRf/CImS6E+m6Th/sIXVeuzaKpJijXBkZSfgBklkaaK0u+WaLNbmwtM0U2rqwQAAA==
5441EF5889DC84486ABBC0409C7C13C4	1	sdf	JChemExcelbQkAAB+LCAAAAAAABACtlUtuwjAQhvc5hS/AaB4eP9alS1p104N00fN34ggCGVOEQ2Sh8GE++Z+x7C8tRbmmA/N0+vklTSUQolBmjszHcHmmKbAGTiFgG9Q+16fWGr4ZEaf5G0KmqPZyUJDEujD7FcNnOCv+G81CELnU2RKhKuKV5e1i4WcsxNq3PFwLA0WJs0Us202iJywEiYQWCxYcrAtD0fyCRKvlbnXpkUVAM8e9nV6r6yxDPUpAJe+uboKEd+ry0LLW5TVrybaLRzu9riVDkTxY3dVSIA33KAIXO2TMUgHzaKJrSx3ukdo/SExCCEKje/dcl45loLoHIiDZv1/21OXaMt4jhpQld8+6pyxSqd0k9oYqoz2KJfGyFmYpIxZup…
013A7D5F275B6E8E7B49605EDB7F4CD5	1	sdf	JChemExcelYwUAAB+LCAAAAAAABACtk01uxCAMhfecwhcgsh1MYN0ZaTYzVTc9SBc9fx3yKzwzIlGRFcEX8XjPJF+SknCOnnt3//kliQmIe6SIkZEvsA7ngMJYgKWoPLeRc4ZvRkQ3rrDTWXlPXZRpNrMbLBLvalYZKMikwv0gO5WPVYXbVbjTVHuVz3Yv1AVOedqbWPCpl3YVv3XouJc1kaoE4nN92Rx4k+jMHXlzR4cSVd04mWi5adOX9kT+TXdPJnr5vVBzd/8nkf2PmhNxcUt7zxPtC4oVDVU4V5BYKmVvTRUN9jSlyZ6mi2wVMhBaBaVkFZSyVeBnVBHZxCMNNb0DXB8X9wfohH1aYwUAAA==
AFC3DD47E4229C6D931FF19FE6E5D22D	1	sdf	JChemExcelBQYAAB+LCAAAAAAABAClVEtuxSAM3OcUvsBDtrENrPu6fP1sepAuev7yoE1aQCVNEIrIYI1mBsOrxqic7MKy3N4/SC0CEnoKiMx8hXUsC5ABKQCWSeW7jZQSvDEiLvc/dhK07KMz9Kmu8i7CM3xT/DUbFnLC8SfLw8rCMxZywVDrKgrJkGWqhRyK0VDLPxyh8z7HONLyspvlklkip5oQ68F0MwtGTFULccCjjoIIVS2qejAX7yim2RlNT3pjYWdmclRL+urYM123sZy5AeKMokxyof0sZ3LR3Ls8y2XKYvkehbGj3Vq4eM7TGtQ3YSwFkh7NkPaoFsYBGoZobNqgakh9bQLCXm9GqavNEK32fqG9twyR9LW+vNJtrd6f70bvDeDx6…
0CB691C21EBB326620D9F889D48DDDD6	1	sdf	JChemExcel6Q0AAB+LCAAAAAAABACtlk1SwzAMhfc5hS9QjyVZ/llTlsCw4SAsOD8v6RSHyNOQmEym036VX/SkRM67lqJc04V1evn8Ik3FEXOlRJUKX93PMU1OsovBudtJy2c7aq3ug0MIE35coucCKXwjnzQskcHj3+De3F3i0blRYR+zrlWe3O9EHqiI18zxplJK1q4K76lgrebazeWAo5aL+Ezcz2XXUcsleoj067KbC3uK0s/lgCPykctwLmuVevp+CfARdae6eyr3FWOO3INc/u7oVy7n69KeI+PogIpiBcnovatYq8O5JB8l8GCnVyoPJsOuSsZzFPPOlDqgMjIxMyZD/QdHd5WR6hbMOsmjna64dwuN5tJURurSHI10uqmc7/SF5hWcx…
7A26C3DDAAF43AD9A064E245B06FE84B	1	sdf	JChemExceljQ0AAB+LCAAAAAAABACtlk1ygzAMhfecwhfAY0mWf9ZNl2mnmx6ki56/whnq1HJJwDBMhnxRHnqyLPjglBhzmDFM169v4JAMIGYIkCHhxfwe02QoGMrGuHJC+axHztl8onNuWr45K1fL7zNaH9ndsXezSmydjQpZul2t7MX8TWRTJYLnm0oE5K4KPlIB6zHlbi67HK25eMsU+7k8dFRz8TbzP3V5mAta8OS7uexwhDZxPCGXVYVtPNwvZDli39GOXLzFJNtg0BHLP4BGq1tzGalL3UfK0fMq8ym9O2/07o5cNnr3+TW6U9mYDE+orL27MaUeqtTeHcnllB0wn7Kn59q7I3Wp+0jVZUe/1FzU8+hQddG6MN4vA8/Gu7qM5CJTBXi4L…
F96AC4D821667C51EE50EEA70A543FEA	1	sdf	JChemExcelqwQAAB+LCAAAAAAABAClkkEOgyAQRfecYi4gmfkCwrp2aZtuepAuev4itmrB2KpkYvDzeflM5ma9twiuQqO6x1Os8ySAFycwDi2NS6l40BdxKknfaYUQ6A5mVv0f60aM7XfQ7GAHLZ4yXemDWKuMIhp1M6ec6DvICkW0gQ/DXQ/LixT8okCLqc1ilg0vGrNU77u7XjRmiRQjh7tbUjb0ZaIc6UvRjT1ZqpUX7cyye16qldn9OwvSLMh8Iga1zoZEJckk1WWqLb02uXJuVJvSGyVfcqMaSm8g4dIbVSm9WFKjJMgJHdH50qoXTxQPxqsEAAA=
CD3DB97FDFAB4CFBD80218F1A7F069AC	1	sdf	JChemExcelRQcAAB+LCAAAAAAABACtlU1uw0AIhfc+BRfwCBhgmHXTZVJ104N00fN3bDeNG6zUPxmNLPszfnrAIL+ru3K1nr07f36RmgMxOxlmNT7B7+o6oAqMANOm8XpbtVb4YETshidOJFnaTY9JiHVgmNpbhDe4SjzaowolYa+TirPiTOVlvQqmQqLP80LJFJe98HovnND+eNmU0fjFYy//qfRP8dKvqssGlQOd7h90eld1j5y62wSE6l62qLiWo9WdqYSMNkxATlp4OaMNEyAps/2c3cJW92UkyYvT5CXL3rpIElMbVHJClZ3nJbfOuE1e3PPcy+pO01g5uqMN5buSTlRibEMaaUMWaUMl6jbkMbahGmMrEIbYhohirI00+qUpY5orMFCOu…
2F305E66E8A1CB1029683A7EDFFBAA0F	1	sdf	JChemExcelOwMAAB+LCAAAAAAABACtksEOwjAIhu99Cl7ABmhp4ew8bsaLD+LB57fr3NRtMcuUkKb5yv8HSC+iKmzpwOba250kKRCzUsKMkRuYwjkArYk1qZ6vMDO4MiKWOjigp5hyz9kHIe1v6MsrwhlGi2/pBoWkXLXkLVh4czludyHPyvzPXojiei+0oZcgPGgTW9w3EXpTDM89i+zcy6T9xaVo0SyvTtRtdSlr49nyXEWhnh80jrU0o7J0KCgtaUF5SXP923MaV2gLcOoa9wBgYNOZOwMAAA==
42CDC67243F2114EFB26A9B54C5E6E4D	1	sdf	JChemExcelJQMAAB+LCAAAAAAABAClkksOAjEIhvc9xX+BNkDfa8flaNx4EBeeX6aJj3loJpUQQv/CF0J7iaVEqcl6MuPtzjEVUOXMidgHGfAyY4ACZIA+/G21VlyFiMx0EkdJoiaWXOYwZSCnt4Qz5ohtbxR24vM25bCfQq5InGa17IKU2jfLi/Ls7Zxl0dtD0W0E/rLdnln+2Yv98Ua7KawfpsWZqpJvcamGda1KcV2rUlrXpvaLN9SyJIzA8TSYB7if94AlAwAA
5594EEE965417DED3D37620B9C9EF44D	1	sdf	JChemExcelJQMAAB+LCAAAAAAABAClkjsOwyAMhndO4QuAbPMyc9Mxrbr0IB16/hKK8oAMUWJZlvmxP1mGlxfxnIK2pMbPl3wQwESRApKNPMBsSgEIQATAlS+WUoI3I6KaTmwwsJ8yNJFczfItwhO2iH0vFDJs4z7ldpyCRtjjn+dY0rlZFkrtPTlL03uGotE4KtvV1/ZSJ9AX9qLnN+pnOUyh/GFK3KhZsiW2qutrs+T72iyFvjaUX7yjSksYAe6PQf0A9efTYyUDAAA=
A1083C3B42C1AB87105A4FDAC7AF950A	1	sdf	JChemExcelqwQAAB+LCAAAAAAABACtlD0OwjAMhfecwhdoZDv/M2UsiIWDMHB+3FDRpmYhJbIi98vzk+NWvYWcA5c4ODbT40khZiDmTBFdyDzCZxkjB3MAbmJdpRS4MyIaeRjQJvJh5k4yrhlaOUW4QmvxPcymorq4JVvY6ReX//bC1qdwuBe2GJteulzIskudLmQ95/Kuzdx7o4/LsE7owI3ExdPhuQxqLl1v+tiN1tre6ZJ8JnVvqCBX9z31WisoaK2gqLWCktYKylorqGhtAUKtFUqKCpr/JXuHWGmrnQDOl9G8AJk4h8+rBAAA
85B0D92BDED2B84E145C0FA7D04D3490	1	sdf	JChemExcelJQMAAB+LCAAAAAAABAClkj0OwyAMhXdO4QsE2QYTe246plWXHqRDz1+SVCE/DE1qWQge5tOzxUNUhS01Ibj+9SZJCsRslFDQuIM5nANQgBYAF1nCzODJiOiGE3kOrQw79hRDHHbo8y3CHdaIerrphbLgxIustqBcfqY03xc1ygEvpSP0LUU55SVPAxPXKafmUno77mXuqPnPy8bBCQrlwYzrSs1SGNetGve1WZJ9bVbTvjaNv7ii6pbQA1xvnfsAMcmXyyUDAAA=
E3702C738D79EDED3FC1430F5595C513	1	sdf	JChemExcelbQIAAB+LCAAAAAAABAClUssOAiEMvPMV8wNLSqE8zu4eV+PFD/Hg94tg9oEcdG2aBqadyZRwlRiFkx+sU/P9YcRHUDLBeMpnHrGEUoAHBKBNrpFSwo2JSL1upCNL6RvtOKaK5S7hgr1EP1Xlsg1SucE42aicvldhTZ77Kj94WTd6cw95WTYa/vPSODigYvLDlLpDM2RLbVH3OevKb+igvlWYgek8qic3p7fObQIAAA==
1DE75EB154A29EA6820DD9BA0FA2BCF1	1	sdf	JChemExcelqwQAAB+LCAAAAAAABACtlD0OwjAMhfecwhdoZDv/M2UsiIWDMHB+3FDapmEhIbIi9+vzk+NWubkYHSc/GKemx5Ocj4CGDAUSziOsSykgngNwF9tKKcGdEVHJw4A6kHUzN5JxzlDLW4QrlBbfQ+0qsotZsoWdfnH5by+sbXDdvbBGX/TS5EKaTWh0IW05pndt5NYTrS7DNqGOE4mLpe65DNVcmr5034m22tbpkvwmeS+oIJP3gtqP1h6oq7WCfO0rKNRaQbHWCkq1NgFhrRVKFRU03yVHB59pqZ0AzpdRvQDZ5Lq1qwQAAA==
C431F5796EA4BD8955FB591F39E11E31	1	sdf	JChemExcel8wMAAB+LCAAAAAAABACtk88OgjAMh+97ir4AS1v2pzsLRzRefBAPPr9lGmDMGASXZoGPX76UDq5exHMKTRvMcH+QDwLELBRQXOAOpmUMEI4Fy5pXSglujIhmvEOrV/k5Wxc9LtgFSsXnelsiOf+yYGC/sJy2W8g6lvS/XshyGw/3gla46GWPpZnn/LtleiO1ONo73aqDw5bdc2m+nNHmkyb9TPJeUEVt3tfU1VlFvs4qCnVWUayziqTOKkp11mW6zqb8p5Z0AOjPnXkC79sj9fMDAAA=
621F064255A17B7259D6844976A90194	1	sdf	JChemExcellwMAAB+LCAAAAAAABACtkz0OwyAMhXdO4QsE2Q4/Zm46JlWXHqRDz1+XRg2EDhUpsizz8fRkjLh6Ec8pDGM08/1BPggQs1BAccwTfJYxACkHFrGtlBLcGBHNa4dWq3zO1kWPBbtAbfE9VpdIzr9dMLAvXE6/u5B1LOl/vZDlMR7uBa1w1UuPy7DNea2Wjhupi6Pe6TYdHHbpnQvpA+dcUUVjznvqWq0i32oVhVarKLZaRdJqJf+bvdZlWmtngPMymSc17472lwMAAA==
0ABD05D7777A1124604525CCA9D1C0F7	1	sdf	JChemExcellwMAAB+LCAAAAAAABACtk80OwiAMgO88RV9gpO0olLPzuBkvPogHn9+KZn/sMJ2kIfBBPkoJV1EVzrFp1fX3B0lUIGaliCqZOxibcwC5BM5iajlnuDEiutcMvY3KOvuQBGfsAkvFdnwsiYK8LRhZZpbTfgv5wJr/lwt5btPhXNArL3L5xdJMdf7eMt7ILIF+rW6VwWHLqi7DXgvZA5d+QQ21pV/TUO81JDU1FGtqKNXUkNZUy7/ZOK2iPcB56NwTOAQzoJcDAAA=
3DFD93ECEFFA58099FD428480459F4E6	1	sdf	JChemExcelOwMAAB+LCAAAAAAABACtkj0OwjAMhfecwhcgsp04iWfK2CIWDsLA+XFTVFrSoSpYlhV98Xtyfm5SirCmU1DXP54kqQAxF0qYMXIHczgHUGriIj+hqnBnRLQ+OKGnmPLI2QehMq7Q2y7CFdYW2+kmhaRcteQ1aFi4nPe7kOfC/M9ZiOLxWYLwpE2s8ZgLei0Y3vcscnCWWfuLi2lRNW+eaNjrQvY0ta6ooVDrN41tryFpqaHUUkO5pbn+7Q3fhvYAl6FzL/4LocA7AwAA
C73F13D0256DA20D63BC79C3AC7FA829	1	sdf	JChemExcelgQMAAB+LCAAAAAAABAClkzsOwyAMQHdO4QsE2QYDnpuOadWlB+nQ85cQKT9YSJGFohfzYgd4SUrCGgaPZvp8SUICYk4UUJl4hHUYA6AACQB3sQ1VhTcjYs6DAS0p+ZmjjeRlecpvEZ5wVLTDLCuEXfkKWeKIO8vtmkWF8VotZNlFaXbUUctWwT8d7S2njjosbEMI7T3qsDjrEmqzo46/u9YynxzCS+eFsqbMB5qRK/OZ+jo3I6lpRqE2ZBrr3FhuSIPq2TAB3B+j+QF4G8nkgQMAAA==
BD7B5B96DE5850CEDB77BFFCB691F13D	1	sdf	JChemExcel8QQAAB+LCAAAAAAABACtkz1uwzAMhXedghcwwR9RFucmY1J06UE69Pyl0yKxQw+xXUEQ7M/U83sU9GG9m3gbKpfL1zebiZEqs5OIygnuoxRgBRYAms3HcHf4FCIq8TIQsnOdngS1VZsqCOMrwTssJdZn+d1hotNfBkY3oZnK2+sqjKKj/acXlvGwF8KRF142qTSjPy9Vuu9LdO9peFHa213B1lo9mkhRO/mqlw2JHl4YTX33Sfe4BLO9x04aUl82eXlysEOFozG3dUED6W19pjXXBrJMA7VVOmYaqGcayNcoU3ZmwJxqA3HONtGU7QJwvp7KD8K1iG3xBAAA
4FB92E21702D6C37F356A80C87496DED	1	sdf	JChemExcelyQIAAB+LCAAAAAAABACdkksOwyAMRPecYi4QZDs2n3WTZVp104N00fOXJFX+iybIQmbAT2PgaSmZ5FCpuO79YQsJLJI4kEqUBtNwDohAAGgR88g54yVE5PoVe6mj9Zl41lr7jHzZJTywRhyHGyuSGI08lZQXlNvflOpXcUQ54WXuiHxktUteFh3Nrs5TJi/Vzsup2904uEDh8sDDvFKLVA/zVtX92SLZXrXhpx2occvtgPbeuC8iM3/LyQIAAA==
F050FA03395A9A757F5D8C740633A431	1	sdf	JChemExcelJQMAAB+LCAAAAAAABAClkkkOwyAMRfecwhcI8oANrJsu06qbHqSLnr+ESBnZJLUsCz3g+zO8NCXlbF0QN3y+pJaAmBMZmgj3MIdzAAkgAuAql8g5w5sRsayDDj1lCiNHHynoNCqzCE/YSrTTTTuUpXYhTxxxpXK7ppKV8ZoX8ixRmyc64WVx8M+J2JtZ+3ZPqIiXhLnp5cS9zF7GNye89NJUZGrd0IKk1j0Nx7UF6ZEWZEdq9Rc3aNp3GwDuj979AL5fMvslAwAA
E8BA2116936A457F833F855EBEBCAC0B	1	sdf	JChemExcelBQYAAB+LCAAAAAAABACllE1uxCAMhfecwhco8g8GvO50OR3NpgfpouevSaVOEmcxExBC5Iv19B4xuWvvylbfSknX7x/S2gEbITViJr7A/0gJqAIpAK7mY5gZfDEipvEkWZlo7Dh3bTZ2mP0twg22EsdzUSmZRfVPjxuWlcr7GZWS0bSc9WKKeJjoBS+aay3TiWqW1m3WS/PTkDLrpeWObdpL937haS8PlfClX1Ax7xe/BpOJ1ioofFrFlGTyXAi963Q2EVGWjnzo5fl7tPGyO5enVfzHwsu6oY5kWfe0xFpHGqmjGqmjFqmjHqkji9Q8dnTmlEKtI+JQO6jEWgGK2RxRzDZo3eteAT4+L+kX3yvvywUGAAA=
9A5C9D54C2ECD3744AB64815AD7C7837	1	sdf	JChemExceldQcAAB+LCAAAAAAABACllTFuwzAMRXefgheIQFKiJM5Nx7To0oN06Pn7ZQdNHGaJZRhG8iwT74uS/WW9m3o9FVsuP79itZOIFDHRrHqm/2NZSJnEifjuvB3uTt/KzMv4p0l7rvhx0iQll8E44S7TJ+1LPD+vVdw7b1XMzO+qvB2pklPu7Mdccmqi9jTRCy4lFW3TiQwGUmZdLPXNYMqlJms87dKwXsq0S0OnPc+6dHQ691kXR6f71cVrP+YijBzanq7dl6p0a7pVaX5wXkTQaVldSlI+OC8y3gx12iWPJ+qsy9jTJrMuY0/7tMvY04XnXBBF1+uOAuX1+khLHAtkkQLVSIFapEA9UiCP1LE0AwUSiVSwdNYgO6poYhybabwdH8cWT…
780B5D7F39126316B054F5E03D341773	1	sdf	JChemExcelJQMAAB+LCAAAAAAABACdkjsOwyAMhndO4QsU2QYbPDcdk6pLD9Kh5y8hUp4MTSzLQh/w++fxkpyFTW9RXf/5kmgGYjZSzMjcwRzOAWSABICrXMLM4M2IWNbBDT0ZxZGjTxRlGpVZhCdsJdrpph3CoXYhT5xwpXK/pmLCeM0LeQ5Jmic64WVxcDjR8L8Ke1Vt3+4JL8GHjNb0cuJeZi/jmxNeemkqMrVuaEGh1j2Nx7UFyZEWpEeq9Rc3aN536wEeQ+d+78v8BCUDAAA=
5690834F80874610FA245627AA4440DF	1	sdf	JChemExcelgQMAAB+LCAAAAAAABAClkzEOwyAMRXdO4QsE2QZjPDcZ06pLD9Kh5y9JpTYJLKHIQsmDPH19KXfJWdjSENXNzxdJyoBGSgkpRB7hu5wDMIAMgJv5LTODByOiW97ImzDun9CXU4Qb7BXtqSzEurVczlg4qHy+VYrSZ0EvHP7NMqAno9jMcqKXbZb+dtmnlNpZTvQSfMhozV56siwNEXb1QkWz7jtaUKhpQbGmBUmTptVz9Gp9V9c/pEHtaJgBpuvo3g+I1+WBAwAA
9B089F4DBB047CA4F72FD61A273F5D31	1	sdf	JChemExcelOQQAAB+LCAAAAAAABAClk8FuwzAIhu9+Cl5gCDBgc1537Kpe9iA77PnnOmpTxdGSpZYVkS/oE/xSrlarSfib1nT+/mHzCmTsXIQt5ASPkxIwAxPAdLk/5xMR8CVElG5vjMXJpqoq660ibF8JLnBX/HW7RVCL0WRRqfFked9vycg11meZLbzfIujuBzfKGJRjY6Mds9wthP6o/juLonPVV3OZLa/kYpizbOWyaXEkLesbHZrleLotNlmElzrKI21IO+UFtbG3Ie/UF7SMvQ3V0dtojL3R/+wVOi3yRM8AH5+n9AsvJniLOQQAAA==
CEB570F346AF4FB37BEB45F12675ABB0	1	sdf	JChemExcel3QMAAB+LCAAAAAAABAClk8EOwiAMQO98RX/Api2l0LPzqMaLH+LB75dhdLoZNx0hpDyal7YJp1RKEreNethfrpysAIs4GyWO0sFzhQBMAA5AbXM7h+XucBYiCv2NMVfDPSrK2keE9ZXgCA/Ft90sgpoT3S0qxV8s2+WWiFz8cy2DhZdbBM3sz44iOkWf6WhBLQ8LoT2jX2tRNC66di6DZc1cEsYoc3OZtRiS5s8dLa6lNiyjtkNDcUor0kZ5RNM0tyJr1EY0T3MrKlNvbr9vnOvtW8ob3QPsDl24ATqN3+bdAwAA
8C7A60B1B2B43A44EB97CDB8B95EEEC8	1	sdf	JChemExcel8QQAAB+LCAAAAAAABAClkzFuwzAMRXedgheIQFIiTc5Jx7To0oNkyPlLy2kdWEFs2IJg0E8fH+S3/C1mwq4nwXS93UnUgJiNlLAUvsD/SgmoxBkAtk3tOS93hx9GxDS+UcaqNFWVzccKc5wifMGfxbv9cBkUZaqsUn1yOW934VwHwZe9zC603QWzYtk5UclkvjbRai+zC2dVrXt78cccb3Lh7S5HcqlZyerRXGaXI7lIjpu/lsuqi8YfMLyeaFcv+9Ol9hVpQQOVngaqjeqCSq+VpqLng4kOvTaQ9dqg3msdCHttUOq0gaifbaRlcXXTFeDj85J+AfYVK3LxBAAA
51CF414DCD89B8167ECA34B4852E16DD	1	sdf	JChemExcelYQYAAB+LCAAAAAAABAClk01uxCAMhfecwhcoso1tYN2p1M3MqJsepIuev4S0EyZEzV+EIviSPJ79yIempJztRcldv75JLQEqGUWmkPgCj8s5oAhkAFgH1ft05ZzhkxHRDSvy0VDHGZLJMENfniK8w5/Ef6OqsJeoOKoIp9yovD5UeLsKesPQqty3e2krSkKy6GWDCorRYkU7vARPKa952dEX9qxPfdmR0eSFvdlT0rsqyr/JnEm67cvxUzd5OXNexBslWcmItns5k9Hk5UxG6kPgtYxWVaz8AXG5L4e8HM+Ia/+pTWGkoSKbUZnF5SrSnnL9dk4Liv1uhaZ+t7LIvUIGwv7dQheqKJQ7hYKor22g0ikMtK+tIOprG2ic/Z7uCvB2u…
C16C17BE70525DF2596B701BC2F334BD	1	sdf	JChemExcelgQMAAB+LCAAAAAAABAClk8EOwiAMhu88RV9gpC0r0LPzOI0XH8SDzy9jmTNAdJuEkObj56ct4SYxCqvvhM34eJL4CMSs5FEk8ADvYQyAAkQAzJPyug5VhTsjYtJBh5aU+omjDdTLHKVdhCssFt+mmU8Iu3wLWeKAHy6n7S5k2QVp5rK60GaXqTbCgxWRVeFfFfEelyXanwtb7337jXZ011kXUZsVHcnlj+5S7hwVNCFX04T6TH1BpdZKVpXaREOtDfmHNKgWz2pGgPNlMC9O4hp1gQMAAA==
3B9A219E26AB1B6901ED290030C07BFB	1	sdf	JChemExceleQwAAB+LCAAAAAAABACtlk1ygzAMhfecQhfAY0mWf9ZNl2mnmx6ki56/AqaQIJcGOwyTmXwxb56eZJMPyVmoxFF4uH59o8QMPlLEhAGRLrBewwDMwBHAzzfOn9tVSoFP8t4P0zd0PqgUwCguM+PEvNNfPbzDr8TRPSxPSMSyqGCUdKPyckYllxQmleACkq+q4H8q6BKmsqgw3Xk5VZE6kEmFXQpB2rx4F+NSEbkipbR6mZ+YVUKSxlw2FXRRvG/1ogMniwpxqudyQmXNuUEFXaBc7mprqIgcBg69XshlSXUvJ1TYSaJuL8FRXvZ0Ty6bl55Or7nYqWtSMTugqdM9Fa1T11XRptJTkelvi5fxKbtx3Crq8XKwGx/PZbw9GTL9cWI+7…
8AC4AB198A6A3224752C6F4F507C74EC	1	sdf	JChemExcelTQUAAB+LCAAAAAAABAClk0tyxCAMRPecQhcYSi0QoHUmy8lnk4NkkfNHtuOZlHEl/qgoF34WbTWId21NxcpFc7h9fkFLI1YUVEE2udI9QiBkQiLicWB8PsLM6EOYOfjLhSPM0z04VmSdZv6V6ZVmib9GmFaopPEviJDKv1SetqsgSqq6WstDRTarDN7ABx0hmsp/jrBHZZ7tr0ViKWX9jHbsy13l1L6kmBrb2ZPOkU1Pd12OXsp6LW/bVdR7N6dJRZMdrEWjiPw4ypDDjpLVPNXS8nwv96lg7AUsqKPUU0d5pFhQ7XMdlT7Xae1zHbU+16n1uUbgjjoCegpC722gvbeB5sW1CDei55dr+Aa5mvqfTQUAAA==
87F8FC7F70123D754AE087333F9C4734	1	sdf	JChemExceltQgAAB+LCAAAAAAABACdVUtygzAM3XMKXyAefSxZWjddpp1uepAuev7KQNIMpiUxwzDmIT0/SZb4EDMh15PIdPn6RlFLSGSoYEx0TrdrmhJxopISzDfOz9/L3dMnAcAULyfItVptq5IZlJsF5PgK6T1dKf67ZxbMiKX5njiLkN6xvDzOAlnJS1tRbtHusuAxi9mihTIC6FhEkAnVl9gUpY5qqWorC8BoXjBLlZUFa8GhiMKDec5pr+UpFjCga4aqD+eFtC4rKFpGa+SGa2Uq2/55oePsVrOVxcH3K32ohTIXWH2jTYdPXQnn5ouZBXk0u2plZokOYPEhLe281MqLlii0DWW35XTp6WCpsRzVokxrNtgHJ0MoKOyrLxEPd0CRear08…
75D67D20AE60E121A084FE4C339FA299	1	sdf	JChemExcelvwwAAB+LCAAAAAAABACdVsty2zAMvOsr+APh4E3w3OSYdHrph/TQ7y8kUUlryJVNj8YjrenV7gKE9EPdlbq9qC3vv36jmhckcjQkUHotn59lKSyFrRTYDty+vz699/KTAGCJixes3cjXM60ujdcVUONXKN/LQfG/Y2OhSt15Z4G+3vuT5dvjLFgdQ3qcSRUyOmXBay1gvrFwNUGdc4RVAPrOEmGfO7rUEukqw65KhXUuF6pNex9nqDjnCKK+3k+1PJULAvt+1nTjm8sFYbCoN5ntOjRtwxtsXZy10DVLbzRYjPG86y61cFWStjsikcl9JJUZBwu0O44u05XqzoPFXPucFq3WYbAoisyla5HGPl+iWtQmd0CrIL0dO2reUZejXxptf…
C78D9140E36D277D36C40481946BC5BC	1	sdf	JChemExceltQgAAB+LCAAAAAAABACtk01ugzAQRvc+hS+A5W/8v266TKtuepAuev4OVMSEcSF2ihAiT+RpvpnxR8g5UIlTSOr69Y0Qs7awDslaG+mib5dSmpwmr7VdbizPepVS9CfxvxT/mGA85TJza5jZzdu7XhVH92KxJsGH3zcPChvLy4gFhlxqW3BiqTnYEsNgoo2FjE/BjtayJiKT812ijlpuM3qqlmoRfakWejyRmFFHIjLwzj876WoRW9dVSw7prC+nFmdConaioVrEpIe6K7auY9LV4njmg2d6s3XesGQs0XRwjh5PtLGIRB21/MtpnA5mNFTLwe521DK+u1j6jx11K8WOevktoyApoygN6S+apYFRWWi8p9i3Rs0IEN6ZymyM4JpUZ…
5FE7C874A6D8846A265AD7A95609D892	1	sdf	JChemExcelMRQAAB+LCAAAAAAABACtl0Fy2zAMRfc6BS8gDgESFLluskw73fQgXfT8BZXI1OgzkkXa48nIL9QX8AGC9m9JSTjHWdL08fcfSUzGLY5pIXbEb+bxmiYjwUg2xq1vWv/WV87Z/GHn3FQ+eSsLh88rlZJy5az+15lfZpM4e68qbJMs+VPFl3uryo87KhR8O5aqQlcqZAOndiw3MnIaQZDRWL7uGI5lU2EbFulzd64ZsXWxM6OdCln2S1+/zLVGzib+JqPLWPYqrtfdmpFehe8qfUMFfLmxAx55qEqU4d4djOUFvtTdOEONelSwX25Nqa/5MpRRVRlx9zExhypdVU4mA1+pPM4AVUmpc0/vVE4m5mUswXLSo01VgqXvJsNlLHuV/AJ3T…
34E8EDE51F95803D6FEE10310DC7FF36	1	sdf	JChemExcelwQsAAB+LCAAAAAAABACllk1ygzAMhfecQheIx5It/6ybLtNONz1IFz1/hZlgihwSbIbJOF/EQ08SOF+cElMOF87T7ecXOSRAooQBLTu6wnpMEzgE5wFsObF81iPnDN9krZ3kywWNp5TnlTeZbYm0Rn618Al3iaNTqSDxVuXtdRVrInqeV05WxE0VfF2FTEqRuxzdrygqPj5w9CyXjQqa0FtdqI7QkIvtupxQscY/qu5TlbXT1dugSvo/LyfqQgb9POdjjmRKOA472qr0O3KGIw07qioj87I6Gprd2qORXOr7ReVyQsUbSvLaLNXt7/Sqojt9QoXlCnSLt/66sDzTPJxLMN5ZauZyotNrLkPVXesy9AQc7AFVhV6fOrUHdL29B3Y1O…
119723E94ABAE5CB6F6639F5D6AC6C2D	1	sdf	JChemExcelMRQAAB+LCAAAAAAABACtl02S4yAMhfc+BRcIhSTAsJ7uZc9Ub/ogs5jzj+yUg8Nz/ANJpbqcr/GzniTL+DukFDjHW3TD199/FGIyxJwoMgXmD/P4DIMJ3oRsjJu/NP8tn5yz+WHn3KA/bmLDyH46ipbSGKYVzup/nfljFom9b6USrEReq/w6r8I2hTFPR97m4NymCl1RIQ6uzRFb8uLv3kZ64ehELIuKRtWcXbKeU76r+PHJ0YXsFhWy8VV2D1WcZsOHuwrL2Fbp5Yy+WFYqPXkpjqBGl2J5T14WFWf9q647nxc8Ot91T+cmfpFdPu3IQF4uxbKosHWv5sthLI87wHT0y0pFrLwhuzuxHM2XlUpHLLe3ZPe2k92mWHbuo8O5W2KB3…
720BB298593956E9DAE1BD8BBBC03A06	1	sdf	JChemExcelMQ0AAB+LCAAAAAAABACtV8tugzAQvPMV+wOxvOv3uanUS1v10g/pod/fNVFiykSA4yAUwbCMZ3a9NvkKOQcp8RR5ev/55RAzsUjmyNZHOdPtmCZygVwmsvPJ8287Sin0LdbaSW9OzoQkvuLWeJZwudKnlt7oSrF1zixickhl8W67eqH/Qg6yZAn3WXa1NEdsxKWlo88eR+xdZTlBXh5iAS1debmyiLHx0Rqx8ZLL5SqGfzXqcGRNYh92HO2xtFmCWrpYnqPlygKVfsjRRgd0ZHdES6v0gJbGgt14fL7QRh91aDnURx15GegAuq1SQ9l9ylpHG2tdB4s3knU7GdQS9A12g+tu0zKU3VteRmZd24+2VinZY2laRlbvpkWMTw9240LLy…
C9BE7399FB285BCDE3E00B80E582A266	1	sdf	JChemExcelHQwAAB+LCAAAAAAABACtlU1ygzAMhfecQhfAY8k/2Oumy7TTTQ/SRc9fAU0gfjQYXIbJwBf7WU+SzUdIKUiOfZTu+vXNISZikcSR2Tq50P3qOnJCLhDZ6ebpd7lyzvQp1tpOX3ox7J0fORtxQxifrNF/Lb3TTeLZPamw8ZLyPDdJsCuVlxMq/e/cLRXeU7FmYB/mJ89y0tGiAnmpj4XuPlQlhgdH9bFQVSwHVCAvB1TWlf6zRodUin45kJd77zY5EpPC0OxorXLekTNhkGZHi8qTfpFqR029u9SopXeXkwFiOaDijSQ9NhtVgs5g1+oo6G4MzbFE452VzVgO1GiJRYwfTp7eq1i0c9L5WG7ZBZVTlW5w1Fd13d4+WqlALAe+R1X7a…
0B298385765AA4C156B3D1B1A2581C59	1	sdf	JChemExcelwQsAAB+LCAAAAAAABACtlU1ygzAMhfc+hS6Ax5L8u266TDvd9CBd9PwV0ACxaGNwGCYDX8RDT5LNR8g5UIlDZHP9+sYQMzh0HpPLnukCy2EMMAJ7ADedOP2uRykFPsk5Z+RmIIt+jJU4S5zCeOWs/OvgHW4S/52TClpPuczPZgpuo/JyQmX4fXZPBR+pOJvQh/nKI510tKqourTnAosPUYnhzlF7LtCUywEVVZcDKttO/9mjQyrVvByoyzK7XY7I5pC6HW1VzjtiGxJ1O1pVeuZlcdQ1u2uPenJZdwaVywEVbynLttmpEuQJ5F5HQVZjeEIuNxWyPp3cdyFaz45mlZxPfgM2dVEqp3rU4WhomhdqV1G5HPiSNK2Ah1+1p6zGoWnHf…
8CD85595EDD791E53A81B275749FB473	1	sdf	JChemExcelJQoAAB+LCAAAAAAABACtlU1uAjEMhfdzilwAy3ZiO1mXLmnVTQ/SRc9fzwQKGg9/aaMRgg/z8LMT50NqFW660zIdvr5JtCZUNFLCbLxPv2uaElvimhIuDy2v59VaS5+MiJN/2DFgVvN3RGC+5ggE/xbTezpJ3HpWKghN+FLl5RkVE+KuIgV5U4UeVkkNjITHHGUoKtpVMl5xdDeXs0qFMlzdAlSRugqqbNflCRUDvlbdB1RqK4sjhco22OlLFbxW3SccCUgbd3RSKWDXqvtAp33TWVfhinl473I95iJ5tNMMRILzbzO0modVuKp0FTIdPEcEOfdqeF1y9zZyGk1Ney6l9RM10mlp/A8qtfRcbnT6roqAZubNTg9NhjDrhk5jmHUju…
D74E399A142880F1023D209D7018E440	1	sdf	JChemExcelqwQAAB+LCAAAAAAABACdkk1ywzAIhfc6hS5gDWCBYN10mWS66UG66PmL/JOmlqZ2rGE8+LP0/AB9sCqTySAcrl/fyKIRiRQFCZku8bFC8A81IkyB0/N3mVn8JAAI9Q0SAJsnAyYuklcGEO9xlfgvqsoAaSQrc6ZE5Unl7bCKn0DmcVZZslYF972A2eJAyM5V5CdYitYME2Lue6F9FUAus0qhctJLdWDaVXmpuyq5TjpSYiQ464VGpm53j8/IHcBSkbvSP919aUamsHdfdmeEKctUUXt3D3vB6T+4oeNKcUNzu9cRt9SRtApOy4TkmTrSroK11CJCq+sUe1V0qCOkrYdrjO+3S/gBv6+zlKsEAAA=
FC04C276473A74204E6FC6045B969F19	1	sdf	JChemExcelHQwAAB+LCAAAAAAABACtlk1ywyAMhfc+BRcwgwTiZ910mXa66UG66PkraGI7iNixsceTId/gF70nAv6iGAmTH70frj+/QD4qQIzgwVLAi5quYVAWlSWlTLmhfM5XSkl9ozFmyN9AO4wpj6y2DPPIaJNHn+ousXZXKqhdoKXK2+sqRgdw9K9iPFJTBV5XAY020DFHtyfKKOITR7ihMq7UskNlTlfU8rqj8ZR0x5VOH0p3Zb1s5bJQ6Vm7k8q47PnOtTunyyMHT9LdVJnSlbUc6fS4sup25ALa08FcFip96+UcRyf0SJ3SI1734KzrrWVW6clldtTT6Vmlp9OoI4V2urtyuams7d6bKlbzyeo2du8dKmLf3ZGL0xj5yO90RPwE2KajI…
889AD0A3A279C3094BBB1120B5155A8E	1	sdf	JChemExceljQYAAB+LCAAAAAAABACllUFuhDAMRfecIheYKN+J7WTd6XKm6qYH6aLnr5PAtCKotClCCB7hyd8h8Mo5MxW5iC639w+wZAeiDAkJSlf32JbFQR2yc6HtaMevrZTi3iiEsNSr4O2s3r88zjb24jbFT/tqUSTulgTib5anGQs8RT224MwCHzNKtyhRmksED9LWF/IcNBzWQueJYqD/WqynyLFZoocmnktkT6SeaOjLn2rRqNItSXSyFnhBn6Mh0f33FvIpthxmCTnT3FtHvkBjtyizzlo4oz57STbT5bi7pxbLIdIsbH2xJT7ZXRXEtZbCMtddW4Mqa18KzXbXvgfMpdcSkKZWI9p7iR2NG8WOpnGsIR6pIRmpIW1UdjQf1nBADZXRw…
786C3E80EC280CDCD37E9A1E8E53AC2A	1	sdf	JChemExcelqwQAAB+LCAAAAAAABACdkk0SgyAMhfecggvIJJG/rGuXttNND9JFz1/EVi1x/IHJOPoRH48HDxejI/aNj6p/vdH5qJEoogd2TJ2ehlJpYigNuTA/58HM+kkAoIYvMOktz5OxwcGC3fVPYqu+KgGtG1XAk1uoXGpU0FAb1lVwTwWNpcjjv5FqdzSpNHNCwgvtqZBB29pRxeJfLjXpSpUTXmYVke4pL0UaNWfUbOyo0ktx0sdzaTZu3WEvmNfBgrY/igW1sjchJ2lCPlNf0CB7E4qyN1GWvawRpLNEcW0XKzQhpHK1XuvrrVMf9ry2hqsEAAA=
4DF176754F4C7C9DE88323F76DF66823	1	sdf	JChemExcelqwQAAB+LCAAAAAAABACdkksSgyAQRPecggtI0SPfdczSpLLJQbLI+YMYP2EsjVBTlj6Grp7Ghw3BUnSNi6J/vWFdkCAKcGgRqJPzEiJtDCV1LuTnsmKM8klaazF8aZXe8j4p461esbucJPbqq+Jh7KiiHdmVyqVGBYpav62CIxUoQyGOZwPVTjSrNEtCzAsdqZCCac2oYvCTS026XOWEl0WFpXvKS5FGzR01OxNVeiluusYL/+v+9oKcPwraThQFNbw3IctpQi5TV1DPexMKvDfRyHujhObOEsXWFBs0IbDZeimvt058AIVlNcqrBAAA
1DBB8EBF65DBBF5D52AC51D6302E9A39	1	sdf	JChemExceltQgAAB+LCAAAAAAABACtlUtuwzAMBfc6hS5gQY/6r5su0yKbHqSLnr+0C0eqKdixEsMInEHwzCFF5BZyDlTilKy6fv8gxKxBDojWekcXfb+U0uQ0ea3tcmP5rFcpRX+RtVbxlwnGUy4zt4aZbZ4+9Rqxdy8p1iT48PfkQaFJeRtJgSGX+ik4SKkenBLDoFGTQsanYLu10HHKakQm539GJ2q5z2ivlsO+1BTRlyEjMaMTRmTgnX920jVFnLpTteSQjvpymOJMSNQ3GqpFTHqou+LUnZh0TXE888Gdbk6dNxwyZjTt7NHjRk2KMDpRy0u2cdqZ0VAtT+z0tLOND9eC5T3YULdSbKiXv2UUJGUUFxpbmlaKDc0ygVGRCfzvuR2TmhEgc…
86A950ACB179538E4B51D5CCC80A320A	1	sdf	JChemExceltQgAAB+LCAAAAAAABACtlE1ygzAMhfecQhfA4ydb2F43XaadbnqQLnr+CvIDRa4pJAyTIV+c5/ckmQ/JWbgMfUJ3/vqGDJnAnDEgMPhE96vriANxJPLTjelzvkop9Mne+278xi5LKvrQe6dsWnl9eqebROu+qiCGeFGJYFmovBxRgeOQ6irYUoGLnMtFZZCjiWYVdjGJr3rhLRXvEqJcVHL+lWiHl3tnWl626tI/xUv/lLr0c6eNl//Py0IlaDZ+OJGZlx3VbczuDi9zjxonYLO6s4o5jbu83KbugbpQI9Gh90tjXjZP41PmZfHGfOA0UnCSuJ7okJdGjzbrMns53iNM+2BFw40OKxrtWkViqUz/xfIHpekvmq2ComJpIXjjTBFQX…
3F3DF14C4D12651761F5A27089AE17A1	1	sdf	JChemExcelqwQAAB+LCAAAAAAABACdkksSgjAQRPc5RS5AanryX4tLtdx4EBee3whKlKEQkpqi4GXo9DRcfUqec+giq9P9AR+SBnNCANnAvZ6WUmXjVZqGwnCtK+esb0xE6vVEptwN+2xc9PTFLvojsVZvlQjnRxUK7L9UDi0qMGzjsgr+qcA4Tnl8N3HrRJNKVxPaPxEbOOtGFYefXFrSlSo7cqkqIt1dXmZptHjpViZq9DL70tULb/Yi/7rNXjCcgxm1H4oZdbK3IC9pQWGRRkkLSvK0QrPszRokewvF0hQLtCCMs4VKT1ofz716AlSktRarBAAA
2BD067D7889E3E1BA7374E3C1B4D06D8	1	sdf	JChemExceldwYAAB+LCAAAAAAABACtlUluhDAQRfc+RV0Ay788r9ORsumOsslBssj5Y0ynTVyIZohlIXjAw/ULwYdPyXMOQ7Tq+vUNHxKBOSGAneMLPYZShDhOMnWibtvIOdMnG2PUeGR02avnoYOf9u7sjX4Va/NuiXB+srCNfmZ5OWJhbQLPLe/bLdCOU57uTezNScvQEhIV8R5Lt5Yd6bKGs26yOPDBdJtF9GhHLo8era0FTywt01O5tLWcq6jr75FOD+3dFblsr2hYSfdgRV2623tE/1yR/DJsrgg1f3S0ILtInaQFeUkLCpWio7GiMKcFpUVDljQTjDQUCvm0QmVtBcGKa0fqhHekC7Ut0oIQpMHXv8VfeiV6vV3UDznU+qV3BgAA
566F37BB622A04126C358A48782C2ACB	1	sdf	JChemExcelWQEAAB+LCAAAAAAABAClkDsOwkAMRHufYi6QlT1Ze3drQhkQDQeh4PxkEYIEKJCwphjb0vPn5LU6Wwwly3y5mkeFkdVC3SsnPEMEGAECutIrWms4U1WlZ5Y4Fl/MoKlY7g6alq7iiC3iux6U5uxTBkvGoivK7ncKU0Tk/3ax++X2VuXnS2QG9odJbo3B1aFZAQAA
66A1E4EC9FF56F7B4DD30327C70AF259	1	sdf	JChemExceltwcAAB+LCAAAAAAABACtlE2OgzAMhfc5hS9AZJs4P+vpLDuj2fQgXfT8dTIShJpFS0ARgg/nye854k9yFi5xSuKu9wdJzEDMmSIGDnyB5XIOGIEZALu1XqUUuDEiOn2ZZi+JQ+XkeU5Sn9DrV4Rf2Ersr6bCPksq/3szC3YqX5+oUJj3e/lAhXzgPNwL+kRBRnPpe2l7x3LRrgLxwVz6GR3vZcllqJdVZWDSqw9VibJx9P6M4KxeTsgFlvMyDcwITjkvncpILsupG5rRmotROXReRtLt9778X952RBpMu2+oorndN1RRsLWKZJdGq6Ao2VpF2dZyo6+1qlAsLUBoFBQRmVpFZB0rIutYEVnHikhsrQBFWxuBrONKrePag3Vce9h3b…
8683A2B708FA50C8CEAD4373E06F06B9	1	sdf	JChemExceltwcAAB+LCAAAAAAABACtlE1OxDAMhfc9hS+QKHacvzWDxGZAbDgIC86Pm6EJU1fQNlNFVfrVffJ7rvIecg5Uoklxun5+YYgZkChjRO8iXaBd0wTkgAjA1YX13q9SCnyQc26SB+NsQg4zd5aRfnby1sELLBJ/rXsVo1SemgrtV0FLPm2r/NfL8kVViaHuhlTIcgq/Vd6OqDzG0Y50DzhquxOO0DLlsqlyoBeyyJ5HHZHNIW33csBR72VkRj2Xgb/ONBUYSNc8JF3T0h3spatkCidVvA2J+Jbzakb7J91z0SonZ3TWEdVjWVZcUb+c150KYk0FhdWReqNR1wpKulZQ1rW0SaW2aFoAndIVhKhqZ0qaEqDXncVKdWfIS2xdgQF1DoJQ5…
81948A48B4CB6FF7489540FB359AE216	1	sdf	JChemExcelEwgAAB+LCAAAAAAABACtlE1uhDAMhfecwheYyHbi/Kw7XU6rbnqQLnr+GqYzwLxRBaQoiuDj8eTnJHxYraYtn0oZLl/fYrmSqFbJnBPrme7XMJAKaSTixZiv1hp9KjMP/nDSICmm612txUYFB3/L9E5ri+djcpGQtLarSyrGC5eXIy4SsvFBFw5Fkl1dNK4SbXe5fdFXy8Klpy9zIlijXbX8T19uLhySaG938W77rqP7fkGXHbUsXarawVrmc9TTF19fK92Jli7HE8VgRbsTzS49uy4Frf7De3Yad63Rb1+6zvS80j2J/vjXbU4kXsw0r6ijOM0r6iih1pGh1lFGraOCWp3oo9YdKlJHDR0aCaPWqQB1JAoOI42ojSQJtYnEUOsUE…
67BB4615299BE62DAD1899C711714307	1	sdf	JChemExceltwcAAB+LCAAAAAAABACtlUFygzAMRfecQheIRxKWLa+bLJNMNz1IFz1/ZWhiqJgOwWU8DDw+f/wlbN5FVbikU9bh+vlFkhSIWSlhxJHP8DyGARiBGQAXox2lFPhgRBzs5sSB4hjnK9UsVYHBniLcYW2xPSYXCpG1zC4xCy5c3o64UEiCB10wZIoyu/C4SrTf5fFG31wWLj11aYlcj16ay//U5eGCIRIfdHl2ulWo00V5Vd393y60FdCTyDojuTvR0uV4ojFI5u5EzaXne4mB1baqrXX0Uo9+6tK1GlunexL9sUvtTkQ2mem8oobG6byihqLXGhKvNZS81lD2Wp7ob605qKeGincoQOi0hoictlKf2BD5xIbIJ65UPBWg5B0SkM9Wq…
1B7CC6733E24F8C1321C83B8CAF17248	1	sdf	JChemExcelWwcAAB+LCAAAAAAABACtlE1uxCAMhfecwhcIsh3Mz7ozy5mqmx6ki56/hkoJGWcxCUEIJV8eT35g5UtyFi5xSsU9fn5JYgZizhQxC/ENluEcUAEmAOzmOkop8M2I6PRlmr0kDpWT5zlJfUKvXxE+YWuxP5sL+yyp/O/NLNi5fBxxoTDv13LAhXzgPFxL79L2jiWa0Afik4n60z1fC/pEQUZrWV0G7mjNoS5RTibqXNiHtLnp93sXrkp0wel2icxNH0i09K51OVDLJb0LS+8OJVprGbmj9VzOd53+VrmtG6pobuuGKgpWq0isVlG0WkXJarnRV606ZEsVFetQgNBoFREZbaU2sSKyiRXRTuK8R6tWLBWgaH0jkE1cqU2siGziWm951…
509CB1925D435193506885C614465BC9	1	sdf	JChemExceltwcAAB+LCAAAAAAABACtlc1ugzAMgO88hV+gke38Oed1x7baZQ+yw55/JqgEMJoKKUIIPswn2yHJVxSJXNJFcLj9/FJMAsQslDD5wFeYj2EARmAGwMXZjlIKfDMiDvpwYUfBh+lOJMcxAp2+RXjAWrF/Vgu5wFImS8gRF5aPMxZyKeJJC7pMIU4W9quKXrc8v+jLZWHp6UuryIzRoVze05enBV0gPmmZR7p16PhfB+3f7clFexrzfi4HLN7FzN25BMeiE7tazvel5dIz0nNfumZAs5gZcGqkeyp6y/oC/6x1L1dEWlK9rqgiX68rqijYWEXRxipKNlZRtrFc6TZWDWKpomINBQhNrCIiS0l3K2NQRN7GeiBb8UhtxYrIVqyIbG0jF…
F3E4C39F0197005A3450A50AEE5244BD	1	sdf	JChemExcelWwcAAB+LCAAAAAAABACtlU1uhDAMhfc5hS9AZDtxftadLqdVNz1IFz1/nVSCMGYxQ0AIwcfLk59jwZeUIlzTUsjdf35JUgFiLpQwROIbrIdzQBWYAHA4t6PWCt+MiE4fluAlc2ycPIcs7Q69vkX4hL3F8dld2BfJ9X9tYcHB5e0VF4rhuJYXXMhHLtO1jC597VyiBb3u0slEY3fP14I+U5TZWjaXiT3acqhLkl2i56cOrqrlgr7AOi/LxB7BJfMyuMz0ZZ26qT3a+mJcTs3LTHfHtQ9fhqcT6WeV+3VHFYV+3VFF0WoVidUqSlarKFstd/qoVYdiqaJqHSoQGq0iIktJ/zPGQREFqw1A0WojkFitANnEjdrErQabuNVwmPiAKiLTh…
E4898E729C1FDECC59F5C5CE2BFE1215	1	sdf	JChemExcelwQQAAB+LCAAAAAAABACtkz0OwyAMRndO4QsE2QYTmJuOadWlB+nQ89clyl9haEQQQuTx5ckIeEiMwil0kc34epOECMQcKaAT4QGWZowuADkA3PS1pZTgyYho9KMj6zmmaRYEcxKtriLcYa+o92xB25OXycKul43l8rdl/qNWyyHLObXMFrSeuHlHy+y4pTunlvWkG2oBtuSdb61ltbScEdsofevdhTNeAGkxedxRRS6PO6rIl1lFUmYVhTKrqC+znOlvVg2xpIpSaUhAWGQVERXZL63s2FfoCHC9DeYDYsY3e8EEAAA=
9C373B50016ACF208724FD1D06912CD7	1	sdf	JChemExcelzQcAAB+LCAAAAAAABACdlU1OxDAMhfc9RS4wkX/ixF4zLAfEhoOw4Pw4aRimpAtwVEXtV+fJfnbVN1EVsnpR3m4fnyhVExIpVqiF6Jrua9sSQSJOCR6un2Vm6Z0AYOtPkhUB+x1mrNr6HWR/C+k1HSXOr6kCzRMaZ5tBfVB5+rtKyaykey7ENajCuRaT/ayKSlgFgedZLiVcEZSucoFcEIMVubvc6q4CzMGKyDs96nAVVLKoClecnRb47nkgl9ZsTp3Ao7v/mDrMwor72SIWdLfPfcPdF2qNoioVTXcVqw1iFVEuhWePbNeLuWt1VORZgUksF8hcxqx5LkzBL6DPGtj0lKuEVYxpusE+vNGKaM6u9xwo3GlQkalSLFSRN4fGfqCOe…
05D53BD3002B1E18DC983C0A97F039E6	1	sdf	JChemExcelEQIAAB+LCAAAAAAABACdkTEOwjAMRfec4l+gle3EqTPTjgWxcBAGzk9JUJsqHaCWZSnP+l8/8l3NVFLsLLj5+WKNBhYxjmSeZcRazgEKBICq3iqlhIcQkfu8qDfRvOc+iKXCli3hhr3FcbuiFT9o0Q4ctHK5/O6yZflqT7msWbomyx8/ahKccGFA8tzRBfmW+nyxA6pZUdEZmK6jewO15J+TEQIAAA==
85898EB790CDF81501A378451B9B5A88	1	sdf	JChemExcelGwYAAB+LCAAAAAAABACllEtuhDAMQPc5RS4wUWzHjr3udDmtuulBuuj5awjzgdAySqMIwSN+4NjwwaqMJiflcPn6BhaNgGggubLgOd5GCBFkmjHPE+bjfZhZ/MScc5iuIKEiTmclKbrUR05+N8f3eFX8NUOLYKnaLAUKPVheRiyUWG3McsoJitRmgbrKaMiCiRjGLA8ZQTIazGhlgd92F48sXmlibLGCVnYtcGTBlMGW3VAdrTQmIbQWS4SDFvJeq7zskFYc611MRaC0mpda6ugXYJpp6Rzm4Uovsf+xeGw2qweVfsJyr++m0k/vC8x9CRvqiHrqqPTUEW+aO8xI+rX1SmVDtV/ryGYKj9QibD+CMCGAXYr9m/lfuc/NEfS5OQLey…
298294956BD122E4715C691B32CE5273	1	sdf	JChemExcelMRQAAB+LCAAAAAAABACtl02S4yAMhfc+BRcIhcSPYT3dy56p3vRBZjHnH9kpB8Ij/oGkUinnC37RkwCLbx+j5xRuMUxff/+RD1GZYGYKJrLnD/V4TZPyTvmklFnftH7mV0pJ/bAxZpIvN6v9zG65Cpri7JcRRsuvRv1Rm8Teu1Lx2gYuVX6dV2Ed/ZyWK6eTN2ZchdibPkesyVl39zbTC0d0XkWi6s4uaccx3VXc/OToQl6yCunQnV0j2XD+rsJ27qv0dsdYLIXKSF6yI6jRpVjek5dNxWj3atadzwtenZ91T/dGfpFdPu1IQV4uxbKpsDa9+4t6rAA1MF8KFavtG7K7E8vR/lKoDMRye0t2bzvZ7YplYB0VscDcvVCjUqVaR13zZ…
E62109F9F927491B27A9B9D8B87DE63D	1	sdf	JChemExcelMRQAAB+LCAAAAAAABACtl02S4yAMhfc+BRcIhcT/erqXPVO96YPMYs4/slMOhOf4B5JKpZwv+EVPAiy+fUqec7ilOH39/Uc+JGWCiRRMYs8f6vGaJuWd8lkps7xp+SyvnLP6YWPMJF9uVvvIbr4KmlL08wij5Vej/qhVYu/dqHhtA9cqv86rsE4+5vnK6eyNGVch9qbPEWty1t29RXrhiM6rSFTd2SXtOOW7iotPji7kpaiQDt3ZNZIN5+8qbGNfpdc7xmKpVEbyUhxBjS7F8p68rCpGu1ez7nxe8Or8rHu6N/GL7PJpRwrycimWVYW16d1f1GMFqIH5UqlYbd+Q3Z1YjvaXSmUglttbsnvbyW5XLAPrqIoF5u6FGtUqzTrqmi8js…
C29B67A19AF4113A741D7DC1A388D43F	1	sdf	JChemExcelMRQAAB+LCAAAAAAABACtl02S2yAQhfc6BRcw1d38CNaZLCepbHKQLHL+NEpsFD1KEmCXa2r8DfPc79H86EdIKUiOj5SWz1+/OcRkKNLKkZKQfJjXa1lM8CZkY2h78/azvnLO5qcQ0aIfHtF6R1J+YytuDWUEWf0rme/mKXH23lSCXTmkvyoxEO1UvvSoELFr1tKh4q2k2K6lw5GzYRV/UQtfqYhNYc2ztVQVsX4Ng+lWR6qX5tOFWobSddo50q5F7tfirYpMpwsqHbnsVfLwCqi5BOuiDK5GsexdO90hlZN+uVwBbL2kdu921ELqw4fZ3q0qJ13X4Wii657/cd51V7X8p5JH9xdzK5dLlZNcOlTe0rvmpF+G5uhk3+2Yo4kzYOdo4…
84CD418C61AADAE5CB5CE652A353B389	1	sdf	JChemExcel2wIAAB+LCAAAAAAABAClksEOwiAMhu88RV9gpC0U6HkzepnGiw/iwecX2KKb4+C0aQj5aH/+UK6SkrCGLqkZ7w+SkICYlQKKczzAK4wBiAABABf5DlWFGyNiroMOLSn5wtFG8jLt8inCBdYS7TRTh7Crt5AljrhQ6b9XIcsuStPLLhUV/tsL2xBC+112qDjrEmrTy/y6ssdLmRbhTzOiLFPXFc3IbWlGfkt9NftJpf60Bo1VfUFHgP50rLWlpaNCDufBPAFwGWee2wIAAA==
