# Supplementary material for: Metabolomics as a Tool to Study Underused Soy Parts: In Search of Bioactive Compounds
Source: Foods. 2021 Jun 7;10(6):1308. doi: 10.3390/foods10061308 (PMC8230045; doi:10.3390/foods10061308)
Supplement: Supplementary file 1 [file foods-10-01308-s001.zip › Table S3_branches.xlsx]

## Sheet: branches
Table S3. Metabolites identified in soy branches
Reference	Name a	Traditional name b	Class c	Subclass c		a Name quoted in the referenced paper
4	1,2,4-benzenetriol	1,2,4-benzenetriol	Phenols	Benzenetriols and derivatives		b Traditional name proposed by Jchem [6]
4	1,5-anhydroglucitol	1,5-anhydroglucitol	Organooxygen compounds	Carbohydrates and carbohydrate conjugates		c Classification proposed by ClassyFire [7]
4	1-hexadecanol	cetyl alcohol	Fatty Acyls	Fatty alcohols
4	1-kestose	1-kestose	Organooxygen compounds	Carbohydrates and carbohydrate conjugates		References
4	1-methyladenosine	1-methyladenosine	Purine nucleosides			1. Carneiro, A.M.; Moreira, E.A.; Bragagnolo, F.S.; Borges, M.S.; Pilon, A.C.; Rinaldo, D.; Funari, C.S. Soya Agricultural Waste as a Rich Source of Isoflavones. Food Research International 2020, 130, doi:10.1016/j.foodres.2019.108949.
4	1-monopalmitin	glyceryl palmitate	Glycerolipids	Monoradylglycerols		2. Seo, W.D.; Kang, J.E.; Choi, S.W.; Lee, K.S.; Lee, M.J.; Park, K. do; Lee, J.H. Comparison of Nutritional Components (Isoflavone, Protein, Oil, and Fatty Acid) and Antioxidant Properties at the Growth Stage of Different Parts of Soybean [Glycine Max (L.) Merrill]. Food Science and Biotechnology 2017, 26, 339–347, doi:10.1007/s10068-017-0046-x.
4	2-hydroxyglutaric acid	2-hydroxyglutaric acid	Hydroxy acids and derivatives	Short-chain hydroxy acids and derivatives		3. Jiang, Z. F.; Liu, D. D.; Wang, T. Q.; Liang, X. L.; Cui, Y. H.; Liu, Z. H.; Li, W. B. Concentration Difference of Auxin Involved in Stem Development in Soybean. Journal of Integrative Agriculture 2020, 19, 953–964, doi:10.1016/S2095-3119(19)62676-6.
4	2-isopropylmalic acid	2-isopropylmalic acid	Fatty Acyls	Fatty acids and conjugates		4. Ranjan, A.; Westrick, N.M.; Jain, S.; Piotrowski, J.S.; Ranjan, M.; Kessens, R.; Stiegman, L.; Grau, C.R.; Conley, S.P.; Smith, D.L.; et al. Resistance against Sclerotinia Sclerotiorum in Soybean Involves a Reprogramming of the Phenylpropanoid Pathway and Up-Regulation of Antifungal Activity Targeting Ergosterol Biosynthesis. Plant Biotechnology Journal 2019, 17, 1567–1581, doi:10.1111/pbi.130…
4	2-methylglyceric acid NIST	2-methylglyceric acid	Hydroxy acids and derivatives	Beta hydroxy acids and derivatives		5. Dresler, S.; Wójciak-Kosior, M.; Sowa, I.; Strzemski, M.; Sawicki, J.; Kováčik, J.; Blicharski, T. Effect of Long-Term Strontium Exposure on the Content of Phytoestrogens and Allantoin in Soybean. International Journal of Molecular Sciences 2018, 19, 3864, doi:10.3390/ijms19123864.
4	2-monoolein	2-oleoylglycerol	Glycerolipids	Monoradylglycerols		6. ChemAxon - Software Solutions and Services for Chemistry & Biology Available online: https://chemaxon.com/products/marvin
4	2-monopalmitin	glyceryl 2-palmitate	Glycerolipids	Monoradylglycerols		7. Djoumbou Feunang, Y.; Eisner, R.; Knox, C.; Chepelev, L.; Hastings, J.; Owen, G.; Fahy, E.; Steinbeck, C.; Subramanian, S.; Bolton, E.; et al. ClassyFire: Automated Chemical Classification with a Comprehensive, Computable Taxonomy. Journal of Cheminformatics 2016, 8, 1–20, doi:10.1186/s13321-016-0174-y.
4	3,4-dihydroxycinnamic acid	3,4-dihydroxycinnamic acid	Cinnamic acids and derivatives	Hydroxycinnamic acids and derivatives
4	3-hydroxy-3-methylglutaric acid	meglutol	Fatty Acyls	Fatty acids and conjugates
4	4-aminobutyric acid	gamma(amino)-butyric acid	Carboxylic acids and derivatives	Amino acids, peptides, and analogues
4	4-hydroxybenzoate	hydroxybenzoic acid	Benzene and substituted derivatives	Benzoic acids and derivatives
4	5-aminovaleric acid	5-aminovaleric acid	Carboxylic acids and derivatives	Amino acids, peptides, and analogues
4	6-deoxyglucitol NIST	(2S,3R,4R,5R)-hexane-1,2,3,4,5-pentol	Organooxygen compounds	Carbohydrates and carbohydrate conjugates
4	6-deoxyglucose	fucose	Organooxygen compounds	Carbohydrates and carbohydrate conjugates
1	7,4′-dihydroxy flavone	7,4'-dihydroxyflavone	Flavonoids	Flavones
3	Acetylserotonin	N-acetylserotonin	Indoles and derivatives	Hydroxyindoles
4	aconitic acid	aconitic acid	Carboxylic acids and derivatives	Tricarboxylic acids and derivatives
4	adenosine	adenosine	Purine nucleosides
4	adipic acid	adipic acid	Fatty Acyls	Fatty acids and conjugates
4	alanine	L-alanine	Carboxylic acids and derivatives	Amino acids, peptides, and analogues
4	allantoic acid	allantoic acid	Carboxylic acids and derivatives	Amino acids, peptides, and analogues
5	allantoin	allantoin	Azoles	Imidazoles
4	alpha-aminoadipic acid	aminoadipic acid	Carboxylic acids and derivatives	Amino acids, peptides, and analogues
4	alpha-ketoglutarate	α ketoglutarate	Keto acids and derivatives	Gamma-keto acids and derivatives
1,3	Apigenin	chamomile	Flavonoids	Flavones
4	arachidic acid	arachidic acid	Fatty Acyls	Fatty acids and conjugates
4	asparagine	L-asparagine	Carboxylic acids and derivatives	Amino acids, peptides, and analogues
4	aspartic acid	aspartic acid	Carboxylic acids and derivatives	Amino acids, peptides, and analogues
4	benzoic acid	benzoic acid	Benzene and substituted derivatives	Benzoic acids and derivatives
4	benzylalcohol	benzyl alcohol	Benzene and substituted derivatives	Benzyl alcohols
4	beta-alanine	β alanine	Carboxylic acids and derivatives	Amino acids, peptides, and analogues
4	beta-gentiobiose	gentiobiose	Organooxygen compounds	Carbohydrates and carbohydrate conjugates
4	beta-sitosterol	sitosterol	Steroids and steroid derivatives	Stigmastanes and derivatives
4	butane-2,3-diol NIST	2,3-butanediol	Organooxygen compounds	Alcohols and polyols
3	Butin	butin	Flavonoids	Flavans
4	butyrolactam NIST	pyrrolidone	Pyrrolidines	Pyrrolidones
4	capric acid	capric acid	Fatty Acyls	Fatty acids and conjugates
4	cellobiose	cellobiose	Organooxygen compounds	Carbohydrates and carbohydrate conjugates
4	cerotinic aci	heptacosanoic acid	Fatty Acyls	Fatty acids and conjugates
3	Cinnamic acid	cinnamic acid	Cinnamic acids and derivatives	Cinnamic acids
4	citramalic acid	citramalate, (+-)-	Fatty Acyls	Fatty acids and conjugates
4	citric acid	citric acid	Carboxylic acids and derivatives	Tricarboxylic acids and derivatives
4	conduritol-beta-expoxide	(2R,3S,4S,5R)-7-oxabicyclo[4.1.0]heptane-2,3,4,5-tetrol	Oxepanes
3	Coniferin	coniferin	Organooxygen compounds	Carbohydrates and carbohydrate conjugates
3	Coniferyl alcohol	coniferyl alcohol	Phenols	Methoxyphenols
3	Coniferylaldehyde	coniferaldehyde	Phenols	Methoxyphenols
4	cyanoalanine	cyanoalanine	Carboxylic acids and derivatives	Amino acids, peptides, and analogues
1,2,5	Daidzein	daidzein	Isoflavonoids	Isoflav-2-enes
1,5	Daidzin	daidzin	Isoflavonoids	Isoflavonoid O-glycosides
4	dehydroascorbic acid	dehydroascorbic acid	Lactones	Gamma butyrolactones
4	digalacturonic acid	digalacturonic acid	Organooxygen compounds	Carbohydrates and carbohydrate conjugates
3	Dihydromyricetin	(+)-dihydromyricetin	Flavonoids	Flavans
4	dihydroxyacetone	dihydroxyacetone	Organooxygen compounds	Carbohydrates and carbohydrate conjugates
4	dihydroxymalonic acid NIST	dihydroxymalonic acid	Carboxylic acids and derivatives	Dicarboxylic acids and derivatives
4	enolpyruvate NIST	phosphoenolpyruvic acid	Organic phosphoric acids and derivatives	Phosphate esters
4	erythritol	meso-erythritol	Organooxygen compounds	Carbohydrates and carbohydrate conjugates
4	ethanolamine	ethanolamine	Organonitrogen compounds	Amines
4	ferulic acid	ferulic acid	Cinnamic acids and derivatives	Hydroxycinnamic acids and derivatives
4	fructose	fructose	Organooxygen compounds	Carbohydrates and carbohydrate conjugates
4	fructose-6-phosphate	fructose-6-phosphate	Organooxygen compounds	Carbohydrates and carbohydrate conjugates
4	fucose	fucose	Organooxygen compounds	Carbohydrates and carbohydrate conjugates
4	fumaric acid	fumaric acid	Carboxylic acids and derivatives	Dicarboxylic acids and derivatives
4	galactinol	(1S,2R,3S,4S,5S,6R)-6-{[(2R,3R,4S,5R,6R)-3,4,5-trihydroxy-6-(hydroxymethyl)oxan-2-yl]oxy}cyclohexane-1,2,3,4,5-pentol	Organooxygen compounds	Carbohydrates and carbohydrate conjugates
4	galactonic acid	galactonic acid	Hydroxy acids and derivatives	Medium-chain hydroxy acids and derivatives
4	galactose-6-phosphate	glucose-6-phosphate	Organooxygen compounds	Carbohydrates and carbohydrate conjugates
4	galacturonic acid	galacturonic acid	Organooxygen compounds	Carbohydrates and carbohydrate conjugates
1	Genistein	genistein	Isoflavonoids	Isoflav-2-enes
1,5	Genistin	genistin	Isoflavonoids	Isoflavonoid O-glycosides
4	glucoheptulose	(3R,4S,5R,6R)-1,3,4,5,6,7-hexahydroxyheptan-2-one	Organooxygen compounds	Carbohydrates and carbohydrate conjugates
4	gluconic acid	gluconic acid	Organooxygen compounds	Carbohydrates and carbohydrate conjugates
4	glucose	glucose	Organooxygen compounds	Carbohydrates and carbohydrate conjugates
4	glucose-1-phosphate	glucose-1-phosphate	Organooxygen compounds	Carbohydrates and carbohydrate conjugates
4	glucose-6-phosphate	glucose-6-phosphate	Organooxygen compounds	Carbohydrates and carbohydrate conjugates
4	glutamic acid	L-glutamic acid	Carboxylic acids and derivatives	Amino acids, peptides, and analogues
4	glutamine	L-glutamine	Carboxylic acids and derivatives	Amino acids, peptides, and analogues
4	glutaric acid	glutaric acid	Carboxylic acids and derivatives	Dicarboxylic acids and derivatives
4	glyceric acid	glyceric acid	Organooxygen compounds	Carbohydrates and carbohydrate conjugates
4	glycerol	glycerol	Organooxygen compounds	Carbohydrates and carbohydrate conjugates
4	glycerol-3-galactoside	galactosylglycerol	Glycerolipids	Glycosylglycerols
4	glycerol-alpha-phosphate	sn-glycerol 3-phosphate	Glycerophospholipids	Glycerophosphates
4	glycine	glycine	Carboxylic acids and derivatives	Amino acids, peptides, and analogues
1	Glycitein	glycitein	Isoflavonoids	Isoflav-2-enes
1,5	Glycitin	glycitin	Isoflavonoids	Isoflavonoid O-glycosides
4	glycolic acid	glycolic acid	Hydroxy acids and derivatives	Alpha hydroxy acids and derivatives
4	guanine	guanine	Imidazopyrimidines	Purines and purine derivatives
4	heptadecanoic acid	heptadecanoic acid	Fatty Acyls	Fatty acids and conjugates
3	Hesperetin	hesperetin	Flavonoids	O-methylated flavonoids
4	hexonic acid	heptanoic acid	Fatty Acyls	Fatty acids and conjugates
4	hexose NIST	β-glucose	Organooxygen compounds	Carbohydrates and carbohydrate conjugates
4	histidine	L-histidine	Carboxylic acids and derivatives	Amino acids, peptides, and analogues
4	hydroxycarbamate NIST	N-hydroxycarbamate	Organic carbonic acids and derivatives
4	hydroxylamine	hydroxylamine	Homogeneous other non-metal compounds
4	inositol-4-monophosphate	[(1S,2R,3S,4R,5S,6S)-2,3,4,5,6-pentahydroxycyclohexyl]oxyphosphonic acid	Organooxygen compounds	Alcohols and polyols
4	inulotriose	(3S,4R,5R)-1-{[(2R,3S,4S,5R)-2-({[(2R,3S,4S,5R)-3,4-dihydroxy-2,5-bis(hydroxymethyl)oxolan-2-yl]oxy}methyl)-3,4-dihydroxy-5-(hydroxymethyl)oxolan-2-yl]oxy}-3,4,5,6-tetrahydroxyhexan-2-one	Organooxygen compounds	Carbohydrates and carbohydrate conjugates
4	isocitric acid	isocitric acid	Carboxylic acids and derivatives	Tricarboxylic acids and derivatives
4	isoleucine	L-isoleucine	Carboxylic acids and derivatives	Amino acids, peptides, and analogues
3	Isoliquiritigenin	2',4,4'-trihydroxychalcone	Linear 1,3-diarylpropanoids	Chalcones and dihydrochalcones
4	isothreonic acid	threonic acid	Organooxygen compounds	Carbohydrates and carbohydrate conjugates
3	Kynurenic acid	kynurenic acid	Quinolines and derivatives	Quinoline carboxylic acids
4	lactic acid	lactic acid	Hydroxy acids and derivatives	Alpha hydroxy acids and derivatives
4	leucine	leucine	Carboxylic acids and derivatives	Amino acids, peptides, and analogues
4	levoglucosan	levoglucosan	Oxepanes
4	lignoceric acid	lignoceric acid	Fatty Acyls	Fatty acids and conjugates
4	linoleic acid	linoleic	Fatty Acyls	Lineolic acids and derivatives
4	linolenic acid	α-linolenic acid	Fatty Acyls	Lineolic acids and derivatives
3	Liquiritigenin	5-deoxyflavanone	Flavonoids	Flavans
3	L-Tryptamine	tryptamine	Indoles and derivatives	Tryptamines and derivatives
3	Luteolin	luteolin	Flavonoids	Flavones
4	lysine	L-lysine	Carboxylic acids and derivatives	Amino acids, peptides, and analogues
4	lyxitol	adonitol	Organooxygen compounds	Carbohydrates and carbohydrate conjugates
4	lyxose	lyxose	Organooxygen compounds	Carbohydrates and carbohydrate conjugates
4	maleic acid	maleic acid	Carboxylic acids and derivatives	Dicarboxylic acids and derivatives
4	maleimide	maleimide	Pyrrolidines	Pyrrolidones
4	malic acid	malic acid	Hydroxy acids and derivatives	Beta hydroxy acids and derivatives
4	malonic acid	malonic acid	Carboxylic acids and derivatives	Dicarboxylic acids and derivatives
5	malonyldaidzin	malonyldaidzin	Isoflavonoids	Isoflavonoid O-glycosides
5	malonylgenistin	malonylgenistin	Isoflavonoids	Isoflavonoid O-glycosides
4	maltitol	maltitol	Fatty Acyls	Fatty acyl glycosides
4	maltose	maltose	Organooxygen compounds	Carbohydrates and carbohydrate conjugates
4	maltotriose	maltotriose	Organooxygen compounds	Carbohydrates and carbohydrate conjugates
4	melibiose	melibiose	Fatty Acyls	Fatty acyl glycosides
4	methanolphosphate	methyl phosphate	Organic phosphoric acids and derivatives	Phosphate esters
4	methionine	L-methionine	Carboxylic acids and derivatives	Amino acids, peptides, and analogues
3	Methoxy-indoleaceticacid	5-methoxyindole-3-acetic acid	Indoles and derivatives	Indolyl carboxylic acids and derivatives
4	methyltetrahydrophenanthrenone NIST	1-methyl-1,2,3,4-tetrahydrophenanthrene	Phenanthrenes and derivatives	Hydrophenanthrenes
4	montanic acid	octacosanoic acid	Fatty Acyls	Fatty acids and conjugates
4	mucic acid	mucin	Organooxygen compounds	Carbohydrates and carbohydrate conjugates
4	myo-inositol	(-)-inositol	Organooxygen compounds	Alcohols and polyols
4	myristic acid	myristic acid	Fatty Acyls	Fatty acids and conjugates
4	N-acetyl-D-galactosamine	GalNAc	Organooxygen compounds	Carbohydrates and carbohydrate conjugates
4	N-acetyl-D-hexosamine	N-acetyl-D-glucosamine	Organooxygen compounds	Carbohydrates and carbohydrate conjugates
4	N-acetylmannosamine	N-acetylmannosamine	Organooxygen compounds	Carbohydrates and carbohydrate conjugates
3	Naringin	naringin	Flavonoids	Flavonoid glycosides
3	Neohesperidin	neohesperidin	Flavonoids	Flavonoid glycosides
4	nicotianamine	nicotianamine	Carboxylic acids and derivatives	Amino acids, peptides, and analogues
4	nicotinamide	nicotinamide	Pyridines and derivatives	Pyridinecarboxylic acids and derivatives
4	nicotinic acid	niacin	Pyridines and derivatives	Pyridinecarboxylic acids and derivatives
4	N-methylalanine	N-methylalanine	Carboxylic acids and derivatives	Amino acids, peptides, and analogues
4	O-acetylserine	O-acetyl-L-serine	Carboxylic acids and derivatives	Amino acids, peptides, and analogues
4	octadecanol	stearyl alcohol	Fatty Acyls	Fatty alcohols
4	octanol NIST	octanol	Fatty Acyls	Fatty alcohols
4	oleic acid	oleic acid	Fatty Acyls	Fatty acids and conjugates
4	oxalic acid	oxalic acid	Carboxylic acids and derivatives	Dicarboxylic acids and derivatives
4	oxoproline	pyroglutamate	Carboxylic acids and derivatives	Amino acids, peptides, and analogues
4	palmitic acid	palmitic acid	Fatty Acyls	Fatty acids and conjugates
3	p-Coumarylalcohol	4-hydroxycinnamyl alcohol	Cinnamyl alcohols
4	pelargonic acid	nonanoic acid	Fatty Acyls	Fatty acids and conjugates
4	pentitol	adonitol	Organooxygen compounds	Carbohydrates and carbohydrate conjugates
4	phenol	phenol	Phenols	1-hydroxy-4-unsubstituted benzenoids
4	phenylalanine	L-phenylalanine	Carboxylic acids and derivatives	Amino acids, peptides, and analogues
4	phenylethylamine	phenylethylamine	Benzene and substituted derivatives	Phenethylamines
4	phosphate	phosphate	Non-metal oxoanionic compounds	Non-metal phosphates
4	phytol	phytol	Prenol lipids	Diterpenoids
3	Picolinate	picolinate	Pyridines and derivatives	Pyridinecarboxylic acids and derivatives
4	pipecolinic acid	(+,-)-pipecolic acid	Carboxylic acids and derivatives	Amino acids, peptides, and analogues
4	proline	proline	Carboxylic acids and derivatives	Amino acids, peptides, and analogues
4	propane-1,3-diol NIST	1,3-propandiol	Organooxygen compounds	Alcohols and polyols
3	Prunin	prunin	Flavonoids	Flavonoid glycosides
4	putrescine	putrescine	Organonitrogen compounds	Amines
4	pyrophosphate	diphosphate	Non-metal oxoanionic compounds	Non-metal pyrophosphates
4	pyruvic acid	pyruvic acid	Keto acids and derivatives	Alpha-keto acids and derivatives
4	raffinose	raffinose	Organooxygen compounds	Carbohydrates and carbohydrate conjugates
4	ribitol	ribitol	Organooxygen compounds	Carbohydrates and carbohydrate conjugates
4	ribose	ribose	Organooxygen compounds	Carbohydrates and carbohydrate conjugates
4	ribose-5-phosphate	ribose-5-phosphate	Organooxygen compounds	Carbohydrates and carbohydrate conjugates
4	saccharic acid	saccharic acid	Organooxygen compounds	Carbohydrates and carbohydrate conjugates
4	salicylaldehyde	salicylaldehyde	Organooxygen compounds	Carbonyl compounds
3	Scopoletin	scopoletin	Coumarins and derivatives	Hydroxycoumarins
4	serine	L-serine	Carboxylic acids and derivatives	Amino acids, peptides, and analogues
3	Serotonin	serotonin	Indoles and derivatives	Tryptamines and derivatives
4	shikimic acid	(-)-shikimate	Organooxygen compounds	Alcohols and polyols
4	spermidine	spermidine	Organonitrogen compounds	Amines
4	stearic acid	stearic acid	Fatty Acyls	Fatty acids and conjugates
4	stigmasterol	stigmasterol	Steroids and steroid derivatives	Stigmastanes and derivatives
4	succinic acid	succinic acid	Carboxylic acids and derivatives	Dicarboxylic acids and derivatives
4	sucrose	sucrose	Organooxygen compounds	Carbohydrates and carbohydrate conjugates
4	sulfuric acid	sulfuric acid	Non-metal oxoanionic compounds	Non-metal sulfates
4	threitol	(-)-threitol	Organooxygen compounds	Carbohydrates and carbohydrate conjugates
4	threonic acid	threonic acid	Organooxygen compounds	Carbohydrates and carbohydrate conjugates
4	threonine	L-threonine	Carboxylic acids and derivatives	Amino acids, peptides, and analogues
4	trans-4-hydroxy-L-proline	hydroxyproline	Carboxylic acids and derivatives	Amino acids, peptides, and analogues
4	trehalose	α,α'-trehalose	Organooxygen compounds	Carbohydrates and carbohydrate conjugates
3	Tricetin	tricetin	Flavonoids	Flavones
4	tryptophan	L-tryptophan	Indoles and derivatives	Indolyl carboxylic acids and derivatives
4	tyrosine	L-tyrosine	Carboxylic acids and derivatives	Amino acids, peptides, and analogues
4	uracil	uracil	Diazines	Pyrimidines and pyrimidine derivatives
4	urea	urea	Organic carbonic acids and derivatives	Ureas
4	uridine	uridine	Pyrimidine nucleosides
4	valine	L-valine	Carboxylic acids and derivatives	Amino acids, peptides, and analogues
4	xylitol	D-xylitol	Organooxygen compounds	Carbohydrates and carbohydrate conjugates
4	xylonic acid isomer	L-xylonic acid	Organooxygen compounds	Carbohydrates and carbohydrate conjugates
4	xylonolactone NIST	D-xylonolactone	Lactones	Delta valerolactones
4	xylose	α-D-xylopyranose	Organooxygen compounds	Carbohydrates and carbohydrate conjugates

## Sheet: __JChemStructureSheet
Hash	StructureStringLength	StructureStringFormat	StructureString
735926874C88EC88254BB8D42959F4FF	1	sdf	JChemExcelWgcAAB+LCAAAAAAABACtlE1uxCAMhfecwhcIsh3Mz7ozy5mqmx6ki56/hkoJGWcxCUEIJV8eT35g5UtyFmScyD1+fkliBmLOFDEL8Q2W4RxQASYA7OY6SinwzYjo9GWavSQOlZPnOUl9Qq9fET5ha7E/mwv7LKn8780s2Ll8HHGhMO/XcsCFfOA8XEvv0vaOJZrQB+KTifrTPV8L+kRBRmtZXQbuaM2hLlFOJupc2Ie0uen3exeuSnTB6XaJzE0fSLT0rnU5UMslvQtL7w4lWmsZuaP1XM53nf5Wua0bqmhu64YqClarSKxWUbRaRclqudFXrTpkSxUV61CA0GgVERltpTaxIrKJFdFO4rxHq1YsFaBofSOQTVypTayIbOJab3nVP…
A3613FECE6C573E225DEF4BA2E57027A	1	sdf	JChemExceltgcAAB+LCAAAAAAABACtlc1ugzAMgO95Cr9AI9v5P687ttUue5Ad9vwzQSWA0VSSIoTgw3yyHZJ8hZwDMl7Y3H5+KcQMxJwpYnSer7AcxgAjMAPg6mxHKQW+GRGNPFzYknd+vss5hSkCrbxFeMBWcXxWC1nPucwWnwKuLB89FrIxYKcFbSIfZgu7TUWvW55fjOWysoz0pVWkxuhULu/py9OC1hN3WpaRbh06/9dB+3dHcpGehnScywmLsyHxcC7ecpaJXS39fWm5jIz00pehGdAsagZ0jfRIRW9ZX+Cfte7likhKqtcNFeTqdUMFeR0rKOhYQVHHCko6livdx4ohayqoaEMBQhUriEhTkt1KGQSR07EOSFc8UV2xINIVCyJd20SzN…
B4BFC31601C2E0B7191025CFB6567A74	1	sdf	JChemExcelEggAAB+LCAAAAAAABACtlT1uwzAMhXedghcIQVKifuamY1p06UE69PxlHNiOSy2yYggG/Yl64BNl+0trVRK6xHD7+WXNFVikcmYmkStsVwggDBIB6GnsV2sNvoWIgj1cCAsnvUeMEss9AkKbJXiDo0R/hKcVi0rWJVrZ54jKa2pZVQgTy6wjHw04YkxSW1dloBZBTjHNOhKsWvq1DDiKqEWma9lVZjq9OfKn7pSKYCp6cl/2Hs042s7LlKOEUu3zMKmitoLjrCO1t1FfUMuq4no0oJIxRZKHSq0HRwOd3vfFqZzq0XlHbMduuR+ooeipobTMHagh9blGs6eGilcwVH2uoeZpAyanYIjZ5Rpi8blGO95KjxrijuMH/Z9rNfh9MMTZ1…
99D48E4E8861F86587C59D3AF56282D5	1	sdf	JChemExcelWgcAAB+LCAAAAAAABACtlUGOgzAMRfc5hS9AZDsxSdbTWXZGs+lBuuj562QkCDWLloAQgsfPl79jwZ/kLMg4RXe9P0jmDMScacYQiS+wHM4BFWACwO5cj1IK3BgRnT5MwUviWDl5DknqHXp9i/ALW4v9s7mwz5LK/9rMgp3L1ycuFMN+LR+4kI+ch2vpXdrasUQTet2lg4n67h6vBX2iKKO1rC4De7TmUJdZNonenzo4q5YT+gLLvEwDewSnzEvnMtKXZeqG9mjti3E5NC8j3e3XvnwZ3k6kn1Vu1w1VFNp1QxVFq1UkVqtotlpFyWq50VetOmRLFRXrUIDQaBURWUr6nzEOiihYbQCKVhuBxGoFyCau1CauNdjEtYbdxDtUEZk+X…
A7BF6FF109D5623A690ED37DFCD13C46	1	sdf	JChemExceltgcAAB+LCAAAAAAABACtlU1ygzAMhfecQheIR5It/6ybLJNMNz1IFz1/ZWhiXDEdgst4GPh4vPGTsHmXnAUZTzJdP79IYgZizhQxoOczPI9pAkZgBsDVaEcpBT4YESe9ObGj4MNylXOSqkCnTxHu0Ftsj9mFXOBcFpeQBFcub0dcyEXBgy7oEgVZXNh3ifa7PN4Ym8vKZaQuLZHp0Utz+Z+6PFzQBeKDLs9OtwoNumTuqrv/24W2AkYSaWckDSdauxxP5J0kHk7UXEa+l+A461a1tY5e6tFPXYZWY+v0SKI/dqndiUgnM587qsjP544qClarSKxWUbRaRclqeaa/teqQLVVUrEMBQqNVRGS0ldrEisgmVkQ2caViqQBF6xCBbLZKb…
39F0208FA4866C8E6C0CAD6E8A5ADD06	1	sdf	JChemExcelMA0AAB+LCAAAAAAABACtV0FugzAQvPOK/UAs79rG5txU6iWteulDeuj7uyYiJgwCjINQBMMyntn12uQ7pBSs2Evf3X7/OPSJWCRxz9b3cqXH0XXkArlEZMeTx99yDMNAP2Kt7fTm4kyI4jNujWcJ9yt9aumDJoqtc2QRk0IcZu+Wqzd6FnKQJUlYZ9nVUhyxERfnjr5qHLF3meUCeTnFAlqq8jKxiLH92Rqx8ZKG+1UfnmpU4ciayD7sONpjKbMEtVSxvEbLxAKVPuVoowMqstuipVS6QUthwW48Pl9oo48qtBzqo4q8NHQAPVappuy+ZK2jjbWugsUbSbqdNGoJ+ga7xnW3aGnK7iMvLbOu7Edbq5TssRQtLat30SLGx5PdONPSs…
77F035DCCC43C670C3654A0165AE45C5	1	sdf	JChemExcelwAsAAB+LCAAAAAAABACllk1ygzAMhfecQheIx5It/6ybLtNONz1IFz1/hZlgihwSbIbJOF/EQ08SOF+cEluylzjdfn6RQwIkShjQsqMrrMc0gUNwHsCWE8tnPXLO8E3W2km+XNB4SnleeZPZlkhr5FcLn3CXODqVChJvVd5eV7Emoud55WRF3FTB11XIpBS5y9H9iqLi4wNHz3LZqKAJvdWF6ggNudiuywkVa/yj6j5VWTtdvQ2qpP/zcqIuZNDPcz7mSKaE47CjrUq/I2c40rCjqjIyL6ujodmtPRrJpb5fVC4nVLyhJK/NUt3+Tq8qutMnVFiuQLd4668LyzPNw7kE452lZi4nOr3mMlTdtS5DT8DBHlBV6PWpU3tA19t7YFeDg…
D4D86F3A4C4F43DC41F6FA82F85285AF	1	sdf	JChemExcelHAwAAB+LCAAAAAAABACtlk1ywyAMhfc+hS4QBgnEz7rpMu1004N00fNXduLYRTTBUI8nQ76I5ycJcD44JbZkT2m6fH0jhwRIlDFY5kBnuF/TBI7AMYBdblw+tyvnDJ9krZ3mb9bIaP79RMZHtjv2AqvEo7tQQRPY7lXej6hE9HxVIRe518uqYo1H6la5ZaRH7RmdmrxQu4qqywEvaDylXO3RAS+bysB6kbnonb+OUurNaFN5sF7wuUriWK9Ll5eRTm9eRlbd1iOlcqAudxWZm4j7vMBe5U8vT1WaqtugcqvuyJ4GZzjSsJdNZeSse7B2u1TUnj5Ql6bd2L5ehjLyhpK8IAdVWGagG82I5fTmf/Cyqoy8p4PxztLguburi1Lp6lF/R…
D6E1EE6F3E43667C20FFCBA2FD28CFCE	1	sdf	JChemExcelMAYAAB+LCAAAAAAABACllE1ywyAMRvc+hS5Q5vsE4mfddJl0uulBuuj5K5M0tUMWKWEYBj/Lb4TAfFitBsVLW45f37RchaqVGTlBD3JtyyLMwiKCTf9rrTX5VACLP7wwMMe48hiI2iMR/C3kVfaK+71bEBpqt2iIGtOshWA6W2isG8v74xaGlNEtDIWIG8vpPxaFXdbR1PLsimKrF0uxxOm6pGjnGSJs1pK157LOWmnP5sIQs6Wp6voXOZGX80fMnZeNBUGrTVp8Hfa7v9Qyt0d+YlHwdC4aSk12N5fH/4BNLs9U91oXt5jq1HnxJLSPO+oo3qWpjzvqyHps2lJHeTQ4KiN1VEevozbGNiEG6ogcDaXT21j6rTxSFcbB4Gi97W5jn…
2CF6D54D01EA548C54566523154475CB	1	sdf	JChemExceltwcAAB+LCAAAAAAABACtlUFuhDAMRfc5hS9AZDsxSdadLqdVNz1IFz1/TUZMZjAaCgEhBI+fr28nkC/JWZBxIHTXn1+SMQMxZxopUOIL3A/ngBGYAbCeVK/tKKXANyOi04eBfORcbnejYFWi17cInzBbvDqrC/pEUW4uHJI8uLz922UesZZll8s5WWYX9JG4u6L73X6X4ZwsbaY7sjQXHZtZjq0XYE8xxN6KmsuLmeYtl1O+AM2SJa277KgoeEm8VdGmS/Sc9ffQmUV0BIXVLDv60rKwj0m6s2if89EsrbvGZdeqm2f6eEVU1yUtqKKwWLCuomi1isRqFY1WqyhZLVe61KpDtlRRsQ66A6HRKiKylHS3WqtihU7aUCk90gAUTQZFJ…
B07A3D79F6929608FEB6A874071308A0	1	sdf	JChemExcelTwQAAB+LCAAAAAAABACtkz0OwjAMhfecwhdoZDv/M2UsiIWDMHB+3FDRpmYhJbIi58vzk2Mpt5BzQMaByEyPJ4WYgZgzRYweeYTPMgaI5gDcxLpKKXBnRDRyGNAm8mHmTjKuGVq5RbhCa/E9zKaiurglW9jpF5f/9sLWp3C4F7YYm166XMiyS50uZD3n8q7N3Puij8uwTujAi8TFU/9cdh0cdumdi3wTrntDBbm676nXWkFBawVFrRWUtFZQ1lpBRWsLECqtICKtjZW22gngfBnNCzCehx9PBAAA
5AFC286281B11AB5FB9B16483D5A8B41	1	sdf	JChemExcelEQkAAB+LCAAAAAAABAClls1ugzAQhO9+in2BWJ71/7npMa166YP00OfvQhRMWUqJjVBEPplhZmwjPmIp0bG7gM3t6xsxFQJzQYLjwFdaDmOIA3EkcvOJ+bcdtVb6ZOeckT8X2MClTtxZYW519UIPiaNzVnE2I8T7VcD07EXlvUcFln2OXV5aDlFJsTMRHXg5n4gOemle+HwiNUdPeWn3Fo77vfznpc0RDczRSoWtS53rhU55wXmVES/rfdTdrjhA8GE3UY8XvV6e6GXxMrKnV2uXbch/9HJ+vYhKKb2rrvUy4qX1MuJF7o152Iu3MfOwl6bipefet3drt/+9i3mPYEMFeU0Fhc2WMjOKemx60LShWY8VVDQVVLVCJbi9sYCignDPh…
5910D0E075EAA70899D11DAE1B9B31FF	1	sdf	JChemExcelBwUAAB+LCAAAAAAABACtlD0OwyAMhXdO4QsE+RlIYG46tlWXHqRDz18nqfJTZykpsiLyYZ6eMeKeck4s3CC4y/OF1GaCSEaLwJCe5uEcIQxBvIpllFLoIczshj/4KLkMM/GxS2Mme11lOtFWYj/ctKNDTJMKt5JWKrcaFXgJXarzslTEPkttReIRQ9z18kNFs5fms/fY6apKhFSei3FQo9L8xUuz7lG9l7lHh7wsKkc6va6j9tZBr9343VBFwVJFcVzbUEXJ5iptLVXUWQVF2eYqKpYWAhsFRYDJVYSd2vL4Tn17mF6vbe6F6Hzt3RvVkDcCBwUAAA==
1F9509136120E4503BCDA3EEBDF29942	1	sdf	JChemExcelBwUAAB+LCAAAAAAABACtlE0SwiAMhfecIhcokwQoYW1dquPGg7jw/KbU6Y/pRiqT6bQf4fWFMNyTSELGjqK7PF+UegFiFupRQuEB5uEcUBgDcBXLKKXAgxHRjV/kI0sZ39jHnGomep1FOMFWYj/ctCJTTJMK9pxWKrcWFfIccmrzslSEXri1IvYUQ9z18kNFs5fus/bY7qpKJG7cF+OgRaX7i5du3aN2L3OPDnlZVI50el1H66kjPXb1uaGKgqWKYp3bUEXJ5irtLVWUrYIisbmKiqUFCI2CIiKTq4jY/k3qPfVNp9trq3ABOF8H9wYXDRsfBwUAAA==
FE23CA816A639564F846FE83ADE23ECC	1	sdf	JChemExcelywgAAB+LCAAAAAAABACllUFygzAMRfecQhfAY8kWttdNlmknmxyki56/wi04IA8hNsNkyIvnRfoWcOcY2ZIdkYfb9w/yFAGJIk42Cb/AegwDkANiAJtPzJ/lSCnBg6y1w/zNGrmafx/RTJyvFvYFi+Lo/LcE9PxnIRf4yfKxWui8xRqP1GhB4ymmTW8NHZFB7/yLWk5YIod6LW9YnOFA3bV4Q1GGJlvacym1HOz0+Vz01DVZyPjA3Tvd09E6dV0dFUtPR2p/W2oZT92NLy2lo55aDu7G87mMz0+GSNxbC6h5eaOWNV1tadkjmWI7NeaymZLWXCi/aOScdtQtb6BCBXlNBbGmnI20o4KCXisoVmnShgRo1VpBiFVK2sCZ7tcSYKXjK…
F322E92B27D39A9B9536AEC43166241C	1	sdf	JChemExcelywgAAB+LCAAAAAAABACllU1ygzAMhfecQhfAI8mWf9ZNZ7pJO930IF30/BWkwU5EScAMwyQP8aH3rMSfkrMg40hxOH//kMQMxJwpYpHIJ1iOYQD2wAKA80nztR6lFPhiRBymb+gSBa2FkR3G6alJ07sIb3BFbJ13FHLsU0t5WSj8PAVdIF6nPOyFXOBcmme7KZmlpXw8T2FHwYdeR+yypG5HLeW4I+8kcbejStmYl4eU4Djrz2CmRLnJZdca/eViKbvSva50j6Nl6rocLVPS5ahS2IUkxyhj+/+S88FcGorXTzdT93wuY023x1FdaeNoRy+VYhzt6GVjXg6le3x2ed5o6LrdVNW30kVVKVhVJbnbJC5qtLUqJVurUra1qharFiA0B…
C070917ADD7D2AD88084FDD1E1F8CEC6	1	sdf	JChemExcelRQcAAB+LCAAAAAAABACllU1uhDAMhfecwhfAsp04P+tOlzOjbnqQLnr+GloKqVEFIYqi8PF48ksCvGkpSkIj5+H+8cmaCrBI4UQ5iNzgtw0DcAUhgG1fW60V3oWIhulKsGiuNhkZk9KsJLS7BE9oLfb7HxfBmHXr8nLcJaBmid8upWS96hIws3S6rIkimklnoq1LbVf3lAvHMCdSDKk/0eKSkLtXd02UMFHveWGMUvZdTtSyumSb9e/Rsi4ZS2jW5UQisrMWddfleC3jzxPXEo3/1HI80aaWK3u01nLt1C17dO2dXlz6vy9sNvPYUENhHhtqKHqtIfVaQ8lrDWWvNVS81lD1WvtLkNMaYnZaQ+yzTTR4GoCjd4jA6rVGfTZD7LNNl…
ED3926ECEA8E4D76C827726A0834C5E1	1	sdf	JChemExceleQUAAB+LCAAAAAAABACllEGOwyAMRfecwhcIsg0OZt122VbdzEFmMecfJ5VSEqdSFBBC5OXr63+I8hJVQcaBNNx//0hGBWJWGlGF+ArLCAEoAwkANvMzaq3ww4gYpieMtpveDxxzEWzYE9YW+3PjQnEUbF0uh10GjIWyvF04FTmb5avL8SyNC8ZMfNKFYmatqxPqdFE+e0ccKafc24ijSululKIU7s7ycem56aVRz7fbnG5PluWmfZbHUReyMPO6oobSvG5p9lpD4rWGRq81VLzWqHqtoeq1FQid1hCR0xoi380Q7XTTmW61afo57jT29A5we1zDPyMvKZZ5BQAA
A972D3C19BC7819F80B55DAFD40CEF45	1	sdf	JChemExceltwcAAB+LCAAAAAAABACtlE1OxDAMhfc9hS+QyHb+1wwSmwGx4SAsOD9uhiZMXUHbTBVV6Vf3ye+5ynvIOSCjoTJdP78oxAzEnCmSw8gXaNc0ASMwA2BdVO/9KqXAByPiJA8GbSIfZo7WE//s5C3CCywSf617FaNUnpoK71chyy5tq/zXy/JFVYmh7oZU2PoUfqu8HVF5jKMd6R5w1HYnHJH1nMumyoFe2JJ3ftQR2xzSdi8HHPVeRmbUcxn460xTgYF0zUPSNS3dwV66SuZwUsXZkNjfcl7NaP+key5a5eSMzjrieizLiivqlvO6U0FeU0FhdaTeaNS1gpKuFZR1LW9SqS2aFiBUuoKIVO1MWVMGcrqzWKnujPwSW1fwQDoHQaRzE…
7F69FA1ADC901CAE3741F75221E70A57	1	sdf	JChemExcelwQQAAB+LCAAAAAAABACllDFuwzAMRXedgheIwE+aEjU3GROgSw/SoecvbadNDHapIgiG/EQ+fMmA383dWPgkXK6fX7DmBBFH46aQM/2OUmKDoET8NB9jjEEfwswlXk5c0R3rSiu4yVrBNXaZbnRU/D3LvaNHoLBIVYE9Wd7+Y3HXuwXGPGdBhXpfLajabJnN0mzPEqvRx6tZolfZ5m4XdYjqbhGfPZHUpt33XkjHnEWrmryc5WGJGwK/eqKwmMj0N/q53fkscZmyPQ80kGYaaMk0kG0dBxqo5dpAPdNAng2BRq4dBE61gYBUGyh+J8m7bDRnyPRKdLmdyzdl3YiCwQQAAA==
D66D500BDD3F1BBB5B8CCE3BC7063C19	1	sdf	JChemExcelEwgAAB+LCAAAAAAABAClk0FygzAMRfecQheIR5ItW143WaadbnqQLnr+CtIArryJzTAMPD4ffVn+FFVBxgvTcv/+IckKxKyUUQn5CvuxLMAEHAHwdB5HrRW+GBGX9QmD3a3vLxSybHdP9gGtRf/8cymU5OHCscjJ5W3EBUMiHnShkFhrk23SRVkG+8KBUkyziTiolOlEZ5fxRDFI4elEh8vMvOyJpmb3WKOZWvZ58bW84JICq23sSRexLyjOJhLbjTJdSw4pIndreWGNjlo4pCLTtdjk6Hgtz+46l6GVHk9ENrzbtaGG4nZtqKHktYakS7N3MFS81pB6rdHqtRUIndYQkdMaok623KOGqJP4Qf9r7W++D4ZIfGUClL3WavB9WKnvg…
8F33C1541EE5D303BC9398E9DCDDFEFC	1	sdf	JChemExcel1QUAAB+LCAAAAAAABACllEFywyAMRfc+hS4QRhISoHXTZZLJpgfpouevjNMUgjcmHsZjPz5/PhrBXUtRZDwxL5fvH9JUgJgLJcwofIbnsyxACpQAsBn/j5nBFyPisv7FIGZ1ngIRyvqFwWcRPqC32B/VhUMuotvaZNkal9sRF98LvZuFQlRNu1kOuPhaobeztC4Wdc7lhIEk6lYhsi7L9YhL4iJbFmWeq0uTBUNR1VmXaOVvHxkns1BgrDVdUyGmWRdJ+HDxMxanetddsuZHNZRYplya3uUQZbZ323M023W+nOu7o47iSB1JneuoIx21jtKodZRHraMyUkc2Omilr1oDwoE6Ws/kKyW/T3dp3MtLMmplvXgHbay0114APq/n5Re8k…
6D08877161F4D64524032529776917CD	1	sdf	JChemExcelbw8AAB+LCAAAAAAABACtlk2S3CAMhfc+hS7QFJIAwzozy5lUNjlIFjl/ZDs9dvkx/oHucnW5v4aHniSMf8Wcoxf/EB0+/vzlmDKxSObEEpO80ddnGCgwhUjk54vn7/VTSqHf4r0fpl/sguRiNw9xYYzzSO/sX08/6ClxdA3LjJGnFSeVnMdYVZFzlXlGLZafl2N5XIqFz1QO8nIjllWFXYq+nt2zvFgEHDQsKqKtjiwbcazHcsPRGot3wVqv1dEzlq+ad2UXVFoqbXOzNO6AtesIatTUu5DdJpWOftnsxo5+oUux3FA56LpTlW2lv+2XWyq7frmRl0v76ILK/33U5Wir0u5IXRyl29GqctAvpyfJS551dOm5e71fjs6AU5XgJNuR3…
9E5CB5E45FA9DB488105E0FEC49DEE9A	1	sdf	JChemExcelJxAAAB+LCAAAAAAABACtl01y5CAMhfc+hS4QCglh8DrJMjOVTQ4yi5w/wp1uHD/HPzAuV1f31/KznhBgv8ecoxf/JDq8/fvkOGZikcwj+zjJCz2OYSANpInIzyfPn/WYpok+xHs/2I8ncaxBy7fgEkssEd7Zv56e6S6xd65UxOWclip/z6uwU8nTTUVT9G25VBV2Y/SNKtUROwmtjrzVVOOmyvlc7lf0OVqo9FS3OoKRvpTLibrIeRXvtLV36dEvtUKdKll+VPd8v1Dtuh5HNjIxdTtaqrQ7Ci4m6XZUVXrmkTrJtmxuzaMLjqJdwaG3d6sK1OVSLoljvqn8OtIncvlWwZG+UN2HI+pYMWl0Grwc9AsfqSSbR2UH3KhLUy49I11z6…
07A4BB00EA563FD157B12ED2BD92A033	1	sdf	JChemExcelTwQAAB+LCAAAAAAABAClkz0OwyAMhXdO4QuAbIMDzE3HtOrSg3To+evQ/FE6EWRFzsfzk56VPCQlQUbLYqbXm2RIgMJMEckTj7AdY4BoLsBD7SfnDE9GRKMvFl2kIDP32nHp0Oktwh1qi/9lDhPFxS/dwi49LuxClG6XNRE7HKpEXS7k2MdOF3KBU/7OJu5NtLnYfUMnEqlLoNN7sc1eur6Xc4n22d7t6m/C5VlRv9LwQ0O5qLSKpHVQNLRaRbHVKkqtVlFutQkIG6qIqHWQQmvtBHC9jeYDJSaVS08EAAA=
32AD962D1F04B33FAA19B09DD7FED767	1	sdf	JChemExcelqQMAAB+LCAAAAAAABAClk0sOgzAMRPc5hS9AZJt811C1G6i66UG66Pkb3ApCIiEKkYnCMHmaGHjYECwyNuzU8HqTdQEwkieHbCL3MA+lAKIUZrWMGCM8GRHVdIc6reQ5a+MtZtodZKddg8r6UTwZ+6WgY5tROtjen1FIGw5xK8seypKFNLf+dBbUgVdZjlCapc//U+YTJYqho92tEpymFH0Z91IovWCZV2qSWplL1dReI59l6U2Sq71J8rU3SaH2BvlvSq8Rde0dALrbVdTpamhSLmOvPulUDD2pAwAA
D1F87F0E925D3637921197D5E9A71742	1	sdf	JChemExcel6Q0AAB+LCAAAAAAABACllk1yo0AMhfecQhegq6X+ZT1J1Wyc1GzmIFnk/KOGmGb62RhoF+WyP4uHnn7Af0LOwYodJQ23r28OMROLZI4szssbra9hIJfIW6Ll4Pm9vqZpor9irR3KN2sS+6AfRjE2SliY/mrpN90l9o5GhY24tFX5tarIcRVrPMtjlZe5sPGSp8253SpZwlbl87iKGPbO9zoSk0PqdrRVue7ImZCk21FV2ZmXlyreSNY1mFVi+K8uJxwFPYNd7+xWlZ49qipQ3VOOEoe8qDydl5eOovHOynJuk8spRz+54NSd6HTNBXp0oi6ryt7s8iuVpDvt06LSODpRl61K06NLjnpmt6r0zG511LeN99kFlRM92m7A9R5VFTE+X…
8AE64AFB3AB517849A5F429BCBD1BA3E	1	sdf	JChemExceleQUAAB+LCAAAAAAABACtkkFOxDAMRfc5hS8wlu3ajbNmWA6IDQdhwfnxdKC0OJs2RFGVvnx9/d/6zdyNhC7i5fbxyTY7sIjzTJVMrrCuUoAV2ABos39Xaw3ehYjK/Y0wTvf7i6BWow17gr1Ff/9xYZyNti6vR1wqqz1cZKp2NsuPC6GynHb5bpRPBxoxqnjruhzIIsg66WgjQbfaz3Kg0YRWZTiLongM8OLyH1lG5mX9Lnl2T/2jkSzrvAxk4QizPHc00JRpIF3udjSQZW3QOdNANTsE8qwN1DJtwJQdgnLSBmJJ2kDc6VZ7NBB3Gj/oXnsDeH65li/JgQkYeQUAAA==
9567D232B757A319D07C60F8311CF97C	1	sdf	JChemExcelHQUAAB+LCAAAAAAABACllEFywyAMRfecQhcIIwkJ0LrpMul004N00fNXxklqV1m02MN48DO8+Qjsd+1dkfHEli6fX6S1AzF3qliU+QyPKyWgAiQAuGk/l5nBByNi8ocTZakoC6fcCMvSw+xvEa6wVzxvNwujyjrXWOvG8vJ3C+Zi/WZpKjRrISm69rCgzloqjyxLz5odzUK51HuF/lldn1GFaLUQoUxl2Vgwc9dJi69D7/tL3Ob2CDhjw8NZOLcu+jTL20yWI9V91MUt/j1OnRcPweO+o45KpI4kUkc6ZuyooxrHOmqROurRIIP+HuvIIjUgDAZHy9mjSOOKHfkPLGRog+7HXgBer+f0Df9uFEYdBQAA
DEB39FD5ABDEB65EA5BAE019C2C904FB	1	sdf	JChemExcelbwgAAB+LCAAAAAAABAClk01ygzAMhfecQheIR3q2bLNuskw73fQgXfT8FaThp/ImNsMw8CEe78nyp9aqDL5Enu7fP6K5kgBVMldkXGk7pokAQiLiw7kf8zzTF5h5Wp442N3y/iIh63r3ZB90lmiffypFkj5UEIseVN56VDgkQaeKhIQ6n7INqlRoZ18QJMU0mgihahlOdFTpTxSDFgwn2lVG5mVLNDS7+xqNeNnmxXt5QSUFVNvYgypqX0gcTaS2G3XYSw4pMppeXlij3QtCKjrsxSan9nt5dtepdK1RtGzo9LLPS39fxLbAej1RQ3G9nqih5GsNaZNmr2Co+FpD1dcanX3tTMKu1pCIqzUkjWy5RQ1JI/GD/q+1v/k+GBL1zpQk+…
83F7E5B419C4C78F216FD952DB084D11	1	sdf	JChemExcelTwQAAB+LCAAAAAAABACtlDtuwzAMhnedgheIwIcokXPTMSm65CAZev5STprYVobYKEEI9ifyB0nJ/lYzRcaDUDpdf0irATEbVSIlPsLDUgKi7oAzf5q7w4URMcXLATOV2jqXTC1EwzDHLsIXLCVe+0qFsyjNVT62qFgl7rmUXVxmKue3VSJDa7P/VCEqsqujyGVRvuVW9rK3FjeU+5xVd9dS6lRLnzNz23XS8KhgrOX9jiIX3dvLuWy7L/Z3Ms+nbR3FZ8LTuqCBZFrXtIyxgXSkgepIA7VRN5CNsUF9pA6Eo4JOdBUbqP8FlvQE8Hk+pl+9hHI4TwQAAA==
601AC861E0981698C7084C624AAFF27E	1	sdf	JChemExceljQ0AAB+LCAAAAAAABACtlk1ygzAMhfecwhfAY0mWf9ZNl2mnmx6ki56/whnq1HJJwDBMhnxRHnqyLPjglNihmwmn69c3cEgGEDMEyJDwYn6PaTIUDGVjXDmhfNYj52w+0Tk3Ld+clavl9xmtj+zu2LtZJbbORoUs3a5W9mL+JrKpEsHzTSUCclcFH6mA9ZhyN5ddjtZcvGWK/VweOqq5eJv5n7o8zAUtePLdXHY4Qps4npDLqsI2Hu4Xshyx72hHLt5ikm0w6IjlH0Cj1a25jNSl7iPl6HmV+ZTenTd6d0cuG737/BrdqWxMhidU1t7dmFIPVWrvjuRyyg6YT9nTc+3dkbrUfaTqsqNfai7qeXSoumhdGO+XgWfjXV1GcpGpAjxcl…
A1F96EA501E97B18BEC2BB4CFDC9F23A	1	sdf	JChemExcel6Q0AAB+LCAAAAAAABACtlk1SwzAMhfc5hS5QjyX5d01ZAsOGg7Dg/LykUxwiT0NiMplO+1V+0ZMSOe+xlOjFX1Snl88vjqkQi1ROXLnIlX6OaSLNFDzR7eTlsx21VvoQ7/2EH5fgpEAK39il6JdI7/Cvpze6Szw6NyriQo5rlSf6ncgDFXUxS7iplJJjV0X2VLA25trN5YCjlou6zNLPZddRyyU4iPTrspuLOA7az+WAI3ZBynAua5V6+n7x8BHiTnX3VO4rxhzRg1z+7uhXLufr0p4j4+iASsQK1tF7N2JtHM4luaBeBju9UnkwGXZVMp6jkHem1AGVkYmZMRnqPzi6q4xUt2DWaR7tdMW9W3g0l6YyUpfmaKTTTeV8py88r5A0l…
6692292BF091328E0896288DB8650FD9	1	sdf	JChemExcelYwUAAB+LCAAAAAAABACtk01uxCAMhfecwhcgsh1MYN0ZaTYzVTc9SBc9fx3yKzwzIlGRFcEX8XjPJF+SkiCj74O7//ySxATEPVLEyMgXWIdzQGEswFJUntvIOcM3I6IbV9jprLynLso0m9kNFol3NasMFGRS4X6QncrHqsLtKtxpqr3KZ7sX6gKnPO1NLPjUS7uK3zp03MuaSFUC8bm+bA68SXTmjry5o0OJqm6cTLTctOlLeyL/prsnE738Xqi5u/+TyP5HzYm4uKW954n2BcWKhiqcK0gslbK3pooGe5rSZE/TRbYKGQitglKyCkrZKvAzqohs4pGGmt4Bro+L+wPo2YV2YwUAAA==
6B3D11A2A4C12095300DF9B23BBCB474	1	sdf	JChemExcel8wMAAB+LCAAAAAAABAClk0sSgjAMhvc9RS5AJ0mb0q7FJTpuPIgLz28pigxBXnYyDHxtP/7wuEmMgoyVE9M+niQhArEjCog+cQPDMAYIu4K+qBy/I6UEd0ZE012hrclLd8YWA0vP8izCFT6KpZpYyLKrx5bTYOE1C1nPMfV7IwvOWlazDJbqvfe/jrLFE893tMOinsuuLJM+jjzdaqGjg1l+viPanEV/L5uzcLlPrjChbhLAFOQ1zUg0lWJkTWu9NqOoM2Sa9Fqepan8qTSeMC3A+dKYF2/Yyy3zAwAA
AAF079A0B9CD6B0A9DBEDAE04C4D5AA0	1	sdf	JChemExcelOQQAAB+LCAAAAAAABAClkzFuwzAMRXedghcoQVIiRc5Nx7TokoNkyPmryGhcWEbtOIJgUM8fH+SH9K3uSkJv2dL5emM1B1I2rsLZ5QSPlRIwAxPAtLl/5xURcBEiSvcTYzXSqfLC5V4Rtr8EX/Br8d/uLoKlKk0uRTz+uLzvd8nIHuu9zC6y30XQzA5OlDEox8ZEvN+F0B7Vs70UNPbyai6zyyu5KOYsW7lsuhhSqesTHerleLrck+MFbSiPtKHSqS2ojlrtqqW20TpqG/JR22iM2ugve4Xy4gqkM8DH5yn9AA4MtKw5BAAA
5C1C8F9BE84F5AFFFA9DA1870DD6248B	1	sdf	JChemExcel8QQAAB+LCAAAAAAABACllEtuxCAMhvecwheo5QcYvO5U6mY6mk0P0kXPX0I0zYNokmgQisyP8vFjW9xTKYmE3jSH688vJyvAIoWNMqtc4H+EAKx1D4Da5PadhrvDtxBRGFaCMScaI0nqQ0RYdwk+4YF4NhtFkYunIWIskeOM8g5LI4cogmY2p9yOe5luxBil+KaXXQpjNtq+0Qkvik5jTp94OZEXRuJFXk7V6OGF0GhR6RM3imhc4k6l5biXV7pu8vJKvyRUlb0a7VIMKebtvBz2Iq0XeN4Ro6pNspUaV60TmpR6Vdq/a7VKuT+tqqU/rS68Jzgw9YSqck/w9iKtCFViXatXgI+vS/gDHeANRPEEAAA=
4FA59DC3E45E530773970BCD168229A9	1	sdf	JChemExcelJQMAAB+LCAAAAAAABAClksEOwjAIhu88BS+wBmjp6Nl53IwXH8SDz+/W6Wa6RuNGSEO/lj9Ae1UzJaHGG/T3B2s0ZBHjSJGCdLgYAKIhtoiUnfO6WkoJb0JEMO3YiW91isRx8GGKyI2nhCd8S3xzmDNMlGa9IJZ2qTSvjGMqHx2RazloVUV+qYijKHWVYc9c1t4OdNRsarn8U0tRwQ4VzpPjgo7IV2nY0hFpprGgcXs35l9coVY8IPSI56GDJ0GUSG0lAwAA
83D51F78009C341A6916C16DEA2B97B2	1	sdf	JChemExceljQYAAB+LCAAAAAAABACllUFuhDAMRfecIheYKN+J7WTd6XKm6qYH6aLnr5PAtCKotClCCB7hyf4h8Mo5c6BwiWW5vX+AJTsQZUhIULq6x7YsDuqQnQttRzt+baUU90YhhKVeBW9n9f7lcbaxF7cpftpXiyJxtyQQf7M8zVjgKeqxBWcW+JhRukWJ0lxH8CBtuZDnoOGwFjrvKNqc/dNimSLHZokemniuI3si9Y6GXP5Ui0aVbkmik7XAC/ocDR3df28hn2LrwywhZ5p768gXaOwWZdZZC2fUZy/JZrocp3tqsT5EmoUtF1vik+mqIK61FJa5dG0Nqqy5FJpN174HzKXXEpCmViPae4kdjRvFjqZxrCEeqSEZqSFtVHY0H9ZwQA2V0…
FC7DC885E2C836B28A2CD461E5F71F8B	1	sdf	JChemExceltQEAAB+LCAAAAAAABAClUEEOwzAIu/MKf6AVkNCQ87pjO+2yh+yw92/Npiateqg0hJAxsmVxN3dj5S4yTc+X2OAQVZeBgyUdsRYREIEAcNO1cs54KDPTskmvIdmCuE8Sf+hzZczYWhw3fRWuxo22ost5lzVL91+WXYKKbmddBNAyN6yWrx6wscyGnYDrPNIbPcU0LrUBAAA=
534E082EA5CC46FDEBD2E187D79A25D9	1	sdf	JChemExcelOwMAAB+LCAAAAAAABACdkjsOwyAMQHdO4QsE2Y5NYG46JlWXHqRDz1+HVPkRVS3IAzzMkw3cNUZFxkbIDc8XqbKioFLCIJF7WIZzADEHbmIdKSV4MCK6aYW+I9Fpxh4D68xsF+EGe8V5HCzkue22lsvvFvLCMc1no7W3sYwVluZztqqWpSOzCHFlR0UFNZbmSy1/vdFaQe3tkn2THDtq6zbv7aghKakhLQ2GQplrqCtzQ/7bx1w+oQPAdezdGxr8U5w7AwAA
26BE911066FEC06F37B91D267AF63EC5	1	sdf	JChemExcelBwUAAB+LCAAAAAAABAClk80OgjAMgO97ir4AS9v9sJ3BoxovPogHn99ag+AmRMfSkPHRfulKdgkpBWTsPJvj7U4hJiDmRBEjMo/wXsYAuWcAapA+55VzhisjopGXDm1PPjw5W4ysO7TyFeEEk2IrzKJCLb4PuGADfDayaVntZfinl8lCll3faCHrOeVXbeKVE/1u6eYJ7TiRWDztnktXzeXc8qf3nWiubZ/ubHHWtfayuAFOdtw8l/0W1jsiEQvqistjFPmaCgpa8UGDGstcQX2dKyjVuUJzTTMQ1gavtMxlIKqoIOKv1JXeI8DhNJoH8bAjnQcFAAA=
DA55C77C8684EF78812A9781CF6EAC14	1	sdf	JChemExcelMQYAAB+LCAAAAAAABACllE1ugzAQRvecYi6ANT8ez3jdVOomqbrpQbro+TsYEtI4SlNACMHDfvpmDP5Qd0XGMctw/PomLQ7E7FSwKPEBLscwABUgA8B2UruuR60VPhkRh+mJUqnocTNSquY6MUzxFuENzopH52LJos3CyYrQleUFfgd5YOHEmReL1ihitZyez4LJXRYLKeLdLE9UROI290WK5m0WTEXnLHFXre7NEnMFdVtfYn1ZZLawb62IUxHzeS6x3V/pPy2SRHl3ltUSHSLcW1FYlHnzGp27uydLzHWcEoySNJtttZi0OsacYn/wK8v7f75dMVmyGFXeYuH219P1vz9Taajc0HyzSQwNaU+1zeUbGsj6sYG8p4Fqb6hA2I0NR…
8EE80CFAE331FCF6273EBA43D57167EE	1	sdf	JChemExceltQgAAB+LCAAAAAAABACtlE1ywyAMhfc+hS5gBglkYN10mXa66UG66Pkr23FwLQr1j8eTcb6Qx3uS8AfHyJZs7313//pGHiIgUcQBHSHd4Hl1HZAD8gB2unH6zFdKCT7JWtuN38hEDkkeemuETSsfT++wSNTuhwp652cVj8QrlZcjKmjIhbIKtlTQeIppVhn4aKKsQsYHtkUv1FKxJqDnWSXGX4l2eHl2pualVZf+Ei/9JXXpc6eVl//Py0rFSTY6nUjNy47qVmZ3h5fco8oJaFY3q6jTuMvLMnUn6gKVRIfeL5V5aZ7GS+Zl9cY8cRrBGQ5UTnTIS6VHzbpkL8d7hNM+uKFuocOGer1WEGvK039x/YPQ8BeNWkFQ0jQBWuVMEGJxr…
137EADF47FDA688B98E6858B7E013970	1	sdf	JChemExcellwMAAB+LCAAAAAAABAClk88OwiAMh+88RV9A0hYK9Ow8qvHig3jw+e2Yf5gsZiohC3yjX3502UlKEWTcRHH7y5UkFSDmQgmVlQd4DucAtE6sk+rzNVQVzoyIbtyhl5TLuCKvQcPE7C3CER6KT7OzEMXWsoV5kA8W8hyEp9rEGhctK7JowTHBBj2JtFkO31jutb1l/Y2sFlXznzcyS+BqsVVhzr/2BVF0tJCXnNos67+01ZIgTVlySPKLhWvnqO3fRMNbS11FsaeGpKeGUk95kdrZXGlqqaHSn831b+IZ3QPsDoO7AdupW2uXAwAA
F356D216507C2B33454828BF6691D9AC	1	sdf	JChemExcel3QMAAB+LCAAAAAAABACdk0EOgyAQRfecYi4gmRkZHNa1STfadNODdNHzV9FWC9aqhBD8wPf5HW6iKshYOG+ax5PEKxCzkkd1FdfwacYAIUAAwNgpjlMLIcCdEdH0T2gdsfQztuRKN2jdKsIF3hZrfXRRlvgWso41zFxO8A2y4kKWy2qZ5bSZpRhPLLFct3/RxIK2IieLLPzfxcsPlh3pskXPyyztkX80JbQ73SmXImPZkW5GcMCFY0XRvK4GtUxKbVBdVH2iSr5X4q7Ut1Or3KFTNXfQePtyldKSMQ3Aua3NC8xF+/ndAwAA
1EB0C8F9936688A6693D2F4D13C941A8	1	sdf	JChemExcelgQMAAB+LCAAAAAAABAClk8EOwiAMhu88RV9gpC0U6Nl5nMaLD+LB55exzBlGdJuEkObj56ct4SYpCTJ2Pprh8SQJCYhZKaBI5B7ewxgABUgAWCaVdRmqCndGxKyDDi0p+ZGjjeRlivIuwhVmi2/TTCeEXbmFLHHED5fTdhey7KI0c1lcaLPLWBvhwYrIqvCviniPyxztz4VtCKH9Rju666xLqM2KjuTyR3epdI4qmpFb04x8oaGistZKUdXaTONaG8sPaVCtntUMAOdLb17Ne8WYgQMAAA==
3B560CA5BB7715A389DFC05BA43422C9	1	sdf	JChemExcelJQMAAB+LCAAAAAAABACdUssSwiAMvPMV+QGZbCA8ztZjdbz4IR78fimdWqUdbc1kmMyyLFnIVVNSFj74ZPr7AxoSMTggMhyko1cYQ5SIIhHXRF3nyDnTTZi58OjAFhl+wNlGeB2rsst0oUniW5rxhIqrt8BCIr+pHLerwIqLutrLrILNKoM38J+OYLPKL0eyR2Wq9vciNoSw/kc7XtdZlzivOtrcC6pnNGiB3BItkK9oaFBdcrWyWq7WKW65sY73J9oTnc6deQJ1RUtnJQMAAA==
CEB1937F7015E2FA3AAC49312EF27D72	1	sdf	JChemExcelEQIAAB+LCAAAAAAABACdj0EKw0AIRfee4l8gQe04OPtkmZZS6EGyyPk7CU3SGbLpiIg++R99mruxchcSTfMiFh2i6hJFgumAI4gAAwLAP3lGSglvZWZaJ+5dbd13R5dZ3jIeKC2us3TZtWf3anNpv0X6aPz9qLrlr48qbYOLALrVgmZ0u6RhqzW1mk7AeB/oA/1JV8IRAgAA
668348E2A377E3C5E12D44DDA9E194D4	1	sdf	JChemExceltQgAAB+LCAAAAAAABACdVUtygzAM3XMKXyAefSxZWjddpp1uepAuev7KQNIMpiUxwzDmIT0/SZb4EDMBgpPAdPn6RlFLSGSoYEx0TrdrmhJxopISzDfOz9/L3dMnAcAULyfItVptq5IZlJsF5PgK6T1dKf67ZxbMiKX5njiLkN6xvDzOAlnJS1tRjmhplwWPWcwWLZQRQMcigkyovsSmKHVUS1VbWQBG84JZqqwsWAsORRQezHNOey1PsYABXTNUfTgvpHVZQdEyWiM3XCtT2fbPCx1nt5qtLA6+X+lDLZS5wOpLrsOnroRz88XMgjyaXbUys0QHsPiQlnZeauVFSxTahrLbcrr0dLDUWI5qUaY1G+yDkyEUFPbVl4iHO6DIPFX6+…
E2852B18085E6D0238DA1CE6FA669020	1	sdf	JChemExcelJQMAAB+LCAAAAAAABAClkkkOwyAMRfecwhcI8hAbWDddplU3PUgXPX8JkTLBJqllWegB35/hpTEqMnZKbvx8SS0CMUcyNBEeYAnnACJAAMBNrpFSgjcjYl4HHXpK1E8cfaBe51GeRXjCXqKdbt6hLKULeeKAG5XbNZWkjNe8kGcJ2jzRCS+rg39OxN7M2rd7QkW8RExNLyfuZfEyvTnhpZemLFPqjmYkpR5pX6/NSGuakdXUyi9u0HjsNgLcH4P7AZusQW0lAwAA
C773D28E559CFBC87496566BCE072F01	1	sdf	JChemExceloQ4AAB+LCAAAAAAABACdlktuGzEMhvc+hS5ggU9JXDcFukmLbnqQLnr+UtIkTYZKJ5YxMODP8g/y50P+qa0pENyVbs+//6AqKTQCNGwM9JReX7dbYktCKcF4cLz/e5lZ+kUAcOufMKuYn013ySKsnUH2byF9Sy8S/3uGCmUuRaeKauE3Kl8eUWmVWlfhbKCwp8JZ3KojI+0+7GWkBW3GggJtGQteq4DbMVWq0WYsmKtInSpAbdsXKK1X5k7ukOluRqQjAldhFth1t7ENFczF6nZGStimCr2P5QEVyVgZp0oVkD1fJNfZsd2Xirjni2RryjMWNaVlLHStIso9jztkK7I505qpqE6VhraO5VKlZKi1TpVSd2tUcoHRse4Lw5iFDZWah…
53E7CD0E9290517DA44B1ED37958872A	1	sdf	JChemExceldQcAAB+LCAAAAAAABACllUFuAyEMRfdzCi5Q5G8wmHWTZVp104N00fP3E1VtImcVIzRi3misZyzDh7mbqLxYOy5f37DhBaqOIcNUT+VvHEdRKVilyM38H2ut8qkiclzfKtxsr0aFetsrqfwq5bXch3g8f6Os/QeH1Qnzp6JA6kDPugC1qa+si1bprWddtE6baZdW+9S0S2elh2ddOiuNlnUxVtrSLqO2Jpp1max0n1mXyUqvtIuz0i3tsnvakXXZPa0j6aK7p2fWRdnTDZZ12T095KHL+zMuvfoSfyYKN0SvzztK1CIl6pESWaREI1KiGSmRR0q0Il08nAMlAiIFj71ItSDmRoSYGxFibkSIuREh5kaEmBsRYm6kvC733t/QSynnt…
E6607FB7A6446C60F08B3BA99EC985D5	1	sdf	JChemExcel3QMAAB+LCAAAAAAABAClkz0OwyAMRndO4QsU2cYGMzcdE6lLD9Kh56+TVm1SMjQCIWQe4tMTP1c1U2Q8qYTx/iDNBsRslDFJ5gE+LQQgBKgAuOrfVmuFGyNimGcc2VJ+VSRJ5gqjryJMsI3Y7++UWg1flarWVcr5/5QUC7HuuhxIkShcul3UDUh6XTTa26BxOXC6OWrBbpfiNy37LodS/P2kXhfzm07Wdy7km5dxQx2lljqSljrSljrKLXVUWurIWmrL7/uldfmWWzoCXKYhPAGWkxpI3QMAAA==
1F9F2707A720D4B9E590246393A041C4	1	sdf	JChemExcelqwQAAB+LCAAAAAAABAClk0FywyAMRfecQhcwI30jLNZNl0mmmxwki5w/mDROCzROXEbDmA88f0n2l5opgwdVtz9fRKORACaRLUTsaBnO5Y05iEtImR8jpUQnMLObV+wnCTo/wXOE3rS8y3SkO+JZVBTxGKeflI+FgjWK+ABLt7sG5S5l1ctCGb7vbqIsGWVKEPQzeoFSOehRZIUyPPHyVo8eDv6s7ute2k6/4QVewhj+W11406nf6U1etmeEUrkcsVLHqqSuSKFVs6TVL+KKFNuzWZruL/ylWnsWXTVLqSUEkvoTcLMk0lVR+90TfR527grcsV1tqwQAAA==
49FC48210CF6646B5AA39080FA612E01	1	sdf	JChemExcelyQIAAB+LCAAAAAAABAClkksOgzAMRPc5xVyAyHbifNalS6i66UG66PkLKQUKCJXWsiJnEj+NnFw1JSWhSoNp7g/WkMAiiQMF56TGGMYAEQgAleSyTpFzxk2IyPQ7sRRE+4psZD9U3SmhxRuxl4XCVlzcppzwaWSHQjaJ0ovnJeVNygEvYtk7P6NcvqdMXobe/7xUq7kc8rJw8ANFyvx59i8G1S0exhTJr9Xurq5VLcQNNZaOmdoA57Y2T7RwLlnJAgAA
D33801E10B91C770F891B4C8E8A2BD0D	1	sdf	JChemExcellwMAAB+LCAAAAAAABACtk0EOgyAQRfecYi4AGUYGhnXt0jbd9CBd9PwdsbEiTWO0ZELk+XkBwRuLMBJaTmZ4PD1HAU8kPiKHSD3MzRiAXAoX9Wk5Z7gTIppxhC75wOMTOYzEE9O3CFeoFd9rZfGOurS0nLZbvAskeZorxHjQYt9zd1nmHakleNq5o2YFhy27v4v9yxnZH2e0+b54vWylr6iirvQVVRTarCJus4pim1WU2iwVus4qkpZK+ZtqwwBwvvTmBRyJxcWXAwAA
1A42F035CD7393CA7796EF3CEFEF5C0F	1	sdf	JChemExcelvQYAAB+LCAAAAAAABACllU1uxCAMhfecwhcoso0xZt2p1M206qYH6aLnLyHN5Ido8hehiDzQp2c/UL6iWUTGl2ju/vNLUQ2IA5KiMfENHo9zQGUtAWAdVN/jk3OGb0ZE132RT4qxnxWYdDP0ZRXhHQbEs1Ep7CVF7CnClieUV5gb2UVBrximlM/9XqYVmZCsetlBQVFareiUF/aqs+4eoARPlrcqOtBd9hxn3T2Q9OjlWkX5P98n54WP9OX82R29XDl14pVMNjLaUdHg5UpGo5crGUUfAm9ltEnRco/Sel9OeTmfEdc7UoYu1DAszFRZXClXpbiq6iLanpDavUWy1kNRc+shAWFDKBK1VXQqN4RODS0hAEm7t6ix5RZVW4LWv8uKa…
7944E74152767DD876A1AD4B853F792D	1	sdf	JChemExcelTQUAAB+LCAAAAAAABACllEtyxCAMRPecQhcYSi0QRutMlpPPJgfJIuePjOOZlHEl/qgoF35utyUQftdalYUvauH2+QUtlSBiKFwAudI9QiBkQiLiNtCujzAz+hBmDn5z4QhzuQfHAVmnmT9leqXZ4q8RpjdUUvsKImTgXy5P210QJQ26msvDBZtdxtrABytCNJX/KpI9LvNsfy4SSynre7RjXe4up9YlxVTZzu50jmx6uuty9FTWc3nb7qLeuzlNLprsYC4aReSnogw5XFGyIU+51Dyfy30uaH2JBXWUeuooN1oWVHutNtVS63TotY5qr3VqvdYIy/YNIwJ6Cv/nrdK+tpHmxRENN6Lnl2v4BuKUGvZNBQAA
60318A6CD4DE855A5825CA57CEC158BF	1	sdf	JChemExcel3QMAAB+LCAAAAAAABAClk8EOwiAMQO98RX/Api1Q6Nl5nMaLH+LB75exzOm2uOkIIeXRvLRNuMacIwkdlFx7f3DUDCxirBTZSwOv5RwwARgA1c31HJeZwU2IyHU3xlQMfZQDhy4iLK8EFxgU33a1CIYUqbcEyfZmOW63eORsy7WMFt5uEVTVPzvyaORtpaMNtQwWQn1Fv9YSUDmHvXMZLXvmEtF7WZvLqkWRQlruaHMtpWGZtO0q8nNaUKiUJzTOcwvSSnVC0zy3oDz3pvr7prlWv6V80BbgdG7cE5GVVibdAwAA
E444A2D2A325BAD80621192D1220C6F8	1	sdf	JChemExcel3QMAAB+LCAAAAAAABAClk8EOwjAIQO/9Cn5AArSlcFaP03jxQzz4/dYuOt0WN7VpFvpKXoCsp2yWSWijHLrLlbMasIixSowiO3iuEIAJwAGobW7fYbk7nIWIwv3EWJRyH1nidI8I6y3BER6KT7tZBFPJ1FuSmL9YtustEdl8vpbBIustgqr6Y0cRnaIvdLSiloeFUJ/Rt7UkVLb071wGyz9zyVh/t6W5LFoUKZX5jlbXwq1nHtGK4pRWlBrVEc3T3Nyy+PWip2WaW5FNvaW9vnGut2f5TjuA/WEXboV/l87dAwAA
EFBAF00BD076FEB4A860462E250C8769	1	sdf	JChemExcelvwwAAB+LCAAAAAAABACdVsty2zAMvOsr+APh4E3w3OSYdHrph/TQ7y8kUUlryJVNj8YjrenV7gKE9EPdFQhejJb3X79RzQsSORoSKL2Wz8+yFJbCVgpsB27fX5/ee/lJALDExQvWbuTrmVaXxusKqPErlO/loPjfsbFQpe68s0Bf7/3J8u1xFqyOIT3OpAoZnbLgtRYw31i4mqDOOcIqAH1nibDPHV1qiXSVYVelwjqXC9WmvY8zVJxzBFFf76dansoFgX0/a7rxzeWCMFjUm8x2HZq24Q22Ls5a6JqlNxosxnjedZdauCpJ2x2RyOQ+ksqMgwXaHUeX6Up158Firn1Oi1brMFgURebStUhjny9RLWqTO6BVkN6OHTXvqMvRL402v…
E419EE91DE8EDB8E6CCE9B444D8EEDCF	1	sdf	JChemExcelbQIAAB+LCAAAAAAABAClkjEOwyAMRXdO8S8QZAwmZm46plWXHqRDz18KVZNQhiqxLEt8859sxE1UhZiG6M38eDqJCsesLuYqPOEbxgAREIBWuURKCXcmIvM+kVWW0nc2sKaq5S7hhC2in6Z62Y9SvaMLso/CliL3Kdf/KctGH++xjYZjszQT7KC4/DClbtQs+VJbNfzeDeU3dNTYEmbgfJnMCzUGRxVtAgAA
49798060B45AF04AC738873CF8CE4AF4	1	sdf	JChemExcelqwMAAB+LCAAAAAAABAClUcsSwiAQu/MV+QE6y+JSOKujl/q4+CEe/H6B1mop49TKAMukSRrYq3gvxKTdRnX3hxHnYZiDcSRWeIdxKAUEwAP0Md8jhIAbE1HkQVPjyIZ0Mo0Tykxq4lfCGVkpU6Nyql5hDEnvwraVD5cLvusnLsKWepcgvC5LvJGlrNWjX+GyLItnGVyG0z8uL+3Kd3m71LMs6dHYXz3L8lOnC+2KdzEA532CRshW0U3eS1Tm3Ai5ORqhtor6KhrKv3XA9njIMRJfx5WC5toO1aeamPvTTj0Bg3nPBKsDAAA=
2B263C73367312C7CC02BC3D9494371A	1	sdf	JChemExcelbQIAAB+LCAAAAAAABAClkjEOwyAMRXdO8S8QZBtsYG46JlKXHqRDz19KpDZpGBLVshB6hu8vyzfNWUloMHXT48lqGSyS2SioyYhPOAcYoACt8hulFNyFiOo7DOS5cHxz8omjLrdaJczYSvTTLT9UQuvCniXRSuVyXIW9hKRdL6dUisrfXsSbWX8uJ1SCD5lK18vh6XI1084NrSjsaUVxT2Pbhl+qbU22dAKu8+heY2k0D20CAAA=
486C16AA8FE2B75C08B78CDD889D5518	1	sdf	JChemExcelEQIAAB+LCAAAAAAABAClkTEOwjAMRfec4l+gke3EiTNTxoJYOAgD56eJgDaFARXLipRn+Um2L2qmJDSk5KbbnTUZWMQ4MUmUEe9wDlAgArTKJUopuAoRufoTH7PW+sA+ipXKyM9Vwhm94ns+LZREq4V85qgry+F3C3sJ+W8LeZM20at3p2XTu2MvPC+mvR2dUfikoV1sS2M7ZU8n4Hga3QOjQz+TEQIAAA==
8B65DF76D4A842EC6A71A518BC995BE5	1	sdf	JChemExcelOwMAAB+LCAAAAAAABACtkj0OwjAMhfecwhcgsp04iWfK2CIWDsLA+XFTVFrSoSpYlhV98Xtyfm5SiiDjKWXXP54kqQAxF0qYMXIHczgHUGriIj+hqnBnRLQ+OKGnmPLI2QehMq7Q2y7CFdYW2+kmhaRcteQ1aFi4nPe7kOfC/M9ZiOLxWYLwpE2s8ZgLei0Y3vcscnCWWfuLi2lRNW+eaNjrQvY0ta6ooVDrN41tryFpqaHUUkO5pbn+7Q3fhvYAl6FzLw/t2fw7AwAA
AFB70D0D36B33BEB62D102F873FE384F	1	sdf	JChemExcellwMAAB+LCAAAAAAABACtk80OwiAMgO88RV9gpO0olLPzuBkvPogHn9+KZn/sMJ2kIfBBPkoJV1EVZGyiuv7+IIkKxKwUUSVzB2NzDiCXwFlMLecMN0ZE95qht1FZZx+S4IxdYKnYjo8lUZC3BSPLzHLabyEfWPP/ciHPbTqcC3rlRS6/WJqpzt9bxhuZJdCv1a0yOGxZ1WXYayF74NIvqKG29Gsa6r2GpKaGYk0NpZoa0ppq+Tcbp1W0BzgPnXsCcQeZy5cDAAA=
0997011A5165B579C7E9666CE151C45E	1	sdf	JChemExcel0QcAAB+LCAAAAAAABACllUFOxDAMRfc5hS9AZDuJY68ZlgNiw0FYcH7cjGCgHtERjqIqfY1+/a3f9HWoDmR8ECvn9w8aokDMSkLWmU/wPUoBJmAEuExa1+swM3hjRCzbXa9zqGyrVsfkvq2w+lOER/iS+GsulVH7bHhRMe2WVelV0f6pIpV0jqwjqYacdjSrkPRsLVpbQzuohe5XyXTXKvaRdmSeOjtydKRC6HnpLVkLkedFNdndHyqJ7rqKYUs7Yk/dnNnuNs8Lc7aW7nmRdC1XlUx3/awTSjvaTqkhWUdXleDo5V4VDyXvolkWajdpj9TRiNSRROpoRupIF6UdtbjX/JMN1BFRpAQUvTmiFt620ejNEUVvjih6c0TRmyPSm9RWP…
9746305673BA2464ADC03D643C26B4E6	1	sdf	JChemExcelMwIAAB+LCAAAAAAABACdT0sSwjAI3ecU7wLtEBpisraObupn40FceH5DprZNrDrKECAP3hu4SAhCTM2GzHC7W/EBljlaT2I77jGZMYAADqCFzxZjxJWJyOiP2sCi/WaqEpa6hBMyU0qh2kuVJ3euzvjMf6Py/y629ULjRdUuP11UcV9Uvl9kAc6xQBPUraJuFZUcF+gAbA/7LKLzTXpa5+w068Tu2JsH9VzobjMCAAA=
676F134FB418C3148598493B0900CC45	1	sdf	JChemExcelqQMAAB+LCAAAAAAABAClkzsOgzAMQPecwhcgsp3/XKp2AalLD9Kh528wCEgidQiRicLDfkoMvFyMDhmHQGr6fMn5CMSGyCOT4RH2oRRAksBTHCOlBG9GRLXcoc4reW602VYbm0EqTSmqo7KwtsGdLTf4X19YAlm3WtCzu2ohzSZ0Wkhbjmmtjdx7ot0yHB26cKJssdTfl2oHly29faH8gmUuKMunVtOMbEszclJR0Ix8m5tRaHMzim1ulP+mzrVCy9wJ4PZ8CF2vhdznUf0AEH79n6kDAAA=
0D723D4E0AE8820977AF6F5C5588BFB1	1	sdf	JChemExcelBwUAAB+LCAAAAAAABAClk80OwiAMgO88RV9gpC2Un7OaeNmMFx/Eg88vY+omOKOMNEv3rXzpGjhLCIKMnWfVX28kLgAxB3IYhHkPr6UUkBkDMAfl57xijHBhRFTjG+qU5e+knUzZgx3hqfgWhYW19bK07OC9kXVLh9qTlcmCjmVhGf7pZdWya7GQZuMbLaQthzjtDbwyl98t3TznDX+ULJba51J0sNnSPpfZYrRp7WVx6kzK3uZyajkv7RbOd4SWN2WiJiNXUFtcKZWR1FTyXi5oQr6uTSjUtQnFujYCYV0rmZa1DEQVTYj4IzWltwc4DHt1BxwCBHEHBQAA
F2F7A34862442173EDC44BE19EB65CF7	1	sdf	JChemExcel3wIAAB+LCAAAAAAABAClkj0OwyAMhXdO4QsE2QbzMzcd06pLD9Kh569DqiSEDhVBlgUfz08YeEhKgoxDdGZ6vUlCAmJOFDA45BHWYQxALIG72EbOGZ6MiGZeoY3kZZ6xxcCyMN1FuENt8TsOLmTZxb3L5X8Xsp5TXmoTC550Gb61XS5rR+riiTs7ak5w2qX3XkgfuOSKKnIlV1SRb7WKpNUqCq02lP931HKhtXYCuN5G8wHHFE0b3wIAAA==
45CF2571D4BA4C494C0C4DDFEB226923	1	sdf	JChemExcelTQUAAB+LCAAAAAAABAClkzluxDAMRXudghcYgZ8itdSZlJOlyUFS5Pyh7XgmsIzECyEY8jP1zS9R71arsfClaLh9fsFyJTZkFIE2udI9QiAoIRHxODA+H9Faow9h5uAvF45onu7BsUBtmvlXpleaJf4aYVphksa/IEIK/1J52q6CKKnYai0PFdmsMngDH3SE2Ez+c4Q9KvNsfy0Sc87rZ7RjX+4qp/YlxVS5nT1pjdzsdNdp9FLWa3nbrmLeu5omFUvtYC0WReTHkUIOO0qt6FRL1fle7lPB2AtYUEepp450pFhQ63Md5T7XaelzHdU+12nrcxuBO+oI6CkIvbeB9t4GqotrEW5Ezy/X8A0I7a5OTQUAAA==
BC053DAE26FEFDEEE2F1370EB83CE530	1	sdf	JChemExcelOQQAAB+LCAAAAAAABAClkz0OwyAMRndO4QsU2QaDPTcd06pLD9Kh56/zozYRmQKykHlInx6yeIqqIOOlShjfH5KiQMxKBSsjD/BbIQAREAJs67/MDF6MiGE6cWRNZekopzx1GP0W4Qr7iONaU8wUl05E7FxKipVYel1yzFy7XcQNKPe6SNTVoMelRKnY7VJ90rnbpfqkLfW6qE866aHL44wLxUSaz6SQK8z7jjpKLXWUW+pIWuqotNRRbakjbakja6nNP/uALg/Z0BHgdh/CFzsC1eo5BAAA
8A0D22AE39CC00BBBD759562E36EC1BE	1	sdf	JChemExcelvQYAAB+LCAAAAAAABACllEFuxDAIRfc5hS9QC7AxsO50Oa266UG66Pn7k5HaGTGrYFmR8yzQI4h8qruS0Iut7fr9w7q8sYjzIqMpl/a3tq0x7qw1utv/KyLalxDRtr9Zj+nHvfbJw/cTddxSe22PKZ7vI4v3tURvWYh4nMsSfZhVXRgRwbPogixOGlUX7ipUdpEuY5ZdBJ2OUXUZ6PTNoOIy0WkvuyA2xKouik6bVF0WOs1lF0OnV9kFM620qi77TCtXXfaZjucuH2dcZmdb40wWhMvxfKBAI1OgmSmQZgq0MgWyTIE8U6DINPATShSIOVPGeGcqjXNtQJxrA+JcGxDn2oA417ZTP77nHb229vZ+2X4BF3Vkfb0GAAA=
D6F02389026A825B1F4E766975BA2163	1	sdf	JChemExcellwMAAB+LCAAAAAAABACtkz0OwjAMhfecwhcgsp04tmfKCIiFgzBwftwW8ZcOqBBZkful78VxlJOYCTJuVNP+ciVpBsRs1NBq5QEeIyUAnwJf4jncHc6MiGn8oszGPGaci5CNGeZYRTjCu8VypFkhTW328+LlxWX7tcsGM9Wm/6yFqK6rZexLEZ61jb2uc8HshuV+NpGVtTy0v7iEtrDrnMWV66ruhhbddbEvh29dKC54mt9ooDLNn7T2/waSngZqPQ2kPQ1k/W46vZuF3Tq6B9gdhnQDYIQE5pcDAAA=
D96136A7205B65C922EF717250C055CF	1	sdf	JChemExcelbQIAAB+LCAAAAAAABAClUkkOwjAMvPsV84FGjhtnOdMeC+LCQzjwfkKKuoQcoFiWlYw9o3GUq8aoLNyFSNP9YdVHcLLBes5nGbAEEeABBXiTa6SUcBNmpteNTRQtfWucxDRjucu4YC/RTpq50geducE63aicvlcRw17aKj94WTd6cw95WTbq/vNSOTigYvPDlLpDM9SXWqPuc9aV39BAfa0wAeN5oCdSUDQHbQIAAA==
5A1F16AF9F82076C0471960F7BF90737	1	sdf	JChemExceldQcAAB+LCAAAAAAABAClkzFuwzAMRXefQhcIQVKiRM5Nx7To0oN06Pn7naBNDGYoJEEw6Gf5439J/DB3Y+XTiO3y9S3WvYiqS+deTc/lb2xbUS4SpfDDvI+IKJ/KzBteTkLq7jsfZGyxV0z4yuWlHCWez6sKk41Wbyocta2qdNLucyr4QxrLXhm5TSY6qHDlaRW31veqUZf5RL8qlcbs7hYh6yE3leqzie4qSja9u4pbV/utkjabSCnCedUL9lTUVr00ajqWvRgcSFv1cr/3K146upGXvQycdFv2MnDSUVe9OE66+lMv7zNehOqxp/+tggbS6/NAgWqmQC1TIMsUqGcKNDIF8kyBItMowld/jxRIJK0FkpwNSHI2IMnZgCRnA5KcD…
0D2B56D4456C732DD9DAF5D5A311B726	1	sdf	JChemExcelgQMAAB+LCAAAAAAABAClk0EOAiEMRfecoheQlNJCu3ZcjsaNB3Hh+e2gUUdmYYQ0pDzCz0sazqIqSLhTDPP1lqQoJCJNBQtnmuC1QgAwAAXAj3ovM4MLIWJYThTNFB+diNjSYfRbhD2sI7arpeRYE8kjJXHm/1I4MtVhF3GDxKMuEvVpMOJSolQcdqmRlIddqk/a8qiL+qSzbrqcfk1J/rjtK+oo99QR99SR9NRR6amj2tPafsg31fZ11nQGOByncAd3h5YPgQMAAA==
24C1BB5B01330D4C48A7B2D448053EC5	1	sdf	JChemExcelGQcAAB+LCAAAAAAABACllUFOxDAMRfc9RS5A5O/EibNmWM6M2HAQFpyfnxECRp4FwlFUpa+q9b4st6/mbqLy5DjO7x+w4QWqjiGtDz2V73UcBavAS5Ff+2ettcqbishxu6tws30aFeptn6TyqZTncl/i8f6qsvYbXFYnzP9VBVIHetYFqE19ZV20Sm8966J12ky7tNqnpl06Oz0869LZabSsi7HTlnYZtTXRrMtkp/vMukx2eqVdnJ1uaZc9046sy55pHUkX3TM9sy7KmW6wrMue6SEPXa5/rcIoerveUaIWKVGPlMgiJRqREs1IiTxSohUp/wQSKBEQKfjBilQLYjYixGxEiNmIELMRIWYjQsxGhJDtXMrL5XR8Ar1LtLYZBwAA
06941574936FAA1BD4665E29CE36763B	1	sdf	JChemExcelOQQAAB+LCAAAAAAABAClk8FuwjAMhu95Cr/ALNuJHfs8kLjAtMsehAPPP5pqtIRoKhBFlfu1/fS7db/VXUnowyUdzxdWcyCmzJWIRXZwWykBMzABzJvbcVkRAT9CRGk6yxiUY6oEReeK8HqV4AB/iv92sxQ09jJVjF64rCyfcB9kk0XQzNaW0/YsS0eMRTyGWTZY2EOHHX1ttwiWqvRuFsZqNM7yhGXJQmh096Wf6EgxZ3n77RpSqeN5eSnL6x1Jm0teT+dMc0PW0dKNcWpIH6m2Z3t6RXVIvdn7ZPF4b7Q/e0C5NxwB9qdd+gU4EWHSOQQAAA==
854C290AEC79180582D33CCFE5E6EAE2	1	sdf	JChemExcellwMAAB+LCAAAAAAABACtkz0OwyAMhXdO4QsE2Q4/Zm46JlWXHqRDz1+XRg2EDhUpsizz8fRkjLh6EY+Mg4xmvj/IBwFiFgoojnmCzzIGIOXAIraVUoIbI6J57dBqlc/ZuuixYBeoLb7H6hLJ+bcLBvaFy+l3F7KOJf2vF7I8xsO9oBWueulxGbY5r9XScSN1cdQ73aaDwy69cyF94JwrqmjMeU9dq1XkW62i0GoVxVarSFqt5H+z17pMa+0McF4m8wS7mdHUlwMAAA==
9D59E1662BA223CD9EA09A4C674AFA91	1	sdf	JChemExcellwMAAB+LCAAAAAAABAClkzEOwyAMRXdO4QsU2Q4GMzcdk6pLD9Kh569LqyaEDBWxLASPr68vI26iKsh40uCmx5MkKhCzUsSMyiP8yjmAXBpXvVTOGe6MiO59Qm+7cs8+JMEVm6G22O+vS6IgHxeMLCuX8/8u5ANr3s1y7clCnod0OAt65SpLj8tpmfOB6ZpLoN7pNgkOu/TOheyBy1pRQ0NZtzS0WkPSag3FVmsotVpD2mq1/JutNhRaayeAyzy6FzhWk1SXAwAA
4775DB3D7F1A551ADE33382920BAA459	1	sdf	JChemExcel5wcAAB+LCAAAAAAABACllU1ywyAMhfc+BRcIox8kYN10mXS66UG66Pkr7CZpLCYeY4aF/BnePAlhf0opAgSnItPl+wdFS0CiigqCQudwH9MUCNsMMM8leIxaa/giAJjaU4pZM1lwgoiJSmMQ7S2Ea7hJvJpOpWr+r/IWno28VAGh3FQwcgHuqmx64chceMPLpgpFJS5dLzvqgrFC3fKyWReMWFPfy46MIKYC6WBdbC9xwoN1MZWUsraIIuaMY14wUkqyRFVZR1WAEZYIVfPQGdnelFj+chMaOyOrBmnpq3wMZGR7SYmGVJ56d/Vl2NF1996dvdQ85uV+Gw+piN0APPx9UctIsXuPhrzYmYMMnTTNfWlTV5RXDTvNKHlqSDzVG8UVz…
7191280AF2251B88F1C1F9B42BCDC351	1	sdf	JChemExcelyQIAAB+LCAAAAAAABACdksEOgyAMhu99ir6ApC0UynnuqMsue5Ad9vxT3NSomdOmIeWHfvlpuKuZklBlEZrnizUasohxZC8kNY4BgJgQIyKV5LJOkXPGhxAR9Dt24pP2lTgOPvQVue6U8IJfxK+EocNEaeAFsTyjtP9TJi/kEgfd9MJ7FHEUZY9y4EWf3lOU8UXVysvtiJeFgxOUbmyyGB4Uya/VTgpF5YWq67taftqGmgp9pjaI17aGN52j2fzJAgAA
D0D78E83A7B2D361473377467F8A7261	1	sdf	JChemExcelvwUAAB+LCAAAAAAABACllEtywyAQRPecgguImh4YPus4SzvlTQ6SRc4fhGwrASxZhKJU8DRq9bQoXSVGIaYpBnX++ob4qEngEZgZfNKPoZSGzFNTmSjXdaSU9CcTkZp3ZPKq3LfG3lY39qbvEluzUmHjgoypTGQCnCwq5Fl+qXwc8fJU5TKiAsM2SLcj3lOBcRzT8mzkJ7nsqrCBs67r5UAuDy/T+rX+kW5WceDBXFaVjXQPdATjZbyjKo2eF+yoTBu5DHoZPi/Txtl92QvKe1DRjGxlYKGurZU79RX1bW1Goa3Nm9jWZpRamjSoUcgI6Na2vWUEWygq2u2tQzOa/7p/PZy1fr+c1A/poKFzvwUAAA==
8944129CBB6F2A65D43EF652F41F0E54	1	sdf	JChemExcelvwUAAB+LCAAAAAAABACllEFuwyAQRfecgguA5g8MhnXTZVJl04N00fMX4yRugdgxRcjCz+PvPx/kq8QoxGRiVOevb0iIGswRAeTAJ/0YSmnIPDWViXJdR0pJfzIRqfmObF6V58662+rG3vRdYmtWKmz9JGMqhuwEL4sKBZZfKh9HvDxVuYyowLKbpNsR9lRgPce0vBv5SS68p8IW3vmulwO5PLyYdbf+kW5W8eB+LrsdrSob6R7oCDbIeEdVGiM7bTZyGfQyfF7Mxtl92QvKd1DRjFxlYKG+rZU7RUVDW5vRVGioaGxrM0otTRrUKGQEdGvb3jKCa/zOtNtbh2Y0/3X/ejhr/X45qR8Rhb2UvwUAAA==
D3367313B61FAC3CBB3C03844E4D1378	1	sdf	JChemExcelvwUAAB+LCAAAAAAABACllEtywyAQRPecgguImh4YBOs4SzuVTQ6SRc6fEfIvgBULU5QKPY1a0y2KT0lJiGlK2Ry/fyAxWTAnRJCPfLDXYYyFLNNSmSjX28g52y8mIrPckdNVee6dP6/O7M1eJLZmpcIuzDKmMpGbEWRVochyp/Kxp5eHKqcRFTj2s3Qd4T8VuMApr+8mHsxFfSD40O1lRy7XXqbb33ohXVUJ4H4u/LzKRro7HMFFGXdUpTHiaNrIZbCXh/vl+V5e2C8o30FFFfmqgZWGtlYuFBWNba2iuUtTSxXllmYLKjTeUUVAt7b1pgi+VVDa9dahipZT96/C0dr308H8AulzL6e/BQAA
832CA365DD2F31F99C8946E444DE3DDE	1	sdf	JChemExcelBQYAAB+LCAAAAAAABACllDFuwzAMRXefgheoQFKiRM5NxrTo0oN06Pn77QJtAnoKBcGQn6GPB1H0h7kbK78Eb7evb7HpJKouk5dOvdDf2DaSSWJEfDf/R0TQpzLztr/NtoRtX402I/q+4oavTK/0GHE+j5TVhhr/pqhD7akUb9Kj7OLNrUfVJRpOeBRdhGGgVRekRKyyi6DS4lUXRaVnr7r0JoPLLh2VNq26DFQ6VtXFsHeUXQyV9rLL3tNdTl3en3HpbUzxZ1IgocfzgQL1TIFGpkCWKdDMFGhlCuSZAkWmgWZLFEgkU0EzZKq4lpl2XLNMx/GXPqHzOKM7eiO6vl22H90p4hwFBgAA
A9313D6925F0FC60478FFF3A8D5089D7	1	sdf	JChemExcelqwQAAB+LCAAAAAAABAClkj0OwyAMhXdO4QsE2QYTmJuOadWlB+nQ89dpqvwUFCXEshB8yE/PhofEKMjYJDL9600SIhBzooDikDuYwhi9GBJwkXOklODJiGiGE9qWvAw7thhYRqa3CHdYS5TzT4Usu3apctmvQtZzTGNtZME6FbbknS96OdDR5KX51Z7zoiqeTk83VzngZVY5M5dsGjVemo2OKr1U/5dm4+/u9kL61N91RRW5nCryRSo5VRSKtM2polikKacJCIuUSl0UqCLKOu4BrrfOfAA73yvWqwQAAA==
A3B4CCA5EAFA54543910F33111190038	1	sdf	JChemExcelTQUAAB+LCAAAAAAABAClVEEOgjAQvPcV+wGb3e122Z7FIxovPsSD77fUKFiIGNo0pAyTYWZauEaziIyHxG64PyiqATEbKQUm7uEznAMSoACAZVK5TiOlBDdGRDfeBZ8wpHGFXj+r/BThAm+JX7NSIS9sc5UjfBv5qUKW4kvFJIdoVGGvqrIvEXvpIm4k4v9VWtol3ylu9fKHCorSaqJdXlraFa9k0rrTk0qLl+hD4K2zu6miud1uPdEuL/vPC5fmaN7fCw1Vpa5AUlCt0LjkxsKquRntltwM2Sqaqo+mOKN6s90I0TLFiPKSy+Vvt4JK/bYB4HTu3ROiDMH1TQUAAA==
03BA3F95DB56EB086FC8AF9A5BBB0338	1	sdf	JChemExcelDQsAAB+LCAAAAAAABACllktu3EAMRPc6RV8gDbLYH3Kd8dIJvPFBssj5XT0GEg/o1VAQBOkJIl6BKEBv030K5EfY9frnr87lTQHXBcPGrf07rquZNERr8uX8f0REe4eIXHzQ2W3b/X30LbLOnXS+lfazPY74/rxPWV18z88pcNdnpzgTVl12n7pG1cU7TKLq4j3GLLtEXzOqLhBueljRBcpNu1ddlJu2sgu46b2rLsZNA1UX46ZX2WX0tbTscjo9V9WFnQ7Rqsvp9Ci7nE6HVF1Op21WXU6nvezCTi+MooudTq8ouhg7HVp2OZ2eZRd2GmJVl9Pp4VWX0+kou5xO2666nE47vnX5/YyL97FMn5nCj3C/PlAiy5RoZEo0MyVamRLtT…
2EBC1A590D0945EC370F7262A67D9337	1	sdf	JChemExcel6wUAAB+LCAAAAAAABACtlDFuwzAMRXedgheIwC+JkjU3HVOgSw/SoefvtxvYSZkpjCAY9DP5/SkJ+rRlMS16mi1dvn9gfREAA4ahVs6yj5QEJhgiejOPMeeUr6KqaX1rWdGMwQmMeluZZn5VeZN7icdzU6m509uqorn+RU+o7F5Y21As6EWQUcaTXkoeY7xApfZ4R7uX0OruXkI7jWx1vkDluqahjvbaiAprAQ3v0eEgcl6O2pjKdY8CHYEHZnveUaLqKVHzlMg8JeqeEo1N/f/fhs8lWjwlml5hCtTlEgEulwi+YyJUn1sFvmMiXrzOQ9/oAw+OXkTeP87pF1wjabjrBQAA
AC4DBEED9BB6F945590D9DA14826BBFC	1	sdf	JChemExcel3QMAAB+LCAAAAAAABAClk02KwzAMRvc+hS4wQpItRVpPC90kZRiYg8xizj+JS9v80ZrWmKC8kMdnW/5SdyWhj9DU//6xmgOLOBuZZjnAbaQETAABQHVyfd5HRMCPEFGa3jIG5ZgqQdFLRTh+JTjBVfFoVktBYy9TxeiFy8zyCcsgTRZBM5tbhvYs9xUxFvHYzdJgYQ99sqKnFsHSKe1m+W63MHZGb2dRzFne3hdDKt3+SZ9fyUJotOi6ZovUjuJ5X11orshWtKwaMFWkW6r13zUdUbelo9e31Ovt29LpWsqC9gDH4ZD+AQRQhJ7dAwAA
E025EB308BD7AE76B503FC9BC9B2DD66	1	sdf	JChemExcelbQIAAB+LCAAAAAAABACdjzkSwyAMRXtO8S8AI8mRAnXs0lmaHCRFzh/seA9NYDSMeKCH9NAYlYR8Mte/3qwWwSKRjZKQtFiWc4ABCtAm1pVSwlOIyA0nCsyU38JzkOasX5ZvCRfsFeWYLFF0+MUv2Wy5VVjm2jW711nqe+FgStNEh17+muhQW2FhQMZ9RzNqfmlGpyLVIrXRs6E90F1b9wHuZuH+bQIAAA==
8FD1CA28914494269AF02C691122C824	1	sdf	JChemExcelnwgAAB+LCAAAAAAABACtlMFuwyAQRO/+iv0Bo90FDJybHtOql35ID/3+DklU4i6KUrCFLOXFjGZmbT5izpGV15KW89e3xC2TqBbZePNBT/R7LQupr4v4brWrlEKfyswLfqzqckyl8uBE4+VJdviX6Z32Ev11U5HgQ93rXYLMncrLiApc5TSoIi5oLleVkEYTNRVxW2Qe88JoI8Srivpdon94ue2Y80IPvAypsAv7ST+fiA5plw6ZNLW3bqaXpjLTS/saZ3ppKjO9eBeTTvcSnGYcVb1EQ+fLhJf1kBmth8xofdDukBcz6SEv5tx92otg8+W+o0DeUqBgKVC0FGizFChZCpQtBSo9KmwokEiX2mxAYrNVarMBic1Wqc0GJOnS3J8ex…
F2675FF6D423F4C3305940C568CD6102	1	sdf	JChemExcelvwwAAB+LCAAAAAAABACllktuxCAMhvc5BRcYZJuHYd3pclp104N00fPXoUpJMRoUGEWjzBfyx78fZD5CSgEIbjltj69vDDEZ8EjICIB0N3+fbTPOGxeNgXJg+a6fnLP5JADY5McNraeU9zOynkNZCVaugnk3h8SzY/u9F708tJylxOGk8jKj4iwj9VVwrJICF0feisi0o6qSA0A3FhqpOBuYiqNgXfzn6EIs3lKScj+PZZiXs0qTlylHqkYXHAW5A91qpauK6rpLsTCGUV6GsUTrHdBqXlgmwPNqLGeV+d6tjlZ6l2WOcl/lkqNDJVqcrnSS3nWjvAxVssxRwtW8nGOZ36VqXp7M0bDSVWVl965dt/ImOU9jU6Op/eVJ1w3zUlVU1…
B688D323E6DAF65851CCBF5312352165	1	sdf	JChemExceltQgAAB+LCAAAAAAABACtlUFugzAQRfc+hS+ANX9sY3vddJlW2fQgXfT8HagILmNBcIJQRJ6iz7wZj3KLOUdiGkox1+8fxDFbsAdGouD5Yu+XMZa95WAtzTfmz/UqpdgvJiIjXwa4wLlMnJwwqp4+7RKxd88p5BJC/HsK4FilvPWkwLFP7RQcpKwekjLGTqMqhV1IkZq18HHKYsQu539GJ2q5z2ivlsO+rCmqL11GakYnjNgh+PDspNcUdepO1ZJjOurLYYp3MXHbqKsWNemu7qpTd2LSa4qXmXfudHXqgpOQPqNhZ48eN6pSlNGJWl6yjcPOjLpqeWKnh51tfLgWzO/BhvqFYkOD/q2gqKmgcaZjTdNCsaFZJwgqOkH+PbdjMhMCV…
C7E9B9D37F60CA1C824F318D86BB41E1	1	sdf	JChemExceloAgAAB+LCAAAAAAABACllUtyhDAMRPecQhcYlyRL/qwzWU5S2eQgWeT8EZCJU4g/lIuCh6anWzbmQ0tRZLwRYvf4+iZNBYi5UMKome/wd3QdcOwH4DBoOLej1gqfjKZjNzcMyrF/fuNAebgCDPYU4R2eEmujG38RzdysyssRlUyio0opWWdVeL+XGNJ4dSIRBY11ywttq1Rd6MshL08Vl+hAX1oiCZGSXPWiASPWc33hkHOeVzngJQYqYyINWVTO9UUC/q66FZVNLxKErydqfUlBtJ7sbutLtlUn8epMr3g5sOqueXmqrMzRZl/a/uJUTs3RlbexzdGVt7GprOxSO9YuLu27u73QkJkm1FD01JAMlCZUfa2h5GuNZl9rqPjaukBpu…
B665583E6B97D5675278AB47B16FE9BA	1	sdf	JChemExcelyAIAAB+LCAAAAAAABACdkj0OwyAMhXdO8S4QZBscYG4yplWXHqRDz1+SVPkjQwmykHngT8/AU2NUEtewGd4f1jaCRSK35CVIh2UYAwSgBWgT60gp4SVEZMYVW3FBx0wse+fHjGzeJTywR5yHmSuiKM08LzFtKLe/Kc2v4oxS4WXtiGxgr5e8bDpaXdVTFi9N4aXqdg8OLlA4P/A079QsuWk+qr48myUtVZ1+2okajtwB6O+d+QLiYzMdyAIAAA==
C1E62E059F9C2F493C462DF980086D8C	1	sdf	JChemExcelgAMAAB+LCAAAAAAABAClk00OgyAQRvecYi4gmR8GmHV1aZtuepAuev6iTVoVNlIyIfrAly9f4l1zVmQZ2M3PF2nMgEaJIpIEHuG7nAMwgAyAm/ktM4MHI6Jb3sibMu6f0JdThBvsFe2pLMRpa7mcsbAk/XybKGifBb2y/JtlQE9GoZnlRC/bLP3tso8xtrOc6EW8ZLRmLz1ZloYIu3qholn3HS1IalpQqGlB2qRx9Ry9qb6b1j+kQe1omAGm6+jenI2UnoADAAA=
819E5553058F8E031CE9854CFBB8ABB6	1	sdf	JChemExcel3gIAAB+LCAAAAAAABAClkj0OwjAMhfecwhdo5J84iWfK2CIWDsLA+UlTBC3pUIrlIX62vzxFuWrOiiyduOH+II0ZiDlTRAvCPbzDOYBUExf5CTODGyOimyr0GlOeTuRNTGatdBEusEZsZ0MhCkvKaT+FPIvyvBvZwoIy/uLFMk4OOvSkethLiNVLoWTmdPRdXg7+8VJ20SxtvstuCgFwzZVaaqm9lVqk0KpF0pZQ1NjOxvr/Nm5L37MDwHns3RNJiRbc3gIAAA==
6C564E83CB81B5170AFBFFEC240E3D9E	1	sdf	JChemExcelJAMAAB+LCAAAAAAABAClkksOAjEIhvc9xX+BNkDfa8flaNx4EBeeX6aJj3loJpUQQv/CF0J7iaVEEm+DGW93jqmAKmdOxD7IgJcZAxQgA/Thb6u14ipEZKaTOEoSNbHkMocpAzm9JZwxR2x7o7ATn7cph/0UckXiNKtlF6TUvllelGdv5yyL3h6KbiPwl+32zPLPXuyPN9pNYf0wLc5UlXyLSzWsa1WK61qV0ro2tV+8oZYlYQSOp8E8AMNGLiUkAwAA
86A6ABBA4483A9028824289FFD802670	1	sdf	JChemExcel3AMAAB+LCAAAAAAABAClk0tuAjEMQPc5hS9Qy5/YidcdloC66UG66PkJQWVgBpGhRNHIeWM92VbyZbUaiX5Y2v/8snkFFmV2KqYywXWlBEwAAUB9c//OKyLgW4gonU+MxckuUc2czxFh+0twhD/Fs90tgrkYXSxZatxYPrdbFLnG41pmi2y3CLr7PztSDNIYdMTbLYR+jV6tJaNzzYO5DGuZLe/MxVBVRnMZWhwpl8cdba6F+13gBW1I17Sh3KkvqK1zrWctcxst69yGaqe8oLHOjf4s765v2gPsDlM6ATs2fH/cAwAA
9B9F3F9C4037BF466A5AE66DD4013E14	1	sdf	JChemExcelTAUAAB+LCAAAAAAABAClk0tyxCAMRPecQhcYSi0QoHUmy8lnk4NkkfNHtuOZlHEl/qgoF34WbTWId21NWdKlhNvnF7Q0YkVBFWSTK90jBEImJCIeB8bnI8yMPoSZg79cOMI83YNjRdZp5l+ZXmmW+GuEaYVKGv+CCKn8S+VpuwqipKqrtTxUZLPK4A180BGiqfznCHtU5tn+WiSWUtbPaMe+3FVO7UuKqbGdPekc2fR01+XopazX8rZdRb13c5pUNNnBWjSKyI+jDDnsKFnNUy0tz/dynwrGXsCCOko9dZRHigXVPtdR6XOd1j7XUetznVqfawTuqCOgpyD03gbaextoXlyLcCN6frmGb8IgqQBMBQAA
98A0526DE362D3EBF0546605E0F07201	1	sdf	JChemExcel3AMAAB+LCAAAAAAABAClk88OwiAMxu88RV/Api1Qylk9bsaLD+LB55cx/2UsujnSkPKDfPla4BzNIonfJdddbxzVgEWMldSLHOA1nAMmgAxANbjO75FzhosQkRtWjBSUxyyI5SEjLLsEPTwlvsVDJSnFMbPA4UNlv1xFMKRIs15WqHhky5u9eMzk81YvAZUt/PAiy1UEVfVTZcUdRfReNlek5b2k+YpO/3gh1Eef16pw7RxPaEG+pQWFlhYUW1qQtrSgVKlOqLVnrf6+lvL0sl0HcOwP7g4p6EoH3AMAAA==
37799AC0FA11967662977E552CF079EE	1	sdf	JChemExceldAcAAB+LCAAAAAAABACllDFuwzAMRXefgheIQFKiRM1Nx7To0oN06Pn7ExtxHGYoJEEw6Gfi439I9Je5G2s++XL5+RWrTqLqUrlm0zPd17KQMkkn4oe9r947fSszL9c3TlJY1oqd+1Zh0RsdJV7vTcWtVBQnTjlLnVWRhICDKpKsdllVtmpARZN6nvaiqXfnWS85NVGb9bKrzJxRSUUbz96XR5XONqhyT4Qzz+JlVkUxC3lQZU+kyWw0kcGBlFkvhjlaHcx4qckaT3tpmKMy7aVhjnqe9eI46ewvvXyOeAm37t8q+BHo7XmgQDlSoHL7dqBAFnuBaqRALSoAeewF6pF2Eg4KQCKhF0hiNiCJ2YCut/2ZFpKYDUhiNiBpkTaSmA1IY…
54128D3F6471296EEC1A4029944BC99A	1	sdf	JChemExceldAcAAB+LCAAAAAAABAClkzFOBDEMRfs5hS+AZTtxYtcs5YJoOAgF58czwGZH3gIlUTTKvERf/9vJu5opSXny7fr5xdoMWMS4kVWWC9zGtoEQsAPQ3RzD3eFDiGjb/wTd7djvqKS+rwhjl+AZzhKP56+KWGk/KuSlrqo0lGaTKozanPeVoulsonsVKjSpQuGgHokqNp5NNFQK9unqjkQFi80mGiqCOl3d0WlBrvP35e/urniJmrLoqpeKVfqyFw0HXFe9jHu/4qWhdlr20qPTddlLj057WfVi0eliD728zXhhLOc3/W+VeEByfE80UMk0UM00kGYaqGUaqB/qJxrI8tlAnqkDU1IIxJzOBuKcLRDnbIE4ZwvEOVsgztkCcc+0A+dsg…
B0E77603E32F7CDE12392B0DB3636122	1	sdf	JChemExcelnQkAAB+LCAAAAAAABACllTtuw0AMRHudYi+QBT/LXbKOUzpBmhwkRc6fWRWJDboyBUGwnyDiDaiBPs3dSPSF6bh+/7BNbyziPFmU5dL+juNoMptYa3Rz/h8R0b6EiA78Yekeft73LovX/kUdd6m9tvsRj89zinZo2H52dbeQ56aMrrLKLtZp8Ki6WF9mUXWZfSwqu6zOPsouMIjQqotj0+pVl8CmveoieGLIKrpgyrIlVRfGprnsItj0LLtID6JZddmdNq667E5H2WV3elDVZXfareqyO61ll93pNaouC5vmqLrsTs+yCzqtVHXR3WnThy4fz7mQDnlmCl59Oa93FEgzBRqZAlmmQDNToJUpkGcKFJlGY0oUiDlTxoc/U8GHPFNtn…
88164BA32C6375398690279A201B3BD1	1	sdf	JChemExcelZQQAAB+LCAAAAAAABACllDtuwzAMhnedQhewwIcokXOTMS269CAdev7SsusEkVAnjiAY9Cfq58vwp6gKEE+I4fL9g1I0IpFhgcyFTnFbIUREP4sR2sb2vC4zi18EAGF+o2Q559nCJLU2T0h+CvEj/kn8t1eVzLDeNaZblbdNhfZUMBWSuliIIkMV3FPxDBTqYhWY+zBQ2a1oU5kgEbEe68tWkatU1nEuD/SFLa89RdX64ow8F5FcjuWyfS+Tz8jscC5VdVzRE5PmVJBf7Au1OHgbbaF8l0BoKPfUkfTUUempo9pH4yF1X+0VHFnv6/+C+4a1KgbUES7Xy5VeYjy/n8Iv3NScCmUEAAA=
C1A0F9F08F0EA647F260CCA7045F9416	1	sdf	JChemExcelgQMAAB+LCAAAAAAABAClkz0OwyAMhXdO4QsE2SYGe246JlWXHqRDz19CpOaPoQqWhdAHPPsJeIqqIIeO2I3vD0lUIGaliBGVB/iFcwAGoAC4yTXMDF6MiHkfdOjJqJ85+kS9LLO8inCDvUQ93XJCOJQq5IkTtquY8EUV8hyStDpaO2hxtFU5OJr+V2EfY2y+o+CDolUdPS70Mr8cQrmiQlmmjDuaUajS/kwzkjPNKFZpOtNUfkiFWqm5oSPAfRrcFynLC3+BAwAA
D74FD6476278C9D0953CF6797265DA1B	1	sdf	JChemExcelbQIAAB+LCAAAAAAABAClkjEOwjAMRfec4l+gke3EaTxTxoJYOAgD5ydNEW0hA2otK0pe9L9syzfNWUlCx8GNjyerilIkZSMLLAM+4RyQAAVolUuYGe5CRG56kc/FaLqxj5JtZuWXcMLWop1u1kroddb2HHWfi3hK0na5/u+ydPTWHuuoO1bLVwU7XLgMpp4bWlBo0vhLY92GBk1VsaIjcL4M7gV2Jk80bQIAAA==
E361A04D82EE92CAEA0160D8B4D2976F	1	sdf	JChemExcelgQMAAB+LCAAAAAAABAClk8EOwiAMhu88RV9gpC0U6Nl5nMaLD+LB55exzBlGdJuEkObj56ct4SYpCbLryJvh8SQJCYhZKaBI5B7ewxgABUgAWCaVdRmqCndGxKyDDi0p+ZGjjeRlivIuwhVmi2/TTCeEXbmFLHHED5fTdhey7KI0c1lcaLPLWBvhwYrIqvCviniPyxztz4VtCKH9Rju666xLqM2KjuTyR3epdI4qmpFb04x8oaGistZKUdXaTONaG8sPaVCtntUMAOdLb15Qp8L5gQMAAA==
78EDF47FB5F2FAF428035EB3618EB9C5	1	sdf	JChemExcelOQQAAB+LCAAAAAAABAClk0FuAyEMRfecwhcI8rfHDF43lbpJqm56kC56/hImk0mGUYemyELmI54+xnxYzsaiB1g4fX3DUiaIZCQoshzpNkIggMBEU6DOy3B3+hRmDpcVRxPlKVOWa1Z2md5oRvwWlYIoOtp0dsRgd5QXejTSQzlwBHibsutluREiZOSnKBcHjmHnRh11cZM9L9JfXURTv/fypzdavMzZlXLup0hMKf27Lho1s2/W5f0JL22/dFOk9mWJtFJ13nhQh1UbhypZq0olrtUijS23qLn1UBbeErz+7A0Vq0YKJ6LX8zH8AGiju8E5BAAA
4D4A6F5180224AFD9C7FB33C6E96DC16	1	sdf	JChemExcel8QQAAB+LCAAAAAAABAClkkFuxCAMRfecwheo5W/AwetOl9Oqmx6ki56/Tlo1M4FFhyAUkQd6+hi/19aqaH6CpevnF6o1gmqDASp6ob+REiHHHpHczH24O32oiKT1r7ChlXWlbGbbSjh2hd7oXjGeBwu4Fdxanv9vyeyS/cdStPmsBc3r2SzKZalyNgt4MRlneaC6exZh+63Q45a9up1lqrrC8Nkb7f1yxlI5Zz3dL8ZSlnHvTmWZfyPEU2/fOxoo9zRQ6Wmg2tNANqTLZj96W382kI8opDcoAd3ZQOjvttJ8NFyJXl4v6RufxDX/8QQAAA==
00FB7F311DD7401077340BB3FD45AD3B	1	sdf	JChemExcelqQwAAB+LCAAAAAAABACllkluG0EMRfc6RV3ABU7FYR1naRvZ5CBZ5PxhD4qCZiNtlRsNQXoq/P6frKL0Y7gPIH5Bu739+o1DvYGCoRID0Wv7e91ujaXxaA3WG9fXxxUR7ScBwG35RJ0YNd+8SHdTWxj0/BbaR7tL/O/eVUIUF5XRyYP+Ufn2eRXuqnDu5aGCz6jAwMlE0tkGXCS69PJQ0Y4oNOdldPAYF3WhZ1Tm6zK6g1zV5QmVr9RF+0CXi7pcqlieAIrTRE94sTwBduXlskeeDu5elEFmE1n4Xl0K87lE3pF5PUe27Jcxl8g6S8CmwqDTidC26qYrZJlN5OK41UV5dTWhEj1HHW6JMBCm6oLQSX1XAYzz6l55SRUnoE1FmXQ2E…
97472717A40FF090E3BB794E22A3D6E3	1	sdf	JChemExcelGwYAAB+LCAAAAAAABACtk0FywyAMRfecQhcwoy8QhnXTZZp204N00fMXYydOwHESuwzjsZ/F50uIL41RWVyHaI4/v1AVhQCSmXNyoMswhhCGSVwmynMeKSX6FmY2wxfbHl6HN7EcREeW/zKd6CyxNisVWHH9tcob3RpZUYH1EtO4Noryooo8UhEL7/yilxcyunjpprX7vGQVj93VbVVeqO6s8j91gQ16U5fP51XmuuzpOlhGmFRc8JtVosd0Rsnp5jOqumRLv3QrJ73Ry9179KhfupU7/bQXKfvgereRusqAKcgXGiqqbayWqDo2076NzSi2HjJKbWwi1KUZKRapVEdadkObW0ZocxvoQm6yRDNCqLM4Er1/HMwftOhnbhsGAAA=
AF07A9D283A312123F714B28C7C19A1A	1	sdf	JChemExcel/QAAAB+LCAAAAAAABACNjrEKgDAMRPd8xf2AkkQi6V7HVlz8EAe/X0WwFTt43PASuOMWczfWoZNAadvFRoeouoyig2nEIyJAAQG4clEIAasyM10X967GN52/mjLeFW1TM1to/tsi39mUgClHOgB7u7Zc/QAAAA==
FA06AC567D40CA949636B41F38A1C103	1	sdf	JChemExcelIwIAAB+LCAAAAAAABACdkTEOwyAMRXdO8S+QyDa4wJxU7ZJUXXqQDj1/E4gKaTJEsSwEz/7WB54agpLYRsgM7w/rJYCZlT05IunxC2MABRxAVZaIMeIlRGTmE7VBNNW5dRJiZlOV8MB6xH6arBXrNWs9O62mjMenFC+Ltuy6E16ajZflRnrIy5+DE+/CgKR1RSdkt9SmH9uhmhQVHYDufku9s6ThmVzH3nwBclPWXiMCAAA=
581D23552670847849F6B74EAFCA876B	1	sdf	JChemExcelTwQAAB+LCAAAAAAABACdkkuSwyAMRPecQhcIpQ8CaZ3MMpmaTQ6SRc4fTH5jm6RcUFrgZ7rdRvpTM0WWHVM4Xq6k2YCYjTJKSnyA1woBiKYCbHXfvJe7w5kRMdSHHUbLxBOn6OIy7TDWtwgneFp8q4cLpVwmLUdRsn8ue5gH+exSFZqLdbPsN2eZuRClQReKLMp3bWZPo1ncUB43pDp2u/DSrl22Z6ladC/dPxrqtEQqud/pDS7PqZOoNuv070inx124zWWtvKCyGNjQUFrTirQpZlSb4/JsRWV9tiLr+nZo1fqaOhB2KS2/dgT4OR3CDZh3qOlPBAAA
0277DDB2AAF561EAD5C010434003E615	1	sdf	JChemExcelqwQAAB+LCAAAAAAABACdkksSgjAQRPc5RS5AanryIVmLS7XceBAXnt8ISjRDISQ1RcHL0OlpuPoYPbHtmNXp/oAPUYM5IoBs4EHPS6m88SpNY2G8lpVS0jcmIvV6IpPvxn02rvf0xS76I7FWb5Uezk8qFNh/qRxaVGDY9ssq+KcC4zim6d3IrRPNKl1JaP9EbOCsm1QcfnJpSVeq7MilqIh0d3mp0mjx0q1M1Oil+tLFC2/2Iv+6zV4wnoOK2g9FRZ3szchLmlFYpL2kGUV5WqZJ9iYNkr2ZYmmKBZoRptlCoSetj+dBPQGvAe7EqwQAAA==
491A7874D3FAC62B51D6F9D4328D8AA6	1	sdf	JChemExcelgQMAAB+LCAAAAAAABAClk0kOwjAMRfc5hS+A5SGDvaYsC2LDQVhwftIWQat0QxNZkfMifT1luCezRKIn0TA+X5yyAYsYZ3ISGeA7QgBwAAOgVf2Gu8NDiChMK0aKmZcuivnUEdZdgjNsI/brk1IypaWzyPFYimAsiXpdFNm820XRSb3XJWJmi70uCVWl2yXXmy77LrcjLoT5c0L/ptTnJvO8oRVpSyuKLa0otbSi3NKKSkvL/EN2qM8mKzoCXK5DeANBDrAogQMAAA==
A19EFF6F1AEA5396728474908E2D4D70	1	sdf	JChemExcelGQcAAB+LCAAAAAAABACllUFuAzEIRfc+BReoBdjYZt10mVbd9CBd9Pz9TqomEVkNljVingR6DELzaWsZa3vRXs7fP2JjkaguGaLN9ET/pxQSJ1lEfHdvx93pS5m57LdZtbWxI6vM0nbEiJjplR5LPL9/Vbwvvlbp0taxKquOoZZ18drmzLoIMlx60gVVFptnXaSactpFMemedlFM2lvWpWHSV4OMS8ekV9oFua4z62KY9NSsy8CkJe2yd3qkXbDTxiPrsnfaJOuyd9qfu3wccelV5mhHqiBdL88HCtQiBeqRAlmkQCNSoBkp0IoUyCPFn4ADBRKJVLDekSpJ7A1IYm9AEnsDktgbkMTegCT2tqlfvvIdPRO9vZ/KL+UAWYkZBwAA
17AE3EFA038BB6E7F624553A235D8559	1	sdf	JChemExcelZQQAAB+LCAAAAAAABACllDEOwjAMRfecwhcgsp04sWdgBMTCQRg4P26LoG1YmkZR5L7Yv/ZX1buoCnI6sITL80VSFIhZqaAy8Qm+KwQg8jsAnO3fMjN4MCKG4SlFrmpDxBELyxBh9FuEGywl/u+VCkVOda5y3KJilvJUqyw4U7n2qYy1Xb3kWLEOEx0wZlr4sqmXjy+7VDhKybJ3ornKyt0NKhRrNZ0iN8j6JvKvxPKnduVLTy/uLkvu6oXcmPFcUEdpPBfUUW5zHUmb67S0uY5qSx1pq8AjXec6spYaEDYKjvxH8OdtLb0AnK+n8AbXMbB6ZQQAAA==
B1188EE9CD6FD89BA5497F716925EF02	1	sdf	JChemExcelEQIAAB+LCAAAAAAABACdkTEOwjAMRfec4l+gle3EqTPTjgWxcBAGzk9JUJsqHaCWZSnP+l8/8l3NlMR3Et38fLFGA4sYRzLPMmIt5wAFAkBVb5VSwkOIyH1e1Jto3nMfxFJhy5Zww97iuF3Rih+0aAcOWrlcfnfZsny1p1zWLF2T5Y8fNQlOuDAgee7ognxLfb7YAdWsqOgMTNfRvQGcqK6QEQIAAA==
A9B55D4C7B9D40D446165242AE0C4EC5	1	sdf	JChemExcelEQIAAB+LCAAAAAAABACdkTsOwkAMRHufYi6QyPau91MTygTRcBAKzk/YoGTzKSCWZcnPmtFIvltKxuoajdQ/X2IhQVSTBA5etMNcRIABHuCql8o546HMTJ+N26RW7tJ6TXli45UxYG1x3DRp1UWbtFG8VS6X312WLF/tKZc5S7PLcvsnyybBCRcBtMwVHZHbU1c+dkCtKCraA9ehozcixH7eEQIAAA==
F5055CACBD3654F7D8DC21D3765FCB29	1	sdf	JChemExcel9wMAAB+LCAAAAAAABACdk00OwiAQRvecYi5QMjMwFNbW6Ma/jQdx4fkFtFWBKCkhzfDKvHw09CLeC7IZ2KvD7U7iPKBjQyOztTzBMpQCQoAAgHlSfr5HCAGujIgqLgbUDk1IldEmwrQDNabqBLPi1ywsrO0on5ZNtyV2EKE8LfFs0rTQf4vnnKDO0n+ijyyk2YztLB2WOctSrcpS9L6r8zpLO4t0WEg7wdeJsHlfeixV74rvEi8CF9dBZWRqGpHN1BVU6r2Sd5U0orGmEfkmDS2afkv+ogeAzX6XaRINBLl1oPRme5zUA1axn1n3AwAA
FC9A680460725042CD95113528450E9C	1	sdf	JChemExceldwYAAB+LCAAAAAAABACllU1ywyAMhfecgguEkYTEz7rpMu1kk4N00fNXdpuQWkycAMN47M/izXsCj89SigDFA1V3+vpGScVDgowJMAId/W045zEv08M6cb22UWv1FwIAtzxB0Lvl/YECZ4E79umvEo/mn0pGll+VUrLcqbw9r4KBqdSul6ZCz6tgSAKDiSggR55NpGsl9xO94CUGybTnZbcvHKjooZn0IroC46wX0fMifS8vdLepzOx0SxRVj6YTcVCRQS9tj4zK0E5zqMN9aafuQV9wT6V9AeN9wTUzbqiiaKkiXmnaULG1slZtab7StKHF1iqqllaPYBQUIXZrbTZFGK2CUra17FFsrdJutg5VtPwt/plzJ+/fP47uByhWKmJ3B…
693E1A525DCA6D6C2D4235C2C52E445C	1	sdf	JChemExcelbQIAAB+LCAAAAAAABAClkjEOwjAMRfec4l+gke3EqTNTxoJYOAgD5yepoDS0A2otK5Kf5Scnyk3NlCR0gdz4eLImA4sYJ0qRZcAczgEJUIAW+Y2cM+5CRK5W4mOvtd+xj2K5MvKlS7iiVWzn20JJtFrI9xx1YTn9b2EvoT9sIW9y/Eaz5TO7c5ef2R27cHne6WxoQWFNC4qbVNdUp2/S0hE4Xwb3AiYMjfhtAgAA
FDA1E2BE89F99D93098068979097298B	1	sdf	JChemExcelyQIAAB+LCAAAAAAABAClkj0OwjAMRvec4rtAI9ux8zNTxoJYOAgD5ydtEW1pBlQiK3Je5Cc7ys1yNpLQBXbD48kWM1gCcSRTlR6f5RyQgAjQKpZVSsFdiMiNJ/YSko2ZeNagY0a+3hKu2Cra4eaKLEazTyWXleX0u2XphXxitWMW8RSlbTk00bv2v4m6/3r56uCAhevDTPuGVhT2tCJtUttTm35ag6bJvqIDcL707gX0k4knyQIAAA==
4D584C241787295DA20ABE5925198D46	1	sdf	JChemExcelgQMAAB+LCAAAAAAABAClkzsOwzAIhnefggsUAX7B3HRMqy49SIeev45TNS8vSSyE8Gfr14+Rn1E1kviLF9e/PxyTAosop5JNOvgv5wAMQAFoFtMyM3gJEblhx5gTxbHSwGGoCMspwQOWEu2oKoIhRxpVgqjNVK5HVAgTeTvmxSOrtTva4cWj/Ryc6ShgYg1nvUT0Xk57SUght73seN3Jy/EZcRl1zQtakK95TcP2bkFxSwtKW1pQ3tJcf0iD2tpDD3C7d+4Lzcjx/oEDAAA=
7C4FFCCEF835E4C76FFA7AAB2883E269	1	sdf	JChemExcelOQQAAB+LCAAAAAAABAClk0FuAyEMRfecwheoZRvssddNpWySqJseJIucvxlG7UwYlEwShJD5wNM3mG91V5L8kXM6nC+s5sAizkamJjv4bykBMzABTJ3rOLeIgB8hojTOMgblGCNB0SkivK4S7OEPca9XSkFjL2PE6IXLgvIJt0Y2UQTNbEk5bvcyZ8RYxKPrZQOFPfRBRg8pgmVQetcL42DU93J6xQuh0c1LP3G7ijnL27drSGXo18sTGc1eVhltpkitS15W56TmKlmjlqaMU5V0rWo926pXaeiqXumts1jvjfqzOyq3hAPA13GXfgHBQUaDOQQAAA==
2F4787A7BBA361A5B0A4CCE7F370C241	1	sdf	JChemExcel3QMAAB+LCAAAAAAABAClkz0OwjAMhfecwhfAsh3bdWZgLIiFgzBwftrw31atKJEVOS/Rp5fEPlmEkeRN1tRermwewCLBzqwmO3iNlIAJoABQDa7ze5RS4CxElPqVonNonwm6e80Iu12CAzwRczGgMIbyJ2UL30ZmKBkL5XKnqESZpCx6ychRbMHLIkVQG6N/vTA2TtNejmu8EPrjhX6nGOYsf7+uI2kz/dOrvKy/kdSK6sIHah6UWqqSjtVOsrFqlTihNpU+9BDjs1G7b6z2bflNaAH2h126ASofsyjdAwAA
C18FC74D61BD1514462E4019F7542C6A	1	sdf	JChemExcelBQYAAB+LCAAAAAAABAClVEtuxSAM3OcUvsBDtrH5rPu6fP1sepAuev76QZu0gEqaIBSRwRrNDIZXTUmR/cXrcnv/IA0JkNBTRGTmK6xjWYACkAJgmVS+28g5wxsj4nL/YydRyz66gD7Xle0iPMM3xV+zYSEnnH6yPKwsPGMhFwNqXSUhGbJMtZBDCTTU8g9H6Ly3GEdaXnazXIwlca4JsR5M11gwYa5aiCMedRRFqGpR1YO5eEcpz85oetIbC7sQghzVkr869kzXbSxnboC4QEkmudB+ljO5qPUuz3KZsgS7R3HsaLcWLp5thgb1TRhLgaRHDdIe1cI4QOMQTU0bVA25r81A2Os1lLpag2i19wvtvRlE0tf68kq3tXp/vhu9N4DHp…
79C05B9312D483ED2BE9219D502803E1	1	sdf	JChemExcelGwYAAB+LCAAAAAAABAClk01ygzAMhfc+hS+AR5Il/6xDl2naTQ/SRc8fAfkB5MkE1+Nh4AM/3rPkbylFgOIQkzv//qGk4pEiYAKJiUb/GM55TNP0sJrPUWv1PwQAbnqCoHfzewqcBVbs4rcS7XlTyciyqEAiWamcelQwUMydKhiYSl3WFupN9FAZnjt03AsF5MiLCuNmXw54oVAkt718va8Sg2TiZW2/lxgowy3RvVo9iZiFtzX/R9fZ3e3pusF03SEvu8r0eBleJOr0sjsBPV7saXzbC2qp5+uGKoqWKmJLFYmlipKlirKlikqT1hZFmP3t/oZovlWENttEbTZFaLNNtJGtSRWhSXz2/uNzdFdwof9cGwYAAA==
5BD1A1C1E41AB22F45666EFAA103A9CA	1	sdf	JChemExceldwYAAB+LCAAAAAAABACtlUluhDAQRfc+RV0Ay788r9ORsumOsslBssj5Y0ynTVyIZohlIXjAw/ULwYdPyRu2g43q+vUNHxKBOSGAneMLPYZShDhOMnWibtvIOdMnG2PUeGR02avnoYOf9u7sjX4Va/NuiXB+srCNfmZ5OWJhbQLPLe/bLdCOU57uTezNScvQEhIV8R5Lt5Yd6bKGs26yOPDBdJtF9GhHLo8era0FTywt01O5tLWcq6jr75FOD+3dFblsr2hYSfdgRV2623tE/1yR/DJsrgg1f3S0ILtInaQFeUkLCpWio7GiMKcFpUVDljQTjDQUCvm0QmVtBcGKa0fqhHekC7Ut0oIQpMHXv8VfeiV6vV3UDwWCg1x3BgAA
CBC1086B536676B74D178A0C0B68B4A5	1	sdf	JChemExcel8QQAAB+LCAAAAAAABAClk0tuwzAMRPc6BS8QgT/R1DrpMi266UGyyPlLy2kdWEFs2IJg0E+DATmWv4t7QZaTeLre7lTMgZidjFCEL/C/UgKSOAPAtqk951VrhR9GxDS+UUY1miplr2OFOU4RvuDP4t1+uAyGZapcSZ9czttdOOtQ8GUvswttd8FsKDsnkkxe1yZa7WV24WxmureX+pjjTS683eVILpqNXI/mMrscyaXkuPlruay6WPwBw+uJdvWyP11qX5EWNJD0NJA2agtaem1pKno+mOjQawN5rw1ae20Fwl4blDptIOpnG6ksrm66Anx8XtIv+a3+DPEEAAA=
E6CC64D44C64E36DBC37BC82F7429BA3	1	sdf	JChemExcelTQUAAB+LCAAAAAAABAClk0FOxDAMRfc5hS9AZMd2Y68ZljMjNhyEBefHkwJFCZqWSRRVyevXl/0Vv6qZYuEn9nR+/yDVoriQkBOxlRP8rJSABIgBsG1q3225O7wVREy3W8nuhutJVf12whx/Ea7wbXFvNxfOlYquLiQsv1yej7tIllL/rmVzoeMunNnwwY40+iDZ6Wi3ls2FMpPJo7XYVxp3cinHXWZyWbJWnM5lc5nJpeZispfLP1xmcqkxR86zE2AxR2xz00jtLVBHA/FIA0mj1FEdtYGWRpeO1lEbyEZtUB+1DoSjNigN2kBUuqe+0rG3QCQ9PQO8XE7pE7RVRrdNBQAA
815BBBFEC420D513A466A11D0B2D4F86	1	sdf	JChemExcel8QQAAB+LCAAAAAAABAClUkFuAyEMvPMKf6CWbYwXn5se0yqXPCSHvL+UbbMprEKyixCC8Wg0HnNKOSeS+KYUjpcrJ8vAIs5GiU0OcFshAMdSA6C6uZ7Lcnc4CxGFn5egTqnWCY2iz7dSJfiCP4lHu1FhVMn3Ku/w38gDFcapdDPfsrKuqgy9MJIar3p5oaOInH3kZdjRoiJoZrrVi/9OZk+6i8qeSSsaZx3kIs+r7MklYYwyymWoYuW/TOsdbfKyPV2pU+T7Wc5obMYbKqRN0DM39dwCWa9b0KnnFihX1BrUe64DU88tKHfcArGsorHt4gjw8XkI32wKsvzxBAAA
14BCD4880DBFD6BFA118BAC741AF8EB9	1	sdf	JChemExcelBQYAAB+LCAAAAAAABAClVEtuxSAM3OcUvsBDtrH5rPu6fP1sepAuev76QZu0gEqaIBSRwRrNDIZXTUmR/UVoub1/kIYESOgpIjLzFdaxLEABSAGwTCrfbeSc4Y0Rcbn/sZOoZR9dQJ/rynYRnuGb4q/ZsJATTj9ZHlYWnrGQiwG1rpKQDFmmWsihBBpq+YcjdN5bjCMtL7tZLsaSONeEWA+mayyYMFctxBGPOooiVLWo6sFcvKOUZ2c0PemNhV0IQY5qyV8de6brNpYzN0BcoCSTXGg/y5lc1HqXZ7lMWYLdozh2tFsLF882Q4P6JoylQNKjBmmPamEcoHGIpqYNqobc12Yg7PUaSl2tQbTa+4X23gwi6Wt9eaXbWr0/343eG8Dj0…
7801B649B0CFA712F0342AD1166C5387	1	sdf	JChemExcelYQYAAB+LCAAAAAAABAClk01uxCAMhfecwhcoso0xsO5U6mZm1E0P0kXPX0LaCRNHzV+EIviSPJ79yEfMOSKHF2F3/fqmqBkwklJiCpkv8LicA0pACoBtULtPVykFPhkR3bAinxTjOENSGWbo61OEd/iT+G80FfaSIo4qwrl0Kq8PFd6ugl4x9Cr37V76irKQLHrZoIKitFjRDi/BUy5rXnb0hT3Hp77syGjywl71KeldFZXfZM4k3ffl+KmbvJw5L+KVsqxkRNu9nMlo8nImo+hD4LWMVlW0/gFpuS+HvBzPiFv/qU9hpKEhnVGZxeUaipZy+3ZOK0p2t0qz3a0uilUoQGjfrXShikrZKFREtraBilEYqK2tIrK1DTTNfk93BXi7X…
7029F9533FD510C20C71383440367690	1	sdf	JChemExceltQgAAB+LCAAAAAAABACllMFyhCAMhu88RV5AhgQicO72uO300gfpoc/fqOtKjcUKjuOwn9l//vwEPzglduSH4M396xuZiV1wRIiRHN3geRkD5IECgJtvnJ/blXOGT3LOmekX2cQxy2JwVthc+Vi9wypRux8qGHxYVAISFyovLSpoycdjFTxTQRso5UVl5NaONhWyIbI79EJnKs5GDLyopPSrowtenjtT83KWy1Dx0qTiZUVtHQ3/SvfUyzYvHekOlXlp8qJm94KXLd2OE1CoqNN4ycs6dZVcLpyAjlygstMXvGwqHbNbfDE7Zhe85Ui9s1t46Zjdwkv7HuGcP+6oX+m4o0HXCmJNef4vli+Exr9o0gqCsq5NgPtozIQQVe1EdW+C0…
8CD063FBF24C95B42958C1FCBA82DEF6	1	sdf	JChemExcelJQMAAB+LCAAAAAAABAClkjsOwyAMhndO4QuAbPMyc9Mxrbr0IB16/hKK8oAMUWJZlvmxP1mGlxfxyFY7p8bPl3wQwESRApKNPMBsSgEIQATAlS+WUoI3I6KaTmwwsJ8yNJFczfItwhO2iH0vFDJs4z7ldpyCRtjjn+dY0rlZFkrtPTlL03uGotE4KtvV1/ZSJ9AX9qLnN+pnOUyh/GFK3KhZsiW2qutrs+T72iyFvjaUX7yjSksYAe6PQf0AWgTAKSUDAAA=
B3D4796870ACA137695EE68D2E2ECE6C	1	sdf	JChemExcelTwQAAB+LCAAAAAAABACdkjESgyAQRXtOsReA2V1AoI4pTSZNDpIi5w9C1AiOQZkt4Atvvx8e1nuLrKWxYni9yXYekFCTQ2TmHuYhBBCNBZgqT5YRQoAnI6IYV6gcGTvOWGHHNmvxK8IFJsReFRRSrN02hf9RSBn2IZ/1bPGHcm/3MlPk9+wpL6zIaJMphla5HPAy51JTFi/UTqnSPeSlSONMLnLnj056KW66PRe58+qavXDqE6srVF0YEEkytRolWxNMWpd7o+SmhivV13ujFGquByqjSX431CgRld0GgOutFx/Vs5cHTwQAAA==
7217155043AA3FEF47FF1CFEA406D526	1	sdf	JChemExcelGwYAAB+LCAAAAAAABACdk0uOwyAMQPc5BRcosg3G9no6y85nMweZxZx/DGnaiqB+iFBEXuDJH/hmVQZKh1yW0+8fctEACAkFgAodw+VZloCljgBtYHtfHzMLPwQAS/3CaOSqNmNmqzOI/hfCZ9gU98bZgmhni5DkG8vb8xaIXEQ3X05DCz22ALIMY3kpI0pM695CNmmBaAo1jwNEZJ7MCGMuLRa3KJHMVddrSlaqxTstZbouBTNXC0XKSW8sX89bKILZ2WKINF3dLLhahFTmLJ6HEqx1EdbJG3Dp771O4wOL701kMuz087H4Xq+uDM/uS7GobnfwOnstFmynGzuaNlo6mhvFjvLewG1vTx3J3utI92sd2Z5awL40K8Uhpe7ythgw7…
AE3C335A744955C1E8FFD423249FAC33	1	sdf	JChemExcelqwQAAB+LCAAAAAAABACdkk1uxCAMhfc5BRcY5OdgsNedLqdVNz1IFz1/TX6m04CaTJAVOV/g5dnmQ1SFeLykMty+viFZA5gVGQzha7ivYfAPNQJNgen5u8wsfDIRDfWNIpGYJxdEKTmtjCi8h1Xiv6gqF4ojW5kzZS4PKi+HVfwERMZZZclaFex7IbPFQWY7V5GfkFy0ZohA6nvhfRWClFmlcDnppTow7ao81V3NqU46cBQwnfXCo3C3u8dn5A5oqchd6Z/uPjUjU9q7L7szQkx5qqi9u4e9YPoPNnRcKTY0tXsdSUsd5VbBaZlQfqSOtKtgLbUAanWdoldFhzoCbz3cQnh9uw4/9fCW+qsEAAA=
9C73D5CB85FAD9ACF3B4F50D066EFBDF	1	sdf	JChemExcelYwUAAB+LCAAAAAAABACtlDtuwzAMhnedghewQFKURM1NxrTo0oN06PlDK4EfoZfIFQjD/kT++KmHv7NqRk6TaLj9/lEuCsSsVLCkxhdYRghAMgfgJtbRWoMfRsQwf1EU1ja/cZSaeyZGm0X4gL3EcYRHRSXJDxUsnDcqXyMqFDnVPOZl7Qij8mhHHEmSHHp5o6PFy/SsPbe6piLEg+viHIyoTP/iZdru0biXZY9OeVlVTuy0qWiuxx29dQPW2tGzS3Z4+3NHDSVPDUmf21FD2ecaLZ4aql7BkPpcQ83TBoROwRCRyzVEvreZJu9B+z/wlaZO9wo3gOvnJdwBrzfSKmMFAAA=
F98602D28E9DEB10438C8BE61A982D96	1	sdf	JChemExceltQEAAB+LCAAAAAAABACdkDsOg0AMRPs9xVyA1dj7r0NKQDQ5SIqcP8sWgUUUKJZljcfyK2YNOQeqG3wx0/sjIWaIapbIJEVH/MoYwAMO4KH3KqXgpSTNtqll1FDFQJvEbwq09UrM6BHX3Shi1aVryuM+hTZr4OH3T8rpd1fLXYrUYNrsXG2pnl3X4u7dCXjOo/kC/t9MX7UBAAA=
1E2578199D73050F174A862C3ACFB296	1	sdf	JChemExcelJQMAAB+LCAAAAAAABACdkk0SwiAMhfecIhcokxcaftbWZXXceBAXnl9Kp7a2HaUyGSbzER55wE1jVBbXKJv+8YT6SBCJ8JwkSkfvYQxRJApEXAJlnkdKie7CzLmOGrZIaAfONqDVMcurTFeaJL6FGXeouHIKLCTwQuVUrwIrLuhuL7OKVKsM3sB/OoJNKr8cVfQyq0zZ8V7Eeu/33+jA7TrrIqddR9W9oHjGimbktjSjtlCsqG5rM/KF+hUN29pQvvcn7YnOl868AJvcFkklAwAA
FE56C47E09DD8FC5AFE4148D4834269E	1	sdf	JChemExcel3QMAAB+LCAAAAAAABACtkzsOwyAMhndO4QsE2SYmMDcZ08fSg3To+euQKg/IElqEkPmwf34j8ZAQBNk1QmZ8vUl8AGIO5MmR5x6WYQwQAkQA3Mx1xBjhyYhodNOg9ejiFLFtO0mZaPUU4QZ7ieNp5goilFkFPctG5XJGJXBy8CcvZNl1dV4277K4+qmjQuVUR1ntGt3rVOq9kPWC344yL6c6ymorVAiA07qjilxac9qWuYqkzFXqy1xFXUkVhUMaj+j0Lfe3jQDDtTcfYzZvPN0DAAA=
DDBF8EABA0FEDEFC91A13B1DEC9B39D5	1	sdf	JChemExcelgQMAAB+LCAAAAAAABACdk0sOwyAMRPecwhcIGhscYN10mVbd9CBd9Pwln6b5sGhAFjIDfhqMeGiMCnGNiulfb9Y2EosDtyzw0tEyjCFKRJEIq/iNlBI9BYAZVmzFBR0yseydHzLYvAu60xZRjpnSKjBlXmJaUS7/U8T6oGXKKS/fG8EG9lrnBVZzdyceS0Ctl6Qy1zpIJQU2iq5rq2609KU59OWUl52DCgrnpx7njZolN8571R/PZkmLaltUw1EN4w8pqGnvoSe63jrzAWoZFnWBAwAA
9449BD7E34E9ED9545F32C09A0FDF336	1	sdf	JChemExcelbQIAAB+LCAAAAAAABAClkj0OwyAMRndO8V0gyDaYn7npmFZdepAOPX8BtWlIOlSJZSHxjJ8M4qYpKYkb1Jnp8WQNCSySOLATkhFzGAMEQAFa5DdyzrgLEZm6E+uj1vrA1kvKlZEtVcIVveJ3vi0URKuFbGSvC8vpfwtbcfGwhWyS4zeaLZ/enbOsenfMwuV529rRgtyWFuRbbU11e1bbN+npBJwvo3kBiZIua20CAAA=
0C667762C436E0054C791D08B7E2639E	1	sdf	JChemExcelbQkAAB+LCAAAAAAABACtlEtuwzAMRPc6BS8QgaREfdZJlmnRTQ/SRc9f2oHrD23DVmIYgfLsTIZDSl9SiiCHi0T3+PklSQWIuVJCkcA3+L+cAxbgBID9Tf3neNVa4ZsR0emXC/pMUZ6rSNytAL0+RfiEQWLvXqiQ55CnKleYG9lRIR+51OcqCWKbl1GFfcyCbV7GitiXslERH1cJumpMd/iFqkSvIm0VwXu8jOm+4mWqUuedPp4usKcYYqciPqT2dIdcjMoJL6NK8jSfl8ZOb+ZyYnZfyWVM18zL9YxKkbw+L01ezG5sSnfnZDjR6fd4MWdd05425+6JE3Mn3eOdvuzMyykvw7yYHh1W4T45vdOChkWkrkfRUkViqfSKNH2gNG/RY…
78C557B9C0C47E637A59D4EFD620D8C7	1	sdf	JChemExcelqwQAAB+LCAAAAAAABACllEluwzAMRfc+hS4QgZ8UJXHddJkW3fQgXfT8pZU4gyU0TiIIhv1EfjzLw5fWqsSyU50OP7/QXANYgEwg4n04j2nyhXkGahPteBlmFr6ZiCa/2FFEymXmElE81AdFX6XwGZaI/+YqhaMorlPeNqd4h+bSehFNTIYpfC8FkSvz0GX7Hd24AGnsgg0uonzszWzpWRerJKd9Vh273E1BTLm5eIpvUHnW5WTwiov3Clt50cV7yawMd/chl1qX53s5e8wF7b3EijqSnjpKjeZrqkstVjT3CY5KTx3V1edxpNbXWgD1tU7R1+qIOpr/MLcJhxDeP/bTH9i961GrBAAA
CEE7761477E334B8805B657D333FA2AB	1	sdf	JChemExcelJQMAAB+LCAAAAAAABAClkjsOwyAMQHdO4QsE+YMNzE3HpOrSg3To+UuI1CYlSwmyEDzwk424a0qKLIOam54vUktALEiGFohH+AznABJABMBNfEfOGR6MiG7Zkc/KuF+hL6cIM+wVx9FYiOPWcvnHwhJ1zY0UtM+CXsu7nKxlQE+ZwmpRydr3LuzNLJztSLwkzIcd3TpqWXoj1B4LFU2dd7QgaWlBoaUFaT37NVh71+ovPqCpZmzoBHCdR/cGyH36BiUDAAA=
8695F4AE13020B0C0080ACCC98F20981	1	sdf	JChemExcelZQQAAB+LCAAAAAAABACdlEEOgyAQRfecYi4gmRkYhLV22Tbd9CBd9PydYqoWaDUSYvCB3/9njDeJUZBdJ705P54kIQIxRwoYnfAI8zAGiHQPAPOkfF1GSgnujIjmfYe2Jy+66Miy62ViuotwhY/Ev1mooPXEa5UBvo38VclPtFbDbi/d7AUqL/sTdWsHkeWYl6UuUFV3UeH9KmwxHEykDjzHtJFos0dsyTvfTHTQy89Ob9Zl9lJ/dbu9cM5M6+QTdUUxTEa+poqkebZBFYWaKuozDQWN9VlFqfar/4KyeTlFgyoiKt92BjhdRvMC/8qCR2UEAAA=
5B38F2EE52EF6370A7B743484C64DD02	1	sdf	JChemExcel8QQAAB+LCAAAAAAABACtkz1uwzAMhXedghcwwR9RFucmY1J06UE69Pyl0yKxQw+xXUEQ7M/U83sU9GG9G4kO1svl65vNxEiV2UlE5QT3UQqwAgsAzeZjuDt8ChGVeBkI2blOT4Laqk0VhPGV4B2WEuuz/O4w0ekvA6Ob0Ezl7XUVRtHR/tMLy3jYC+HICy+bVJrRn5cq3fcluvc0vCjt7a5ga60eTaSonXzVy4ZEDy+Mpr77pHtcgtneYycNqS+bvDw52KHC0ZjbuqCB9LY+05prA1mmgdoqHTMN1DMN5GuUKTszYE61gThnm2jKdgE4X0/lB4M9x3nxBAAA
E7EDCC6C3E8BD370D7A5FBBEF6EA7E05	1	sdf	JChemExcel3QMAAB+LCAAAAAAABAClkz0OwyAMRndO4QsE2QYDnpuOadWlB+nQ85f8tE0CSwhCKHmEp8+OeEhKguw6UTO83iQhAbFDCiheuYffMAYIARQAV/M/VBWejIhmfEMr2TI+kSWOOLO8i3CBraI+zXyWXZT5bCQvrRYVXhI45HWW+xFLEFwq8pz0bEVsyTvfavlmYZskaltFaD1xPcshS2JZ9/RcX7riTx/KskvQYKHcjmnd0IxclfqSZiQlzShUaZw8e28qv03T7SvpeC23hgHgeuvNB5OlzTzdAwAA
5F93B3F2B1AB765F1D9E27852D8E538B	1	sdf	JChemExcelsQoAAB+LCAAAAAAABACllktOA0EMRPdzir4ALbv66zVhGRAbDsKC81MOEiQ4q3g0GiVvJOuV3CXN+9h7CNrTlOP8+aVj7qKA6ZSBhVP5vY6jwAp2KXJ1/11mVj4gIgf/aKsdqs53Hast/yWVb6U8l9sR9+/LlF61jfEzxfbEo1MYUbIuo47Z0y6zYm3Lusxq1nrWZdUlK+2yuWmkXYyb5tFLuhg3rS3pAuGmR9YFWrEFWRflpvvKuoCbtrSLd7qlXbzTW7Mu3mnMrIt3eqVd2OmtI+vinZ6SdWGnVdIu3uluWRfvtPWsi3e6ZV2ad3pnXZp3Gjvr4p1eLevCTqved3l7xIUnp+/1yBQWCJfnDSVqkRL1SIlGpEQzUqIVKdGOlMgit…
18CACA51E44DB93EB17B83B7B37CAD17	1	sdf	JChemExceltQgAAB+LCAAAAAAABACtk0tuhDAQRPecwhfA6mp/WWeynETZ5CBZ5PxpiBgztMPHBCEET6hc5XJ/hJwDsesjuvvXN0LMhkAOiYg938zj6jrDzrA3hqYb07NcwzCYTyaiTj56WM95GDlZYbR4ezezxNY9qZBN8OH3zYPDQuWlRQWWXaqrYEel5BCVGBoTLVTY+hSo1cuciG3OT4lOeHl0dMlLUVH7UlT4eCLV0YlEbOGdv9p0UVGn7pSXHNLevuyqOBsS1xM1eVFNN+2uOnUnmi4qTjpvnOnFqfNWRNoS9RtzdDzRQkUlOuHlX6ax3+ioycuFme43pvGwF0zrYEXdTLGiXv8rKGgqKGqF9BfNWkHQMNH4TLGuqRsRoHRHqrMJgqtSn…
1BE0CCB23CBC8B29D9F7F6E5FFC9053E	1	sdf	JChemExcellQQAAB+LCAAAAAAABACl1EtuhDAMBuB9TuEL1PIjTux1mSWtZjMH6aLnH4NGLaOwIlGEwhfJ/JGBu7kbiX40KevPL1tzYBHnRp1DFvgbpeQGMAPQYf6PiICHEFHZ7iqKmm0rRelUtxVh7hJ8wnuJ8/mqEkb7UwTdelyrYthanc7SULvHbJaOFFpns3R06tNZHE1kOktkp/OlmcwS2WnWySxM2WmbzcKM6iSnWb6vZSGVuFIlPzbZr2+apKMm1VGTbNSkNmpSHzXJR02KUSOPPWjS9tc4UdnPctAV4Pa1lCdTfV1zlQQAAA==
E810E347ED42A0BD71557D8FC1A8B625	1	sdf	JChemExcelgwIAAB+LCAAAAAAABAClkjEOwyAMRXdO4QsE2QYTe246JlWXHqRDz18gUhqSDFGK/oCf5Scj8RRVQQ5dCm58f0iSAjErJdQoPMBynANINbjK75gZvBgRXanQS+q13MhbsDCz3EV4QKs4zs5CFNeW23kLeQ7C82xii9cs6E2xbNChJ5GLuyyz/1jyLJr1hy+azloIgGsamutQew3NKO5pRrKnUv/IlvIBHQHu0+C+VQ2E1YMCAAA=
7B8ED5D501A58878602CDE9B578FC626	1	sdf	JChemExcelbQIAAB+LCAAAAAAABAClksEOwiAQRO98xfxAm2VgKZytx2q8+CEe/H4RjG0tB9NuNiS8zUx2CDeNUYWuC95Mj6fVEGHJaAPJgSO+ZQwQAAVk0XOllHCniJj3TfpILXPbe8ZUWZ4KTlhbtNtULd2gVTtYr/tc2Etg2+X6v8uc6KM9lqg7kmizwY5ENj9MOVc0I9ekfkt9+Q0NGn7pBJwvo3kBDMcf7G0CAAA=
ACDBE256BBC117972BCE1A9028D86BBB	1	sdf	JChemExcelZQsAAB+LCAAAAAAABACtlU1y2zAMhfc6BS8QDH75s266TDvd5CBZ5PyFRLnyCKzlYeLxeOzP9PPDA0j+sVoNWV6yLW8fn2S5JmKulLGS8Gv691iWJJhEUsLtSdvr8WitpXdGxGX9VIEbq795QaDaaGUI/i2mH+km8ei5qRTQXL5BBU1bV2koNlThK5UMzO1K5dKLQaVeEUGminMqCm1P94EKXatY6RUxiPBkRYfKg1wuvQgUa3unPSGZ8yJgtexekHBSRUFwS9d/q8g8m64WWb0kAsb/zO7l1AlU34ldpWQae3miIhTe0mDwHT65j3TtDHaVyjKt0vzI6bVlwUkVg1K6A0/IT7C5Hhk01dxd5cb3Kr+f95JBaubuRUTGXp5QYdKy9…
9B470BE6F327DE50FBF3AB05275C40A0	1	sdf	JChemExceltQgAAB+LCAAAAAAABACtlE1SwzAMhfc+hS5QjyVb/llTloVhw0FYcH4Uh+AQmaZxyGQ67Vf75T1Z0RvnzI78JUZz+/hEjhmQKGPESIWu8HMZA+SBAoCrN9bPdpVS4J2cc2b65WzCwPLlgpZ84pnJvw5eYZG4d1cVtIFymVUiO7dSeRpRIRsS91VwT4UsBh9mlZxHEzUVLxUiHvWSOdVEwYqIG/PiLSfa87KrEixlaZqelwOJWHag73o5kIhlL5/2Em3wjv7TS/mrd+lxL2x9HPeyVFepDJ1RtDj8Bqz7ZbwurXfP1KVNhjv9sutlrbJJdMBLm5hnJsP3jpOToXlRs+5AXZoXNXcf9oL1ObihfqG4oUGvFcSaCopaQVDSa/NCcUOLX…
6BE6784E669B775052D98DE2E30F047E	1	sdf	JChemExcelbQIAAB+LCAAAAAAABAClkjEOwjAMRfec4l+gke3EiTNTxhaxcBAGzk/aItrSDlAiK3Je5KcvJVc1U5LQpOy6+4M1GVjEOJFplhbv5RyQAAVoUfMqpeAmROSGE3sJWYdOPMcQh458vSX0WCv2y00TJkqTL4qVheX0vWXOQj5z1GOWOctr9r8szSbL5ZcsHwkOWLg+zbivaEVhSyuKWxrH37BD0+hZ0A449617ArwHRGxtAgAA
965D0A0AEAFA7BE4FFD4FD4E049C9882	1	sdf	JChemExcelOwMAAB+LCAAAAAAABAClkkESwiAMRfecIheQSQKBsLYuq+PGg7jw/Ebq2FJcUSbTKY/PmxJ6F1VBDqekbn6+SJICMSslTEF5gt9wDkBr4abWUUqBByOi+8zQ21tdZx+z4IbdoFX8r68lU5TFgollYzmPWMhzyIMW8pG1LHuVmxONWE5rhw6cyCyRxvuy+4LDltG+kF1wfTbUUOipoVjXGmpI+qyh1GcN5T6b67+9z4ZK2+wMcLlO7g37k/uCOwMAAA==
578450F0B55637806E302BD7CA11117D	1	sdf	JChemExcellwMAAB+LCAAAAAAABACtkz0OwjAMRvecwhdoZDt/zkwZC2LhIAycHxNQmzQM0BJZUfP66cl11EsQCchuiNlMtzuFKEDMQhGjIx5hXsYA5FJY1bJyznBlRDTPE1p9Ku/Z+hSwYmdoFZ/rbUnkw8uCkUNlOXxvIetZ8v96Icsu7e4FrXDTyxbLsMz5d8v8RWrxtHW6XQe7LVvnQnrBZW+oIlf2NfV9VlHos4pin1WU+qwi6bNS/pt11hfaZieA42k0DxSz9NCXAwAA
D435B269825D008C546E94ECE6548011	1	sdf	JChemExcelgQMAAB+LCAAAAAAABAClkzEOwyAMRXdO4QsE2SY2eG46JlWXHqRDz1+SSm0CLKHIQsmDPH19KXdJSZDDENHNzxeJJkCjSJqh8gTf5RyAASQA3M1vmRk8GBHd+kbehPH4hD6fIixwVLSnshDHveVyxsIhyufbSKP0WdALh3+zDOjJaGxmufVlKdo9YWGvqu0sJ3oJPiS0Zi89WdaGCLt6oazZ9gPNKNQ0o7GmGUmT6uYpvbG+G7c/pEGtNMwA12Vyb1gC2fWBAwAA
0025932F1B7C553618648E8AA242883F	1	sdf	JChemExcelgQMAAB+LCAAAAAAABACdk0EOwiAQRfecYi4gmRk6A7O2LlvjxoO48Py2GLWlpLUlEwIfePz8wE1SEuRwiuS6x5NEExBzIkUd9Ba+zTkAA0gAmIty/2tmBndGRDfOyJswzkfoh1WEHj6ItVpQiOOUcoa5kVUKhyjvs5EaqVI2vaAXDltetign9GTUVL3syGXqpUj3+j+FvarWvezIJfiQ0Kq5HPEyJkQoRyic38JQWqiheCQuS81SHSSpqpo55W1xuTfmH1JRrSR0AJe+dS/V/mw8gQMAAA==
6425CE73162B74320E000E1044CA0896	1	sdf	JChemExcelLQgAAB+LCAAAAAAABACllTFOBDEMRfs5RS5AZP/EiVOzlAui4SAUnJ+fQYJF3modRaOZF8V6X5Y17+ZugvY0cVw/v9SGFwVch6IpLuV3HUcBCrQUudl/a61VPiAiBz9Uakc7z0f1jrnfpPJUynP5X+L+Pqto1Tbtp0pvgkeruCHtgmpj9KxLq3BZWZdW17K0S69TVtrF2Onesi6DnXbPuvCutbTLZKfnzLo4Ow1kXZydHmmXVadq1gV7pm0kXcCZ7qJZlz3TPe2yZ3pJ1mXPdLOsy55pT7twphX9rsvbIy5WhxgeqcIW43z+o0QtUqIeKZFFSjQiJZqREnmkRCvSxZ9WoESqkWrRmI1IYzYijdmINGYj0piNSGM2Io3ZiDRmI0LMR…
DEABE411D90338624C206FEBF3B2D332	1	sdf	JChemExcel9wMAAB+LCAAAAAAABAClk01uAyEMhfecwhcYyzZg7HVStZs0yqYH6SLnD5CqkxlGVdJBCMGH/fTMzyWbZZI4lRhO31fOasAizkpKJkf4bSEAE4AD0EOfm7vDlxBRaCvGopTvM0uc2oyw7hKcoWfmpdC6dxXBVDLdVZKYP6gc4O/8TRVCpeijl2dUIrL5dkUveInoPw72VJRQ2dJeL7OKoKpu3NEzKhljlN0VKVIq2xW98F5mL/+/aa7H0ccFrSj2cU3TGJu62TWtSEdaURl1K7Ux1vrvG2n7lkuFE8Dh473TFj8x9NSJ287b5zHcADvb/ob3AwAA
25892003CCB62E1BA31CE831A5A188C5	1	sdf	JChemExcelOQQAAB+LCAAAAAAABAClk0sSwiAMhvecIhcwkwQIydq6bB03HsSF5xer46Ow0JZhGPjofPw8espmmSTuSgrj5cpZDVjEWJlYZYBXCQGYgQngs76Lu8NZiCjcRwmVLd17gqo69wjrLMEE34p+XVgYLfGnZf+7JaJT9IcliflaC5vnrVkEU8m0NQtjUdqchZGScjfLcU2W5qb/sGSMUTbfkdYdlf57WZWFUJ8v519LPVaZ2y9aUWxpRamlFeWWVqQtrah0qc1rLjN4+63Pf3aH8tIwAhymIdwAmL/bgjkEAAA=
47A46F7FEDECB9842C2A36A7FB53CD1D	1	sdf	JChemExcellQQAAB+LCAAAAAAABACtlD1uwzAMRnedghcoQVKiRM5Nx6TokoNkyPlDO0ViWx4Kq4IgyE/yw0f/6EfNlCR/NE3n2521GrCIcyVlkxO8WkqxAMwAtOjv5u5wFSJK0xVjC8NzZoXLNCOMVYILrBX7fbYIlqb0tBQxX1g+j1gIK+Wl5fvvloxsPlxRRv9NMFJRwcpWRrMo5izDWSpSaf+YZewd+evejeXQ0yVkX1V06Hs5bomfTeZxRQPledzS0u8NpD0NVHsaqPU0kO1S7zMoMHV7A02nxg6VreEM8HU5pQcqyHLOlQQAAA==
97DA48C4A2A6605E66C5AABAED6DCECA	1	sdf	JChemExcelbQIAAB+LCAAAAAAABAClkj0OwzAIhXdOwQViATYEz03HpOrSg3To+ZvabSM5UX8RsuQP8/SwfVR3JYldbzCeL6zmyCLORq5JBnwGAKIhKiKV5LIukXPGkxAR3HYUXLTUOSTxXNlcJdzhQ+JVQu2V2Gvt7Tnppoq8U5FAJtsq0+delonuvf9N1K28HL7x0jj4QYXLzXFDZxQLtYam9dlUfsMGteZRYETcTwNcAZdfjDdtAgAA
137194348B6F6912F95F395D36EC6914	1	sdf	JChemExcel3QMAAB+LCAAAAAAABAClk0GOwyAMRfecwheoZRtj7HU7y86omx5kFnP+OmnVNkM2aRBCzgN9PQJcmnsjqYfey/n3j5s5sIizUdOQEzxbKcAEEAD01l8tIuAqRFSmL0ZS43ul4jFVhDlL8APLiPX+SOnpca9cWd9Sjp+kCJqZfuYiqL3R6o42uFRkj907qhhUY6+LorHrXpeGtcpuF8v70tddNpzRy4XQHn9oa0peWpnHBU1U5/E/1XFtojbSRDbSRH2kiXykPr++kU7Pcml2Bvj6PpUbytK0Xd0DAAA=
31C70EC750A70A413CA7AE71EB7A8D33	1	sdf	JChemExcelWwcAAB+LCAAAAAAABACllUtuwzAMRPc+BS8QgR99yHXTZVJ004N00fOXlpI4lYwGUQwt5GdqPBzJ8GdSTchyKLqcvn8oZQViVsqoYnyE27UsQAZMAFhHm2yXmcEXI+Ky3kngorbOOGDmtM4w+FOEM1wl/hudCgWWcq/y9oyKmcS2VjnhrJdNpa6d9HLp6IAh0mwuHFKO6VUv9ypdLk+oUCjFtM2wmM115Ptr8bK2y2XGi6fLKU57SVzXHrwjsbzrhR+ni9i8uCss9+l+zHjhICXGOS9bLhIoGU2fF80XFRHMcx1hKBGldURk+ztNj1WwsDaVjH9ymfJSz9/LXvw7QpvKheouUkcdSbe9S0VxrHWUxlpHeax1VMZarrSvdaQjdWSjg…
29AF15997132712BDFA029BCC0DE33F3	1	sdf	JChemExcellQQAAB+LCAAAAAAABACllD0OwyAMhXdO4QuAbIMDzE3HtOrSg3To+etQ1PyQpQEhlHzYT88m5CEpCbK3MZvp9SYZEqAnT5GSDDzCbxgDxEAEgKu5jJwzPBkRzfzGLkQp++QCpzw/odNdhDtsJY5nVcGB5ZsbKchK5fKPSvVia+4pL+TYx24v6BLL2sFJlV3uGRXtRqDSXdtXUXVgO07a/rrbejlzRp0V1TPqqWj5djsq0svGZd1QRb6sexraWEXSUkVDq6AoltiwpopSq6A0twoChE2sovmvcUB5rzABXG+j+QCEsqydlQQAAA==
30AC8799E352929F058243AB5B081B22	1	sdf	JChemExcelTwQAAB+LCAAAAAAABACdkjESgyAQRXtOsReA2V1AoI4pTSZNDpIi5w9C1AiOQZkt4Atvvx8e1nuLrKVHMbzeZDsPSKjJITJzD/MQAojGAkyVJ8sIIcCTEVGMK1SOjB1nrLBjm7X4FeECE2KvCgop1m6bwv8opAz7kM96tvhDubd7mSnye/aUF1ZktMkUQ6tcDniZc6kpixdqp1TpHvJSpHEmF7nzRye9FDfdnovceXXNXjj1idUVqi4MiCSZWo2SrQkmrcu9UXJTw5Xq671RCjXXA5XRJL8bapSIym4DwPXWiw8NgKCDTwQAAA==
ED286519612452DDAF791CB94795763F	1	sdf	JChemExcelOQQAAB+LCAAAAAAABAClkzFuwzAMRXedghcoQVIkRc1NxyTo0oN06PmryG1cSEFs1IJgyM8fD9QH/G4RRpJfgtP584vNA8jFuZCZygnuKyVgBiaAZXN/rqvWCh9CROn2xlicbDmFst5OhO0rwSv8Kp7tbhHUYrRYVKI+tPB+C6FT/mu57p8lI0fdutHmLKtF0N31v7PUn3s86UX2W470ougcerSX1XKkF8OcZauXTYsjaXl8o92zcO+fB9pQ7tQHqnO2IeuUB+pztqEyZxuNOdtQnbPR/+wh2xDzSM8Ab5dT+gYeJd4aOQQAAA==
99B7ECA2A7FB83736737163E35915EB5	1	sdf	JChemExcelJQMAAB+LCAAAAAAABAClksEOwiAMhu88RV9A0pYC7dl53IwXH8SDzy9jRrfAwTnSkPKRfPwBblE1IoeTshsfT4pJgZiVEqoYD/AZzgEoQAbAVX2HmcGdEdHNK/I5YVw6FZK5Q192ESbYKvpVLewlR1wswmory/l3S/Ck1s+yy2IY7GgW8YlUjmaJPgQ+nCV5lNzPcv0nC/r0vqG9FipPXecNLSi0tCBpaUGxpQWllqb6iztU65krOgJcpsG9APkqGvQlAwAA
9C4418C2EC7DD347D42468FE928CB7B2	1	sdf	JChemExcelBQQAAB+LCAAAAAAABACtk00OgjAQRvc9xVyAZmb6vxajGzRuPIgLz2+phNLWBVabSQOPj5fpBG7Ge4OsBq/E9HiSsR6IOZBFi8QjrEsIIJwLtpVXCAHujIhivkMZr9JzltoZ3LArlIrPtVgcafO2oGWzsRz2W0hq9uF/vZBk5X7uBaXnopcey5Dn/L1lPVG0aOqdbrY0c1mma3ZZqnN09pLf7Z0uxc8k7QWNSKW9prrN6nTkOhuRbbMRuTYbkW+zkYaWhvRP1gadaJmdAA7nU6KzfqCZHC+jeAE9jW4vBQQAAA==
9CD0970A2FF09D2E948C36902A329013	1	sdf	JChemExcelyQIAAB+LCAAAAAAABAClkjEOwyAMRXdO4QsE2QYbMzcdk6pLD9Kh5y8hUpsIhiZFFkIPeHwBdzET5DBYdNPzRaIGxGykqMF4hE9zDiABKABu6ttyzvBgRCzrYEBPmeLC0SeKso7KLMIMe0W/3LpDONRTyBMn3Fguv1vIc0jSzXLIkoX/zsJeVfv3csASfDDM3Sy3E1mW1yKUMxYqmtrvaEGhpQXFlhYkLZX60zo0VfuGTgDXeXRvGp+kjskCAAA=
3D64854FC9128D328A81209FD46185C5	1	sdf	JChemExcelBwUAAB+LCAAAAAAABACtkj0OwjAMhfecwhdoZDs/dWbKWBALB2Hg/Lihoi3uQkpkRc7X5yfH6S2JJOTQSXLj40kpCxCzUEZJzAN8lnNAYQrAVSyrlAJ3RkSnhw59TzFNPGjGNUOvXxGusLXYD7eqqC5hzmZ2+sXlv72wj3063At7zJtemlzIc+gbXchHlvKuFW690celWyb0uwt7iiG+XeKBN5rnYl1aptuZ6Tb9L0fmsq5tfSPS8dZ9QxWFun/TaLWKktUqylarqLdaRWK1isoeJTQOioiMdqL2bopo52650q12BDhfBvcCF2BnyAcFAAA=
A5207256F94A52339AA8C6C2B6E88904	1	sdf	JChemExcelOQQAAB+LCAAAAAAABAClk00OwiAQRvecYi4gmW9gYFirSzVuPIgLzy+2jT+FTZGQhr4yL99AelUzZQk7S+50f0CTEUQMiVPMcqD3cI4AAhN9z88opdBNmNm93tgDrK8VPCPFmdWvTHv6VfTnYjFRni1RrIxZ4DWUJYtFfGe5bMkSIZNFPGL4uyPxpnmwo0+W4DXLYEfwSbmfZZNFQta5NiPqv+ey1A7e9JJl12TZdNOrBAMW1EOdnj+0otClsaUVaUsrSl2aJ8/aa+3eikpLy/RndyjW3hPR8XxwT37uITg5BAAA
3B49EE1DD393E115771D801112827275	1	sdf	JChemExceliQgAAB+LCAAAAAAABACllklu3DAQRfc6BS/QhRpY09qdZcfwJgfJIudPqSXYaVELh6IEAXqkvvg/B/BDIxRZbuHL4/cfUotGzEFWF/O9fZZlaSyNuTX85/4qmdl+MSIu9XJDoOCqvxGCqvDaAqFqsb21V4nze9m+UFfaVJhV5lQIWFw3FSenWZXMbpuKRE46YjD1PZcIwjkVgU6drqbbAd2euRBg7zmrEiJ2NV2FnoZbXxgj5lQMapLQ1XQNknTPRZx9TsXBnO1qugEiuueiYjankoDJdDXdBNe+O3JEnVJZZyyRXUy3VAxNTlfA+/dVCMj7nktY77MqKUQXx4gYNLd1xIAcfU5FoKaLn47Rfzhae6BxcU2XigfH6Y757b7Ur/n5f…
80C7B80DC1F0F8326CB9CD306E23AB9C	1	sdf	JChemExcelQQkAAB+LCAAAAAAABACllU1OxDAMRvc9RS5Qy3Zsx14DS0BsOAgLzo/b8DcyG9KqGnXepE/5Yifzou6K3Hf37fHtndS8EXOQoTDzffu+tq2xNpbW8Nf9c0VEe2VE3I5vAkpk+bAjDI1+MIT8Fdtdu1X8fX9auuo4LARqIWuWDjqMp8V76KpFGE8Lg0nYmuV4F8e0BMVYtYiLH5YOg8PXLAQDlaclq7dsUTnruws4Ia5ZskvsnMGugL5uMeoxLR5Iq4m4j6NLdgPpZ82XaoQ0aFpyNy1bvvrFslq4uI9+evdKIgGUuboGMVbnkl3CXa4mUhCZqzuABRdPBgNms6uJDLqz/lnp5/9Y8iDuM5HSTaJ/WAbYPA8urYsDa9dpGY6LJ2YA9…
448B03A4B424E0AB30E19ECB5EC84E75	1	sdf	JChemExcelJQMAAB+LCAAAAAAABAClkj0OwjAMhfecwhcg8k+cODNlLIiFgzBwfkJaQUqztLWsSPkcPz1buauZIsvJshufL9JoQCxEEaNGHuAbzgEYQALAJn+Rc4YHI6L73NArS62TJ044sVJFOMNSop9u6mVJOvUmCrpXJSvPDgS59XLbohIV54kCWz46EXsKEvZ5QW+s7RzHvJxW293k5c/BDhUq66jnghYkXRrWtCDtvo1rGusv7lCrHQ0dAS7Xwb0Bp/Li5CUDAAA=
F1F04E5E315BA6DDEC2B2C7190236141	1	sdf	JChemExcellQQAAB+LCAAAAAAABACllEGOwjAMRfc5hS+A9e3UabweZskgNhyEBefHBTSUJpu2UVSlL+nLd6P2YrUaNB8c6XS7i5VKohlSYFL1SP8tpZggESLM+qe5O10VQIqbA1hchtdolMGmFeCYBf3Qt6Lf0+sJiyyTRVh0xH6Lm260CGsebW9FwsXwzjJo9ZnlvMbyriOyZGytSLmUsvuMMucK72ZZUdEni7Blt20WcFWbJ9h30tS8l1VZFgk2WOJj0+f1iwbKXTq0NJB1aWlpoLGlgWqX+nPPhVfQrA00/TU6VJeGE9Hv3zE9AGM5F4qVBAAA
03411B1221F37C60C85020A525DEF305	1	sdf	JChemExcel3QMAAB+LCAAAAAAABAClkzsOwjAMhvecwhfAsvNw7JkyFsTCQRg4P2lB9JEMtI2iyv0affnrKPekmsiHk7Hrny9OosA+EAslzr6D33AOmAAMgGZzGmYGD09EbniLKKxxqDyKyFgRlq8EN1gq2nNlYdTIc8v5f0tAo2AfS/Rqey2slo5m8RhzoqNZGHM5n2aWDd2dshDKt0PbLQlD8Ie7K0gxt096V5b9f8SlMeNzQQsKNS0o1rSgVNOCpEnzaF/vpvVaHW9fTYdruTT0AJdr594aO/bx3QMAAA==
3644A32BA9C1B5BBB2715B75708CF0BE	1	sdf	JChemExcelvwUAAB+LCAAAAAAABACtlMFuwyAMhu88hV+AyDaYwHmdtEs77bIH2WHPPyBt0+A0JdGQFZEP5Y/928mXxCjIziY2559fkhCBmCMFTOz5BPdlDJCUAKxB9TqvlBJ8MyKacodD3tVzGoJMuyv7gJvEVlxVRvIyqbAb5UHlDZaJdKnwgIEfVT77c6HBc0zTs5EFV3PpV7GzQ/tzuVeUVTzxui/8QmXOwKqKjvTIbvRohy9qXnb50nh6ZF7sPC/K3X5f7EaPDlb0dOpedRr+uSL9NXZXxNX/HKGh7nawoL5pl6lINJWq2NKMRq2badQ5ZJTWFKgdGVMQ6SoKZfW2Qp3W5TWaEXmt4Opfd0nPAO+Xk/kDMdyD2L8FAAA=
D3FE616977C1EB1ACC80995DF56D90DA	1	sdf	JChemExcellwMAAB+LCAAAAAAABAClk8EOgyAMQO98RX9A0haK5Tx3dMsu+5Ad9v1DXIaIh6mkIfBsX5oSH6IqyK6LzoyvN0lQIGalwI6JB/gtYwBiDlxEWTFGeDIimumGticv04ktBpaZpa8Id6gV27GykGXXLy2X/y1kPWuca5UFT1q6b+0hC1vyzs8WT6fn0lp29FIszXR39bKaxsFeSu3RN6I03rxXNCGX94om5NvchGSThtaQUN/mJqot1fzfrA2caZ07Alxvg/kAza/VTpcDAAA=
DD918C7686AF0F803EC34C3D1617FC0B	1	sdf	JChemExceliQgAAB+LCAAAAAAABACllUFOxDAMRfc9hS9AZDtx4qwZlgNiw0FYcH5+CqIz49kMjqKofVG//o9b993cjbU+zbadP7/EupOounSsrCf6G9tGWkmViC/mMeac9KHMvOFGuDSt+34v3nSsKy7YZXqma4n7c1eRInXYj0qrrP9VcdO0Fy3We8t6qUWdZ9ZLLXNa2ksrg2fai6HSrWa9dFTaPesFz1pNexmo9BhZL45Kq2a9OCrd015mGSJZL7q+aetJL4pvurFkvRwqVjrbpcrbIypu7X6iB1RWZ5icTbQ6Q7Xs6R4qo/Tft/jxRKu/eDoR+otoy50uSqz7ekWBaqRALVIgixSoRwo0IgXySIFmpBO/vkCBRCIVkpgNSGI2IInZgCRmA…
FD534C414D032021286F6AFC83268B5A	1	sdf	JChemExceltwcAAB+LCAAAAAAABACllUFugzAQRfecwhfAmj9jm5l102VSddODdNHzd4CkBGw1imNZyDyGrz8fy3xm1Uwso+Xh/P2DXDSAWVGAJHwKf2MYAlNgDoGWieW6DTMLX0xEw3yXIhWX8sFR0mTziqI/pfAWbhL/zUVFomSWeYVoktOdyqVPBaDU54VjkUnXd4vtOnrCi/fB8rKXe5VDLk+pQHRae4NRZ7qeRhZd9TJz55fevFDUnHOvF1W5fiOaqO2FH3uRsngZKWYr5U7lo8PLiMglUa+Xay4jR0paetO1lK8qzITejsiM146IDE0veKAyZ1pUVpVku1y6vFCEple9+LtCu/3yhJftZHjlrNtUJGLirvMFy47CgTqSmjpKhw04LCjXt…
CAB6DD75389F131E1697D2BE1A9B46CE	1	sdf	JChemExcelvwwAAB+LCAAAAAAABACdVkuyGyEM3PsUXMCUvoDWeVm+pLLJQbLI+SOGcfLK4sW2XFMuTxua7pYG5oeOoUB8tXZ5//UbtY0CgoQdOwO9lb+fy6WwFG6lwHHh8f3vY2blJwHAxW+uVJtJm7+wdrUxR0D1f6F8LzeK/10HC1dgwMUC0OgDy5fnWaiq6Jx7hco8+pYFH7MMOLT4XBG1nCOqyHQqMIaR1dKGHCzo3tiyuQitylBlGppz5AoG7LW8xDJY21bLC46w0uCTxQRbLl2spnj0NntCLZkL1Q6rRt7Ftvgyle4GthxRh6QW9socT6PXyFj3WugxSzs7FiuiJGsklcdtbu8j2S9SCQlWLoK2fwIepivVmvbFAkM4qwVJx6o0CUguX…
BF9B4A3505C893A3E330926E86A798DD	1	sdf	JChemExcelYQYAAB+LCAAAAAAABACllDFuwzAMRXefgheoQFKiRM5NxrTo0oN06Pn77QBtAmYISkEw7Cfo4xEE/WHuxtpfYm2Xr2+x6SSqLpNndz3R79o2kkUyifhm/62IoE9l5m3/Wi2GH+fWhnTf37jhlOmV7iMe7yPF25xq1xRm6f9LidbXqroIboSMogtSnC2qLtJMueyiTfsouyg6Hb3q0tHpq0HFZaDTXnbB3dBVdTF0emnVZaLTUnZZ6PQsu2CmjWfVZZ9pk6rLPtPx2OX92RRI6PG8o0A9U6CRKZBlCjQzBVqZAnmmQJFp4PeRKJBIpoLBzFRJcm1AkmsDklwbkOTagCTVdiE6v522H2aLTXJhBgAA
