# Supplementary material for: Metabolomics as a Tool to Study Underused Soy Parts: In Search of Bioactive Compounds
Source: Foods. 2021 Jun 7;10(6):1308. doi: 10.3390/foods10061308 (PMC8230045; doi:10.3390/foods10061308)
Supplement: Supplementary file 1 [file foods-10-01308-s001.zip › Table S4_pods.xlsx]

## Sheet: pods
Table S4. Metabolites identified in soy pods
Reference	Name a	Traditional name b	Class c	Subclass c		a Name quoted in the referenced paper
6	(E)-2-hexenal	(E)-2-hexenal	Organooxygen compounds	Carbonyl compounds		b Traditional name proposed by Jchem [7]
6	(E)-2-none-1-ol	non-2-en-1-ol	Fatty Acyls	Fatty alcohols		c Classification proposed by ClassyFire [8]
6	(Z)-3-hexen-1-ol	leaf alcohol	Fatty Acyls	Fatty alcohols
6	(Z)-3-hexenyl acetate	(Z)-3-hexenyl acetate	Carboxylic acids and derivatives	Carboxylic acid derivatives		Reference
3	1,3-Dimethylurate	1,3-dimethyluric acid	Imidazopyrimidines	Purines and purine derivatives		1. Carneiro, A.M.; Moreira, E.A.; Bragagnolo, F.S.; Borges, M.S.; Pilon, A.C.; Rinaldo, D.; Funari, C.S. Soya Agricultural Waste as a Rich Source of Isoflavones. Food Research International 2020, 130, doi:10.1016/j.foodres.2019.108949.
6	1-octen-3-ol	1-octen-3-ol	Fatty Acyls	Fatty alcohols		2. Seo, W.D.; Kang, J.E.; Choi, S.W.; Lee, K.S.; Lee, M.J.; Park, K. do; Lee, J.H. Comparison of Nutritional Components (Isoflavone, Protein, Oil, and Fatty Acid) and Antioxidant Properties at the Growth Stage of Different Parts of Soybean [Glycine Max (L.) Merrill]. Food Science and Biotechnology 2017, 26, 339–347, doi:10.1007/s10068-017-0046-x.
4	1-Pyrroline-3-hydroxy-5-carboxylic-acid	4-hydroxy-3,4-dihydro-2H-pyrrole-2-carboxylate	Carboxylic acids and derivatives	Amino acids, peptides, and analogues		3. Deng, J.C.; Yang, C.Q.; Zhang, J.; Zhang, Q.; Yang, F.; Yang, W.Y.; Liu, J. Organ-Specific Differential Nmr-Based Metabonomic Analysis of Soybean [Glycine Max (L.) Merr.] Fruit Reveals the Metabolic Shifts and Potential Protection Mechanisms Involved in Field Mold Infection. Frontiers in Plant Science 2017, 8, doi:10.3389/fpls.2017.00508.
3	2-Aminoadipate	α-aminoadipate	Carboxylic acids and derivatives	Amino acids, peptides, and analogues		4. Hu, B. yu; Yang, C. qiong; Iqbal, N.; Deng, J. cai; Zhang, J.; Yang, W. yu; Liu, J. Development and Validation of a GC–MS Method for Soybean Organ-Specific Metabolomics. Plant Production Science 2018, 21, 215–224, doi:10.1080/1343943X.2018.1488539.
3	2-Hydroxyisobutyrate	α-hydroxyisobutanoate	Organooxygen compounds	Alcohols and polyols		5. Dillon, F.M.; Chludil, H.D.; Mithöfer, A.; Zavala, J.A. Solar UVB-Inducible Ethylene Alone Induced Isoflavonoids in Pods of Field-Grown Soybean, an Important Defense against Stink Bugs. Environmental and Experimental Botany 2020, 178, 104167, doi:10.1016/j.envexpbot.2020.104167.
6	3-octanone	3-octanone	Organooxygen compounds	Carbonyl compounds		6. Silva, F.A.C.; O-Panizzi, M.C.C.; Blassioli-Moraes, M.C.; Panizzi, A.R. Influence of Volatile and Nonvolatile Secondary Metabolites from Soybean Pods on Feeding and on Oviposition Behavior of Euschistus Heros (Hemiptera: Heteroptera: Pentatomidae). Environmental Entomology 2013, 42, 1375–1382, doi:10.1603/EN13081.
3	4-Aminobutyrate	4-aminobutanoate	Carboxylic acids and derivatives	Amino acids, peptides, and analogues		7. ChemAxon - Software Solutions and Services for Chemistry & Biology Available online: https://chemaxon.com/products/marvin
3	4-Hydroxyphenylacetate	4-hydroxyphenylacetate	Phenols	1-hydroxy-2-unsubstituted benzenoids		8. Djoumbou Feunang, Y.; Eisner, R.; Knox, C.; Chepelev, L.; Hastings, J.; Owen, G.; Fahy, E.; Steinbeck, C.; Subramanian, S.; Bolton, E.; et al. ClassyFire: Automated Chemical Classification with a Comprehensive, Computable Taxonomy. Journal of Cheminformatics 2016, 8, 1–20, doi:10.1186/s13321-016-0174-y.
1	7,4′-dihydroxy flavone	7,4'-dihydroxyflavone	Flavonoids	Flavones
3	Acetate	acetate	Carboxylic acids and derivatives	Carboxylic acids
6	Acetyl daidzin	3-(4-hydroxyphenyl)-7-{[(2S,3R,4S,5S,6R)-3,4,5-trihydroxy-6-(methoxymethyl)oxan-2-yl]oxy}chromen-4-one	Isoflavonoids	Isoflavonoid O-glycosides
6	Acetyl genistin	2-acetyl-5-hydroxy-3-(4-hydroxyphenyl)-7-{[(2S,5S)-3,4,5-trihydroxy-6-(hydroxymethyl)oxan-2-yl]oxy}chromen-4-one	Isoflavonoids	Isoflavonoid O-glycosides
6	Acetyl Glycitin	acetylglycitin	Isoflavonoids	Isoflavonoid O-glycosides
3	Alanine	L-alanine	Carboxylic acids and derivatives	Amino acids, peptides, and analogues
4	allo-Inositol	(-)-inositol	Organooxygen compounds	Alcohols and polyols
1	Apigenin	chamomile	Flavonoids	Flavones
3	Arginine	arginine	Carboxylic acids and derivatives	Amino acids, peptides, and analogues
3	Asparagine	L-asparagine	Carboxylic acids and derivatives	Amino acids, peptides, and analogues
3	Aspartate	L-aspartic acid	Carboxylic acids and derivatives	Amino acids, peptides, and analogues
3	Betaine	Bet	Carboxylic acids and derivatives	Amino acids, peptides, and analogues
6	Camphene	camphene	Prenol lipids	Monoterpenoids
3	Carnitine	carnitine	Organonitrogen compounds	Quaternary ammonium salts
3	Choline	choline	Organonitrogen compounds	Quaternary ammonium salts
4	Citric acid	citric acid	Carboxylic acids and derivatives	Tricarboxylic acids and derivatives
1,2,5,6	Daidzein	daidzein	Isoflavonoids	Isoflav-2-enes
1,5,6	Daidzin	daidzin	Isoflavonoids	Isoflavonoid O-glycosides
6	Decanal	decanal	Organooxygen compounds	Carbonyl compounds
6	Dodecane	dodecane	Saturated hydrocarbons	Alkanes
4	D-Pinitol	ononitol	Organooxygen compounds	Alcohols and polyols
3	Ethanol	ethyl alcohol	Organooxygen compounds	Alcohols and polyols
3	Formate	formate	Carboxylic acids and derivatives	Carboxylic acids
3	Fumarate	fumarate	Carboxylic acids and derivatives	Dicarboxylic acids and derivatives
4	Fumaric acid	fumaric acid	Carboxylic acids and derivatives	Dicarboxylic acids and derivatives
4	Galactose	galactose	Organooxygen compounds	Carbohydrates and carbohydrate conjugates
1,6	Genistein	genistein	Isoflavonoids	Isoflav-2-enes
1,5,6	Genistin	genistin	Isoflavonoids	Isoflavonoid O-glycosides
6	Geranyl acetone	geranylacetone	Prenol lipids	Monoterpenoids
3	Glucose	glucose	Organooxygen compounds	Carbohydrates and carbohydrate conjugates
3	Glutamate	glutamate	Carboxylic acids and derivatives	Amino acids, peptides, and analogues
3	Glutamine	L-glutamine	Carboxylic acids and derivatives	Amino acids, peptides, and analogues
1,6	Glycitein	glycitein	Isoflavonoids	Isoflav-2-enes
1,6	Glycitin	glycitin	Isoflavonoids	Isoflavonoid O-glycosides
4	Glyoxylic acid	glyoxalate, glyoxylate	Carboxylic acids and derivatives	Carboxylic acids
6	Hexadecane	cetane	Saturated hydrocarbons	Alkanes
4	Hexadecanoic acid	palmitic acid	Fatty Acyls	Fatty acids and conjugates
6	Hexanol	hexanol	Fatty Acyls	Fatty alcohols
3	Isoleucine	L-isoleucine	Carboxylic acids and derivatives	Amino acids, peptides, and analogues
5	Kaempferol diglycoside (KD)	5-hydroxy-2-(4-hydroxyphenyl)-3-{[(2S,3R,4S,5R,6R)-3,4,5-trihydroxy-6-(hydroxymethyl)oxan-2-yl]oxy}-7-{[(2S,3R,4R,5R,6S)-3,4,5-trihydroxy-6-methyloxan-2-yl]oxy}chromen-4-one	Flavonoids	Flavonoid glycosides
5	Kaempferol triglycoside 1 (KT1)	5-hydroxy-2-(4-hydroxyphenyl)-3-{[(2S,3R,4S,5S,6R)-3,4,5-trihydroxy-6-({[(2R,3R,4S,5S,6R)-3,4,5-trihydroxy-6-(hydroxymethyl)oxan-2-yl]oxy}methyl)oxan-2-yl]oxy}-7-{[(2S,3R,4R,5R,6S)-3,4,5-trihydroxy-6-methyloxan-2-yl]oxy}chromen-4-one	Flavonoids	Flavonoid glycosides
5	Kaempferol triglycoside 3 (KT3)	3-({4,5-dihydroxy-3-[(3,4,5-trihydroxy-6-methyloxan-2-yl)oxy]-6-{[(3,4,5-trihydroxy-6-methyloxan-2-yl)oxy]methyl}oxan-2-yl}oxy)-5,7-dihydroxy-2-(4-hydroxyphenyl)chromen-4-one	Flavonoids	Flavonoid glycosides
3	Lactate	lactate	Organooxygen compounds	Alcohols and polyols
3	Leucine	leucine	Carboxylic acids and derivatives	Amino acids, peptides, and analogues
3	Lysine	L-lysine	Carboxylic acids and derivatives	Amino acids, peptides, and analogues
4	Lyxonic acid	(2S,3S,4R)-2,3,4,5-tetrahydroxypentanoic acid	Organooxygen compounds	Carbohydrates and carbohydrate conjugates
4	Lyxose	lyxose	Organooxygen compounds	Carbohydrates and carbohydrate conjugates
4	Malic acid	malic acid	Hydroxy acids and derivatives	Beta hydroxy acids and derivatives
3	Malonate	malonate	Carboxylic acids and derivatives	Dicarboxylic acids and derivatives
1,5,6	Malonyldaidzin	malonyldaidzin	Isoflavonoids	Isoflavonoid O-glycosides
5,6	Malonylgenistin	malonylgenistin	Isoflavonoids	Isoflavonoid O-glycosides
6	MalonylGlycitin	malonylglycitin	Isoflavonoids	Isoflavonoid O-glycosides
4	Mannitol	mannitol	Organooxygen compounds	Carbohydrates and carbohydrate conjugates
3	Methionine	L-methionine	Carboxylic acids and derivatives	Amino acids, peptides, and analogues
4	myo-Inositol	(-)-inositol	Organooxygen compounds	Alcohols and polyols
3	N-Acetylglutamate	N-acetylglutamate	Carboxylic acids and derivatives	Amino acids, peptides, and analogues
6	Nonanal	nonanal	Organooxygen compounds	Carbonyl compounds
6	Nonanol	nonan-1-ol	Fatty Acyls	Fatty alcohols
4	Octadecanoic acid	stearic acid	Fatty Acyls	Fatty acids and conjugates
3	Pantothenate	pantothenate	Carboxylic acids and derivatives	Amino acids, peptides, and analogues
6	Pentadecane	pentadecane	Saturated hydrocarbons	Alkanes
3	Phenylacetate	phenylacetate	Benzene and substituted derivatives
3	Phenylalanine	L-phenylalanine	Carboxylic acids and derivatives	Amino acids, peptides, and analogues
4	Phosphoric acid	phosphoric acid	Non-metal oxoanionic compounds	Non-metal phosphates
4	Phosphoric acid monomethyl ester	methyl phosphate	Organic phosphoric acids and derivatives	Phosphate esters
3	pi-Methylhistidine	4-methyl-histidine	Carboxylic acids and derivatives	Amino acids, peptides, and analogues
3	Proline	proline	Carboxylic acids and derivatives	Amino acids, peptides, and analogues
3	Propylene glycol	1,2-propanediol	Organooxygen compounds	Alcohols and polyols
3	Pyruvate	pyruvic acid	Keto acids and derivatives	Alpha-keto acids and derivatives
5	quercetin	quercetin	Flavonoids	Flavones
3	Serine	L-serine	Carboxylic acids and derivatives	Amino acids, peptides, and analogues
4	Sorbose	sorbose	Organooxygen compounds	Carbohydrates and carbohydrate conjugates
3	Succinate	succinate	Carboxylic acids and derivatives	Dicarboxylic acids and derivatives
3	Sucrose	sucrose	Organooxygen compounds	Carbohydrates and carbohydrate conjugates
3	Threonine	L-threonine	Carboxylic acids and derivatives	Amino acids, peptides, and analogues
6	Tridecane	tridecane	Saturated hydrocarbons	Alkanes
3	Tryptophan	L-tryptophan	Indoles and derivatives	Indolyl carboxylic acids and derivatives
3	Tyrosine	L-tyrosine	Carboxylic acids and derivatives	Amino acids, peptides, and analogues
6	Undecane	undecane	Saturated hydrocarbons	Alkanes
3	Uracil	uracil	Diazines	Pyrimidines and pyrimidine derivatives
3	Valine	L-valine	Carboxylic acids and derivatives	Amino acids, peptides, and analogues
6	α-pinene	α pinene	Prenol lipids	Monoterpenoids

## Sheet: __JChemStructureSheet
Hash	StructureStringLength	StructureStringFormat	StructureString
E1442F6B9B0FBBA5EEF53286F48ACA0A	1	sdf	JChemExcelWgcAAB+LCAAAAAAABACtlE1uxCAMhfecwhcIsh3Mz7ozy5mqmx6ki56/JpUCGWcxCUEIJV8eT35g5UtyFgzzRO7x80sSMxBzpohZiG+wDueACjABYDfbKKXANyOi05dp9pI4VE6e5yT1Cb1+RfiErcX+XFzYZ0nlf29mwc7l44gLhXm/lgMu5APn4Vp6l2XvWKIJfSA+mag/3fO1oE8UZLSW5jJwRy2HukQ5mahzYR/S5qbf7124KtEFp9slMjd9INHau9blQC2X9C6svTuUqNUyckftXM53nf5WeVk3VNG8rBuqKFitIrFaRdFqFSWr5YW+atUhW6qoWIcChEariMhoK7WJFZFNrIh2Euc9WrViqQBF6xuBbOJKbWJFZBPXesur9…
675DF4C2DE7DD91B0F4A82FC35159845	1	sdf	JChemExceltgcAAB+LCAAAAAAABACtlU1ygzAMhfecQheIR5It/6ybLJNMNz1IFz1/ZWhiXDEdgst4GPh4vPGTsHmXnAWDP/F0/fwiiRmIOVPEgJ7P8DymCRiBGQBXox2lFPhgRJz05sSOgg/LVc5JqgKdPkW4Q2+xPWYXcoFzWVxCEly5vB1xIRcFD7qgSxRkcWHfJdrv8nhjbC4rl5G6tESmRy/N5X/q8nBBF4gPujw73So06JK5q+7+bxfaChhJpJ2RNJxo7XI8kXeSeDhRcxn5XoLjrFvV1jp6qUc/dRlaja3TI4n+2KV2JyKdzHzuqCI/nzuqKFitIrFaRdFqFSWr5Zn+1qpDtlRRsQ4FCI1WEZHRVmoTKyKbWBHZxJWKpQIUrUMEstkqt…
326E79F8E92F28C39782F8E753744D5E	1	sdf	JChemExceleAUAAB+LCAAAAAAABACtk01ywyAMhfecQhcwI8nib910mXSy6UG66Pn7nGZqO2IR0zCMB3+Ih56Aa6o1sc3THM5f35JyJVGtkjlb0RP9tRBIjCQR8aavrbVGn8rMYfnjWMQQS5NEnUv6ZZhleqO9RL8/qHA00a3K5WmV6b5iOzqey25t1TSsUqrlZa1ELijZkCPUNLd7NR7qciAXjdysr/Ix4AgjTTbmaD1pesl9IXjLg46QgWlt3ZM+4Eij2Gz/dbTNZfjurrn4d/R0XQQyt++OAs2eAtltbkeBko8Fyj4WqPhY0NrdrUOxW/O0kbDfDVRcLJB4xwvtONYeBRJXhzPR++UUfgAHK6rweAUAAA==
A22366B371F411C802925782B09053E9	1	sdf	JChemExcelUgQAAB+LCAAAAAAABAClk0FuAyEMRfecwhcYyzbG4HVStZsk6qYH6aLnL5CoSQYWmQ5CCB7w+QbzmUpJpHHRcPr+4WQFKJNwFhGWI/yVEIAZmAAe6724O3wJEYU2UjQu2nqCZtZ7hHWW4AzPEvO6UmEsyo8qh9dVIjpFv6qoFP+vChdPe70Iak601wtjNtrthZHUeOrlclVJm7wML3153UvCGGX3G1mNKM/zZUNEdy+EdsucrRHVa5XePtGK4kgr0pFqN7umFdlIK8pTWvqZaw8+rvX+syeU1wongMPHe6ft0KUuaFsXbjNv52P4BUVVUCxSBAAA
AE899FCAA487DCD8B64180223953F33E	1	sdf	JChemExcel2gIAAB+LCAAAAAAABAClkkEOwiAQRfec4l+gzczAFFi3RjfVuPEgLjy/hRJtLQutk4EMD/7kQ7hqCErONmrG+4O1CyAhZj8NlQGvMAbwQAfQIt8RY8RNiMikFbedEs2VkxBTRe20S+ixblHP0kWs11nr2em+LtSq2OKFxdNeL1GlaC3JssvlFy9BdKn9712azbsUL/qVlw8HO27EgOR5RSdkq9RVqW6p5p9WoT4rFnQE+tMxn02ShhM5nAfzBIw7HsXaAgAA
3CDEC44F8E69E1AD099AF34EDDBC4C6B	1	sdf	JChemExcelyAIAAB+LCAAAAAAABAClkk0OwiAQRvecYi5QMj/MAGvrsjVuPIgLzy+libaBha1kQsgDHl+Au6akGGQwNz1fpJaAmBMZmiQe4dOcA4gABoCb+racMzwYEcs6GNBTprBw9JGCrqMyizDDXtEvt+5QlnoKeeKIG8vldwt5lqjdLIcsWfnvLOzNrH8vByziJWHuZrmdyLK8FqGesVDR1H5HC5KWFhRaWpC2VOtP69BY7Rs6AVzn0b0BSx+Vx8gCAAA=
D229AA7706F920F97F2263D27D0276F2	1	sdf	JChemExcelYAQAAB+LCAAAAAAABAClk80OwiAMgO88RV9gpO34PavRixovPogHn9+CyzbGTCYjhGzf2m9pgYcNwaLpO6+urzdZFwAd9+SZOfIRxqEUEKUJOJvTiDHCkxFRpTfUnoxNT6zFZ79MviLcoVSsz4WFNPd+bjlst5A2HOI3N7DFnZZuyG2yjBWJxRA3VjRZdvRlqkMszjZWNLOwNr7o7rDTdpPlZ0V/nZfFzjR2d8ptPS9yTTivBRXU57Wggkwda3LjlrGCXB0ryNdUUFilcc1LWMUKIqpjOdMy9gpwuJwzTT/tKJHT7ag+VyX5MGAEAAA=
E00FA7376AF2D652C33627462D5A3B8A	1	sdf	JChemExcelxgEAAB+LCAAAAAAABACdkEsOwjAMRPc+xVwgle381y2CTUFsOAgLzg9Jq5LSSiAsy3ImmdFTrj4lz86aROP9IT4kcJYogUWDDliKCHCABbjpd+WccVNmpnKSTm30ZeMuipu31y2jxzpiv2lyJPXceP9KWVjMhuUypfifWD4INinfWQTQOleq1l/dUV2djToC/elY3xaLkaIczgM9ASOvdn/GAQAA
EF67B2FF10137DE0952D90C37DD18CAD	1	sdf	JChemExcelbAIAAB+LCAAAAAAABAClkksOwjAMRPc+xVygle3EqbOmLFvEhoOw4PyUFKiUVnwtK1Ke49E4ydHcjWNoMg3ni1hyiKpLYreoPZ5BBCTAAC4pZV0i54yTMjPddty6WqlLG9XzzKYqY4eHxKukuVdDZ3NvJ9E2VfSdiracdFtl/NzLMtG997+JmpWXwzdeKgc/qEi5OanohEKhqaJxfTaW37BBU/UoNAD7sacrD8sK/mwCAAA=
51D181D023AA3D30284AA0E3A1400FCE	1	sdf	JChemExcellQQAAB+LCAAAAAAABACtlE1uAyEMRvecwheo5R882Oumy6TKJgfJIuevZ1o1ycAinSlCCB7o0zMSnM3dqOobUzleb2yTA4sET2TMcoDfVkpuADMAPfR7iwi4CBGVedVQvMY8U1SnZUaYuwQneI4Y91WKoJk9pry/njKhNarfKVy1bksx9B+DPS6WBrzbpWKVRkOXP9yuYmOxvS6CEf6PLozKXreltHQJ3VuRp4v6sKLPLS5dRS+n5GOTZXyiibSniWpPE1lPE009TdR6msiHNBaTlRlTdzbR/GsMqKwTjgAfp0P5ApBH9w+VBAAA
EAE2BD1F9A296BEB955ECDB838C801B0	1	sdf	JChemExcelgQMAAB+LCAAAAAAABACdk0EOwiAQRfecYi4gmRk6A7O2LlvjxoO48Py2GLWlpLUlEwIfePz8wE1SEmzCich1jyeJJiDmRIoqyC18m3MABpAAMBfl/tfMDO6MiG6ckTdhnI/QD6sIPXwQa7WgEMcp5QxzI6sUDlHeZyM1UqVsekEvHLa8bFFO6MmoqXrZkcvUS5Hu9X8Ke1Wte9mRS/AhoVVzOeJlTIhQjlA4v4WhtFBD8UhclpqlOkhSVTVzytvicm/MP6SiWknoAC59614zFpV5gQMAAA==
F70E15E27A5C477A29678CD1295891B3	1	sdf	JChemExcelgQMAAB+LCAAAAAAABACdk0sOwyAMRPecwhcosg0Ge910mVTd9CBd9PxNqPoJQYkSZCEY4DEawU1UBWM4Ebv+8SRJCsSslFBj5A6+zTkAA1AALEWl/zUzgzsjoptm5E0Y5yP04yrCAB/EWi0oxPmfcoa5kVUKhyzvs5miNCmbXtALhy0vW5QTejKKTS/XY16qdHdQ2KeU2l525BJ8ULRmLke8TAkRHsqFy1sYK1VqqB6JK1JcqqMkTTUVTn1bXu7N5Yc0VKsJPcBl6NwLKwKIBYEDAAA=
9A92534D12666BA91A866FE6D656101A	1	sdf	JChemExcelPwMAAB+LCAAAAAAABAClksEOgyAMhu88RV9A0xaK5azLdtFllz3IDnv+CZhNB8nMJEjwa/rxR7mJqqCzDVkzPp4kXoGYlTwGQh7gPYwBUIAOAFfzM0IIcGdENPENW0csccctOesym6sIPWwV9blYlCWdQq1jDSvLlC12l4UIJVuQ/J9ZqBUbFos6+tvCtpPc25GTo99l6T2WpSmyXLNFdmX5SlBYfmeh+ZqkdUM5/d4KdVUqJZ2RL6lPt7hCNXlWdAToL+dE0zP3xNaGYuU0DeYFvrpDZT8DAAA=
91E0901C99D58BE83FF57939EF1CB6CA	1	sdf	JChemExcelUwQAAB+LCAAAAAAABAClk0EOwiAQRfecYi5QMjPMFFir0U1r3HgQF55fSolWYWEooQ19lN//B3rTEBTFDSRmejxJxwDEHGhEr8hHeDdjgAgIAbb902KMcGdENMsTWiHWZeSsepaVpVmEA3xLtHtRCaz5K2yD+rhRmVcV95cKEeqqIqKdXsiqiyURe+xWYeeLFxK3uy5khUPsUhnKipbKtScRWk+iexN9XO2o7lB5KYn0Ly8/DjrqQmmD8/2Lcj6wDSpNqjVNaKxpQr5JQ00TijWN+c9u0DXIhk4Ah8s503ylF5alAy0zp/loXlZmpetTBAAA
96737FE0873FC81E6EB815F8026183FA	1	sdf	JChemExcel2wIAAB+LCAAAAAAABAClks8OwiAMh+88xe8FJG1ZGZw3o5fNePFBPPj8Ahr3Rw66kYaUj/QLKb1qCEqNO7Ca4f5g9QEsEtiTVyc9PssYoAU8QLOYVowRNyEik09iQ2g1JQeyLTc5A9l0S+iwVNTjbSEvdcv4srh/LKmWmXa/ha26uNHCVtz+vpANojSr3WhZ1U7Z5VcLp8aUfUGlfEyFNlWq31TLpK2pLyO4pAPQnU+FZhc4k+PYmycWv3qk2wIAAA==
75E4989C8A08ACDECB5A6B090C16F8DF	1	sdf	JChemExcelWQEAAB+LCAAAAAAABACdULsOAjEM2/MV/oFWTtqm7cwxHoiFD2Hg+7meEHDoBoTlwXEk53EprRXmFNRlvt21eIOaNXVmZpvwggiQAAP4wTd677gaSRmVRku1LCIwVs1DgXHpEgdsI/b5TOnFxpSgUa3yvxSL7p53dzn/mqLr5frl2vqSrTsDx9MkDx0ymBBZAQAA
731475F186E55D5D867DDAAABB8DEFCF	1	sdf	JChemExcelawEAAB+LCAAAAAAABACFkEkOwjAMRfc5xb9AIn9nXrcINgWx4SAsOD9NhCAUqVi25PHZyTWWEiV4y2yW+4MxFUhlZhIy64y3GAN4QAEZ9CO1VtxUREyL6NTnuDpWXGZoHsStVcEFfTJ+g7b6otSobYulo2YZKBP25weKupRS2LvlP4X95dxk9fdLzAJMp2PvbWbZMofzbJ4NnF9MawEAAA==
EFF0732943B4985E040FF58C25A10345	1	sdf	JChemExcelPwMAAB+LCAAAAAAABAClUkkOwjAMvOcV/kAiO1udc4vgUhAXHsKB95OYqrRpQaVYTpSMPaORk2tgDuidJlb9/UEhMmCiSBGdd7aDMZQCYIAGACf5jpQS3CwiqnKzBqMN5YSmIT+cchXhAsIMc6E6RYWMdc26Sgvf+RMVNGwDvvS85bT08pvKwN3ppeLuUdFoPMl09X9zGRzoT3PZ8EZ6fKOll83TpfxhZJ+hGXKy16hf9noxW/dmKC57o/ziFZRrhR6gPR0FLf06r0LVVCqHc6eef1HFZj8DAAA=
B267D1088865A8BF9AB73EB207403C26	1	sdf	JChemExceldwYAAB+LCAAAAAAABACtlU1uhDAMRvc5hS9AlM9xQrLuVOpmpuqmB+mi528I0wnFiOGnUYTgAY/4M4KPkFJw4jtkc/36RoiJwJwQwSJ8occwhtAPk1ydqNs2cs70yc45Mxw5W/bqedgYxr07e6Nfxdq8W3pIGC3s+zCxvByxsHWRp5b37RZY4ZTHexMHd9LStYRURbzHMlvLjnTZQryMFgEfTLdZVI925PLo0dpa8MTSMj2VS1vLuYpm/T3S6a69uyqX7RV1K+kerGiW7vYe0T9XpL8MmytCzR8zWpBfpKJpQUHTgmKlmNG+ojilBaVFQ9Y0E5w2FAr9tEJ1bQXBq2sHKso70IXaFmlBiNoQ6t/iL70Svd4u5gc3qM5NdwYAAA==
3F386F948545137E47787765D562B915	1	sdf	JChemExcel7wMAAB+LCAAAAAAABAClk00OAiEMRvecohewaaGUsnaMbmaMGw/iwvMLaNT5WegMIYR5kMc3JVyiWSQJO0+uv905qgFxYE6+jL6Dd3MOmAAyAH31T8s5w9UTkatfgsomdeZRVduMsKwSDDBWLPeJhdGEvy373y0BM4X8tIi3vNbCluPWLB4lRdqahTEpLWc5Py3xryyE+qrQ2PJLlogh+M3VVSRJyze9Ksv6P+JSmDaOaEFhTguSOZVW/iktSBdpavbpaTbfa+31zWl9lmNDD7A/HdveeuiOKzkMnXsAAfaWpu8DAAA=
8A178C41720C1E60F9FCE4530ED07E36	1	sdf	JChemExcelOQQAAB+LCAAAAAAABAClk0FuAyEMRfecwheoZRvbg9dNpWySqJseJIucvxlG7UwYlEwShJD5wNM3mG8rxUjzh3A6nC9sXoBFCju5uezgv6UEzMAEMHWu49wiAn6EiNI4yxiUY4wExaaI8LpKsIc/xL1eKYrORceIsSjrgvIJt0Y2UQTdfUk5bvcyZ8SoUqLrZQOFS9iDjB5SBHUwetcL4+DU93J6xQuh081LP3G7hjnL27frSDr06+WJjGYvq4w2U6TWJS+rc1JzlbxRtSnjVCVbq1bPtupVGrpqqfTWWaz3Rv3ZHZVbwgHg67hLv16D+Uo5BAAA
C91DD83E331C20B4A71B9FDDC796B2E2	1	sdf	JChemExcelOQQAAB+LCAAAAAAABAClk0FuAyEMRfecwhcI8rfHDF43lbpJqm56kC56/hImk0mGUYemyELmI54+xnxYzsaDHkTC6esbljJBJCNBkeVItxECAQQmmgJ1Xoa706cwc7isOJooT5myXLOyy/RGM+K3qBRE0dGmsyMGu6O80KORHsqBI8DblF0vy40QISM/Rbk4cAw7N+qoi5vseZH+6iKa+r2XP73R4mXOrpRzP0ViSunfddGomX2zLu9PeGn7pZsitS9LpJWq88aDOqzaOFTJWlUqca0WaWy5Rc2th7LwluD1Z2+oWDVSOBG9no/hBzKylgk5BAAA
98123015F9541C6DDBF33A0816002D88	1	sdf	JChemExcelfwIAAB+LCAAAAAAABAClkEEOwiAQRfec4l+gZGZgKKxbo5tq3HgQF55fSo1tFZOmTiYQHvyfP1w1RiXvGnFmuD9YQwRFSRw45b3Hu4wBAqAALXqulBJuQkRmPJGNouWerZeYJpZvCR3WFvU2k1Zcq5O2Za/7XMRSkLrLZbvLPNFL+99Eza8suinLR4IdE3H+mLKuaEauSv039SVshYaiWNAB6E7H8naUNDySw7k3TxwGHDh/AgAA
FD8735F70F5F138A394635362F486A3E	1	sdf	JChemExcelgQMAAB+LCAAAAAAABAClkzEOwyAMRXdO4QsU2QaDPTcdk6pLD9Kh5y8hUpM0DFWwLIQe8O0v4CGqgjFcOLrx9SZJCsSslDCh8gDfcA7AABQAN7mGmcGTEbHsgwt6MoozR58pyjIrqwhX2Eu00y0nhEOtQp44Y7+KCZ9UIc8hS6+jtYMeR1uVH0fT/yrsU0rddxR8ULSmo/uJXuaXQyhnVKjI1HFHCwpNGo+0IDnSglKT5iPN9Yc0qNWaGzoC3KbBfQBgPrTJgQMAAA==
F4EE7251A23503C5AF2202AA2F9DAA5D	1	sdf	JChemExcel3QMAAB+LCAAAAAAABAClk00OAiEMhfecohewaUvplLXjUo0bD+LC84v4NxkmOuOQhpQP8vJa4JTcE2ncSAr7y5WTObCIs5FFkR7eIwRgAsgAVIPr/Bk5ZzgLEYX7ipHU+JGpeL5nhGWX4AAviW/xVOmM0iNzZR2obOerCGqXaNLLApWI7Hm1l4iZYl7rRdHY9YcXma8iaGZDlQV3lDBGWV2RlffSTVd0/McLoT37vFSFa+d4RAuKLS1IW1pQamlB1tKCukptRL096/X3tZTHlx32ALtDH25/IOrL3QMAAA==
2C38D36CB1197C43CDC2637A42598FA3	1	sdf	JChemExcel4wIAAB+LCAAAAAAABACdUkkOwyAMvPMKfwBkDGY5J1V7SaNe+pAe+v4CqRJCoqoJMsiMmdEYeHAIjNZIcmJ4vTW7ABgoaodMkXqYhxAAHsABYBXLiDHCkxBR5J1WZDznjJS2xuYMVaoijFCYvBZqQ0yMQIyTnqUQK5UOfvMXFfll7KmMf6tUHaHy2vIpL1VHi6vjKrMXufFy6HYbByfuRacHLusKTZApa4va7VlbzLYol5+2g/pWdwDobteC5vMyzUyVOlcu9158ACETWG3jAgAA
68B05CCCA03536B9FACAC982CF1A6932	1	sdf	JChemExcel3QMAAB+LCAAAAAAABAClk01qAzEMRvc+hS5QIcmSLK+bQjdJCIEcJIuevzMOaeaPxiTGDJo3zOOzLZ8swkjzh5S0v/6weQCLBDu5ZdnB30gJmAAqALXJ7fkYtVa4CBGl8S1jpVzHSlDsVhEOXwm+4a74bzaLonPoWDGGsk4snzAP0mURdPep5dCf5bEiRpWom1k6LBzVnqzoqUVQi9FmlnO/hbE4vZ3FMGd5e18cScv2SR9fyULoNOu6bou0juJpX91obsgXVBcNmBqyNbX275IOqKzp4I01jXb71nS8ljKje4Cvwy79Ak7ZCNLdAwAA
4DD457807D6A4CC60168DA1B7CF91454	1	sdf	JChemExcelCwUAAB+LCAAAAAAABAClkktuwyAQhvecYi4QNA8YhnUStZuk6qYH6SLnDxAnjoxb2zJCMP4Y/Z7XdzSLGOTA5i6/N4pqgIREiVCMT/BazgEJEANg29TOceWc4YcR0dUv8hiUHlZgy9VCX14RjvCU+G8PKkkxPiwLFPaqsFfVd5Wv9SrsQ4o4m9F1vYp4sryUES2rZJS8t7rBK1nYW93oRXh3LFrmJc3HMvQobooFvQ4V2t7psUfdvGzIaOyReEw2E8uajMap+0tlOZYyTjwZKteQtHNKQ+8bn1QnVHvfglJPC7KeFpTnKGEfWQSizrcg6nOrtMvtAnD8/Gi0/vRQxbje9eV8Pbk7dyoH8QsFAAA=
D7023A8A97837CB655A5377E0F9D76F6	1	sdf	JChemExceluwUAAB+LCAAAAAAABACllE1uAyEMhfecwhcI8g8GvE6qdpNU3fQgXfT89ZBJmg4oTWYQGsEneHrPWPOhtSom2bGF49c3aa6ARoUyUlI+wHWEAKRACQDbpPb9HWYGn4yIwTc7iozFJo7RGd6s9nCRuDdnlcyYzneL+1mnwhGFmxeKiautVRFJ811BXplIIiaTYaL3x1UwGuqciLiMvdAzKqZ/Ej3lhYw2v9FVZVoRrquL31AWHNbl9LiK964U3ZjopqZ33uhfFY45563VBYlScdwvc3X1GS8b3sibkhetGRqSIU09Tc3s4GzuqaPSKC1o7c86sqazoITdWUdEPSWgPpsj6rM5oj7bRHXp4Qiwf3s9p0jTP3EiL6dD+AGnozZduwUAA…
DA4FAFEAF086C6ADD344A278AF64C232	1	sdf	JChemExcelBQQAAB+LCAAAAAAABAClk8EOgyAMQO98RX8A0haqcJ7LdnHLLvuQHfb9AzRDITFGCRJ8ti+14ku8F3RWW1Tj50vSeUDPnjpGJzzAfygFhGnCcpYRQoA3I6JKd2jiLj+3xs67mT0hZ8paVM/Kwsb1srRcYDu/WDSanpxMFuxY2lp2WGDDsr+WhYUM2/6ghYxjH6Zczwf7Uiy69PnEG0WLo+N9qSo4bTnaF4ofOK8rGpHNa01dG+vy4a5pRF1riKhvYyPybWxEoY0N+Z+sYyXTdewIcLnfMk2XpkSuj0H9AEVRYcUFBAAA
34F6DC1C274DD49E99B3627852013E13	1	sdf	JChemExcelBwUAAB+LCAAAAAAABAClk80OwiAMgO88RV9gpD+UwVlNvKjx4oN48PllTN0EZ5SRZum+lS9dA2cNQdFJJ2QO1xupD0DMgTwGZd7CaxkDJEMA5qD8nFaMES6MiGZ4Q5uy/J2s1zF7sD08Fd+isLB1vc4tG3hvZNnSoe3J6WhBzzqzHP/pZdGyabGQZekbLWQdhzjuDbwwl98t3TTnFX+ULI7a51J0sNrSPpfJIlZae5mdOknZ21xOLeel3cL5jtD8poxUMvIFdcWVMhlpTTXv5YIm1Ne1CYW6NqFY10YgrGs107KWgaiiCRF/pFJ6DwC749bcASiHgZMHBQAA
234A80DCFD295A843660EC3D7AEC1BCF	1	sdf	JChemExcelBwUAAB+LCAAAAAAABACdk0FuwyAQRfecYi4QxJ9hgFknlbpJqm56kC56/mKctA5YkQVClvzMPH2Phk8tRUOUk7C7fv9AUyEwFyQIMl/obzlHkGVTaBvt+b/MjL44hODqyyl4xJQXDq9cpXUFX78GeqeH4tXuLOxFsbWc6TnIS0tJ4DWLicnGcjucpVZoymXXcp6zAHHSAs+ivNYmtjibxUqQe59VJ/sCH1PLsvSZOc9muScYsxy31Npglnf7cvyPNlMnHjntT90By2PqxGt5mpePmXmZt3C7I9jelJVKQ6mjsbtSriEdqbZa7mhFeTxbUdmlNlIjhNGrjfZnmYCBVgTepdJ7r0Rvt4v7BcCKrXoHBQAA
04776AE183EC656FA698B23C4E33D908	1	sdf	JChemExcelOwMAAB+LCAAAAAAABACtkjsOwjAMhvecwhcg8iNO4pkytoiFgzBwftIUlZZ0qAqWZUVf/P9yHjfNWTHIScT1jydpzEDMmSImDNzBHM4B5Jq4yE+YGdwZEUsfnNBTiGnk7EUpjyv0ZRfhCmuL7XSTQmOqWvImJguX834X8pyZ/zkLUTg+iyhP2sgWjrmgt4zyvmfVg7PM2l9cihbN0uaJhr0uVJ6m1hUtSGr9pqHtLUhbWlBsaUGppan+7Q3fhvYAl6FzL7kpihM7AwAA
3E13BE5D162FDA49EA0AABCC483BF888	1	sdf	JChemExcelEQIAAB+LCAAAAAAABAClkUEOAiEMRfec4l9gSFsKU9aOy9G48SAuPL9Aog7OrLBpCDzan5/2Fs0iaZiCuvXx5JgMLGKcyGKSBZ9wDoiAArTJb+SccRcicvUlnpKUckzkZ9Z6A/nySzihlzjOpsJewvy3CnmTWL1O7FUsb1SuAyrv3kEvP70DXriMt50dLSgcUt1Tbavs6QqcL4t7AYEQNm0RAgAA
19B700A124DB02429572288D93634F37	1	sdf	JChemExcelbQIAAB+LCAAAAAAABAClkjEOwyAMRXdO8S8QZAwmZm46plWXHqRDz18KVZNQhiqxLEt8859sxE1UhYIfvJj58XQSFY5ZXcxVeMI3jAEiIACtcomUEu5MROZ9Iqsspe9sYE1Vy13CCVtEP031sh+lekcXZB+FLUXuU67/U5aNPt5jGw3HZmkm2EFx+WFK3ahZ8qW2avi9G8pv6KixJczA+TKZFzxxQFltAgAA
2749016A7782144DAEB3A4D012DA1E64	1	sdf	JChemExcelyQIAAB+LCAAAAAAABAClkkkOgzAMRfc5hS9A5CHOsC5dQtVND9JFz19wKVBAqLSWFTk/8dOXk6vmrBikkuia+4M0ZiDmTBGjCNcwhnMACSACoCXZOkUpBW6MiK7fscfI2lfoE4Wh6k4RWngj9tIo5FnSNuUEn0Z2KOgzK754gXPZpBzwwp6ChBnl8j1l8jL0/uelWs3lkJeFgx8obPOn2b8YVFk8jDMprNXurq5VNeKGmqxjpjYA57Z2T1HZPTDJAgAA
250A086C842C83F17477300F560784FF	1	sdf	JChemExcelPwMAAB+LCAAAAAAABAClkkkOwyAMRfecwhcIsg1mWDdVu0mrbnqQLnr+ApEyEDpERYDQw/58MDcJQdCazng1PJ4kLgAxR3IoZLmHqSkFEAA8AC763GKMcGdETHHQoaZINnPUnqyMq7SLcIWSKWuhuqsxQ9iUU0gTe1yoHOBz/huVKIxbL7+okGbjpXmjHV5mB//ciLVzrv26O1SMNgFj08uOGk1ecs0JG5X+7oWSTJlXNCFT5prabawtZmuakNtSV35xg4b6tAHgcD4VmuO7NHJqR3nneOnVC0a5if4/AwAA
E4806C78B52BC473FEAAD23CA943D22A	1	sdf	JChemExceltQgAAB+LCAAAAAAABACdVUtywyAM3fsUXCCMPiCkddNl2ummB+mi56/ATpoxtE7weDz4WXo8SUj+yKoZEp9Yl8vXN2bRgESKAspE53C7liUQB0ohQLuxPX8vMwufBACLv5wglqKlrlJkEK4WEP0rhPdwpfjvbiwYEVP1PXHMmeSO5eVxFohCluqKokdLQxY8ZlFdtVBEAJmLCCKh2BqbYC6zWoroxgIwmxeMueSNBUvCqYjcg7nltNfyFAso0DVDxabzQlLWFSRJszUyxa0yhXV8Xug4u0V1YzGwcaUPtVDkBJsvmUyfuuTO1RcjZ+TZ7IqmxuIdwNmmtNTzUgqvWrzQOpXdmtO1p52l+HJWizBt2WCbnAyuILFtvkQ83QEpt6nSz…
A5EFFB8ED41F5FF8548E18C3260797F6	1	sdf	JChemExcel3QMAAB+LCAAAAAAABACdk0EOgyAQRfecYi4gmRkYHNa1STfadNODdNHzV9FWK9aqhBD8wPf5HW6iKuhd4aKpH0+SoEDMSgHVl1zBpxkDhAARAFOnNI4txgh3RkTTPaH1xNLN2JJ3vtfaVYQLvC3W+uCiLOktZD1rnLic4BtkxYUsu3KZ5bSZpRhOLLFct3/RyIK2JC+LLPzfJcgPlh3pssXAyyzNkX80JrQ73TGXImPZkW5GcMCFU0XRtK561c1KrVd9UsNMlXyvpF1z31Ytc4dW1dxB0+3LVZqXjKkBzk1lXuIFknjdAwAA
FD2037F541F7049420AD6A9154BD13D9	1	sdf	JChemExcelMQYAAB+LCAAAAAAABACllE1ugzAQRvecYi6ANT8ez3jdVOomqbrpQbro+TsYEtI4SlNACMHDfvpmDP5Qd8UsY8bh+PVNWhyI2algUeIDXI5hACpABoDtpHZdj1orfDIiDtMTpVLR42akVM11YpjiLcIbnBWPzsWSRZuFkxWhK8sL/A7ywMKJMy8WrVHEajk9nwWTuywWUsS7WZ6oiMRt7osUzdssmIrOWeKuWt2bJeYK6ra+xPqyyGxh31oRpyLm81xiu7/Sf1okifLuLKslOkS4t6KwKPPmNTp3d0+WmOs4JRglaTbbajFpdYw5xf7gV5b3/3y7YrJkMaq8xcLtr6frf3+m0lC5oflmkxga0p5qm8s3NJD1YwN5TwPV3lCBsBsbi…
2638AB3B5FAE84BD26D7C4554AEE83DE	1	sdf	JChemExcelBwUAAB+LCAAAAAAABAClk80OgjAMgO97ir4AS9v9sJ3BoxovPogHn99ag+AmRMfSkPHRfulKdgkpBfSu82SOtzuFmICYE0WMyDzCexkD5J4BqEH6nFfOGa6MiEZeOrQ9+fDkbDGy7tDKV4QTTIqtMIsKtfg+4IIN8NnIpmW1l+GfXiYLWXZ9o4Ws55RftYlXTvS7pZsntONEYvG0ey5dNZdzy5/ed6K5tn26s8VZ19rL4gY42XHzXPZbWO+IRCyoKy6PUeRrKihoxQcNaixzBfV1rqBU5wrNNc1AWBu80jKXgaiigoi/Uld6jwCH02ge9UUCqwcFAAA=
74146745D4889CEC03A33112DDEFCFC8	1	sdf	JChemExcelOwMAAB+LCAAAAAAABACdkjsOwyAMQHdO4QsE2Y5NYG46JlWXHqRDz1+HVPkRVS3IQ/wwTzbhrjEqStsIu+H5IlW2FJUSBoncw7KcA4g5cBPrSinBgxHRTRn6jkSnL/YYWGdmuwg32CvO42Ahz223tVx+t5AXjmk+G228jWWssDSfs1W9LBOZRYgrJyo6qLE0X3r56x+tHdTeLtkzybGjlrd5b0cNSUkNaWkwFMpaQ11ZG/LbPtbyCR0ArmPv3rLzTV07AwAA
29D84B8FDFAF88EC2696A5EB09ADBD5D	1	sdf	JChemExcelJQMAAB+LCAAAAAAABAClksEOwjAIhu88BS+wBijt6Nl53IwXH8SDz+/W6Wa6RuNGSEO/lj9Aew1mgdQ36qG/PzhEQxYxjhRJpcPFABANsUWk7JzX1VJKeBMigmnHTnwbpkgcq9cpIjeeEp7wLfHNYc4wCTTrqVjapdK8Mo6pfHRErmUNVRX5pSKOotRVhj1zWXs70FGzqeXyTy1FBTtUOE+OCzoiX6W6pSMKmcaCxu3dmH9xhVrxgNAjnocOnhAphe0lAwAA
47E5A02B87718A67ECFE07352527C142	1	sdf	JChemExcelEQIAAB+LCAAAAAAABACdUUEOAiEMvPOK+cA2bSksnF2Pq/HiQzz4foHEVdY9GJpmUobpZAK3kFJg85OZWx9PCTFBVJPEglEXbOUcEAAD+Ks/lXPGXZnZ1ZMSRy1yTEyzWJ3AVG4ZV/QWx91chNTPxy6n/12YkoaadRIyTXksy+by3h3MstsdyCLleRt2bKF8wz1rv1prX9lrV+B8WdwLofrhLxECAAA=
366DB4F7C5375F85870084605872FBFC	1	sdf	JChemExcelbQIAAB+LCAAAAAAABACdjzsSAiEMhntO8V8AJgkEoXYt10fjQSw8v+y6b2mEyTDhg3wkD01JKXgb1PSvN2tMYJHEkbKQdFiWMUAEFKBNrCvnjKcQkRlO5JipvIVlJ/6kX1ZuCWfsFfWYLEl0+MUu2Wy5NVjm2jW7t1nae2EXlaaJDr38NdGhtsHCgIz7jhbkf2lBoUq1SuPo2dAeuFw78wHTBBnvbQIAAA==
D8F23538A07EF73533D1D2EA595FF894	1	sdf	JChemExcelEQIAAB+LCAAAAAAABACdjz0OwzAIhXdO8S6QCIhx8Z6M6c/Sg3To+etEbRJHXmqEEHzoPcHD3I3D0IVI8+stFh2i6hI58UVHbEEEGBAAPuQeKSU8lZlpmbh3tWXfbV1mecu4obSoZ+ny0+7dvc2l/Rbpo/H3o9Mtf3100ja4CKBrLWhGQ5WGKrW1HugMTNeRPqmtiSARAgAA
47BBB46082A242726785CE87F0F32557	1	sdf	JChemExcelJQMAAB+LCAAAAAAABAClkjsOwyAMhndO4QuAbPMyc9Mxrbr0IB16/hKK8oAMUWJZlvmxP1mGlxfx6Kx2UY2fL/kggIkiBSQbeYDZlAIQgAiAK18spQRvRkQ1ndhgYD9laCK5muVbhCdsEfteKGTYxn3K7TgFjbDHP8+xpHOzLJTae3KWpvcMRaNxVLarr+2lTqAv7EXPb9TPcphC+cOUuFGzZEtsVdfXZsn3tVkKfW0ov3hHlZYwAtwfg/oBOW8KQiUDAAA=
C8A20F38A5C810AECC3E11EF9FD1C4AD	1	sdf	JChemExcelgQMAAB+LCAAAAAAABAClk00OgyAQRvecYi4gmR8GmHV1aZtuepAuev6iTVoVNlIyIfrAly9f4l1zVgwyhOzm54s0ZkCjRBFJAo/wXc4BGEAGwM38lpnBgxHRLW/kTRn3T+jLKcIN9or2VBbitLVczlhYkn6+TRS0z4JeWf7NMqAno9DMcqKXbZb+dtnHGNtZTvQiXjJas5eeLEtDhF29UNGs+44WJDUtKNS0IG3SuHqO3lTfTesf0qB2NMwA03V0b2gdBUCBAwAA
90F7FE82413F7D26A4811EBC9027678E	1	sdf	JChemExcelqQMAAB+LCAAAAAAABAClkUGOwyAMRfecwhcIso0N9rodTTftaDY9SBc9f4FInTZEmihFFgqP+OkDv2qmKGkSD+fbnTQbILFSQRTjIzxHCADeC1/qb7g7XBkRQ1th1FysfVH05GlmdRfhB94V6zVYiOTVcthuochJee7N7LLPgtENW4IJI6nuzPLsHS2XzZbai+7l0xNRlNzvpfqMueyzcGTTMltKyjq+tG7KQuy5WShqyTJa/s9CNUyf32hFaaQVyUilh13SinL3LL151VBGWpGtUl96zwCH03f/t7VM1MjX5RgeJ1bwDqkDAAA=
5DB853EEBF2E08C4A796AD81F73F3BAC	1	sdf	JChemExcel3QMAAB+LCAAAAAAABAClk0tuAjEMQPc5hS9Qy44/idcdloC66UG66PkJQWVgBpGhRNHIeWM92VbyZbUaqXwYpf3PL5tX4CzMTsUkT3BdKQETQABQ39y/84oI+M5ElM4nxuJkl6gq6zkibH8JjvCneLa7JaMWo4tFc40by+d2iyDXeFzLbMnbLRnd/Z8dCQZJDDri7RZCv0av1qLoXHUwl2Ets+WduRiK5NFchhZH0vK4o821cL8LvKANyZo2pJ36gto613rWMrfRss5tqHbKCxrr3OjP8u76pj3A7jClE8Zjv3/dAwAA
966D9A35DDCB1048640A5A857E0FE8A4	1	sdf	JChemExcelOQQAAB+LCAAAAAAABAClk8FuwzAIQO/+Cn6gCDAQc2537KZd+iE97PvnOlpTxdGcZZYV4Rf0BMj+tFKMNJ+M0/X+xeYFWCTYyUzlAs+VEjADE8C8uX2XFRFwEyJKjxPjVA1zVJT1ERHWvwQf8KP4bTeLoE5Gs0WlxIvlvN+SkUts17JYeL9F0N0PdpQxKMegI9lvIfRn9NdaFJ2LDuYyrGWx/GcuhjnLaC5DiyPptN3RoVqOT5fb5HhFK8o9rUgb5RW1Prci73MrnfrcikqjvqLR50Z72RuUV1cgXQHe3i/pGxpKBlE5BAAA
0E2EDD2E82448631016AC6A5F2C87038	1	sdf	JChemExcel8QQAAB+LCAAAAAAABACtkz1uwzAMhXedghcwwR9RFucmY1J06UE69Pyl0yKxQw+xXUEQ7M/U83sU9GG9G1UdTMrl65vNxEiV2UlE5QT3UQqwAgsAzeZjuDt8ChGVeBkI2blOT4Laqk0VhPGV4B2WEuuz/O4w0ekvA6Ob0Ezl7XUVRtHR/tMLy3jYC+HICy+bVJrRn5cq3fcluvc0vCjt7a5ga60eTaSonXzVy4ZEDy+Mpr77pHtcgtneYycNqS+bvDw52KHC0ZjbuqCB9LY+05prA1mmgdoqHTMN1DMN5GuUKTszYE61gThnm2jKdgE4X0/lB7oUlcfxBAAA
4FE2B0B34E833EBCDCB00B51F8187AE1	1	sdf	JChemExcelBwUAAB+LCAAAAAAABACllE2SgjAQhfc5RV+AVL9OOj/r0aVas/EgLub8k8RRlCCOkOqi4OPxeN2k+NaUlL0b1JnD5QcaErEiIAoky47uyxiCq0XcCu04rpwznYWZTb1iW87afbE+Kj+wL7pZLNWfS4TXqwsH0QeX0xoXWHFRZ7PIOxdYLylfn03yoiO8cxEL7/xslg86umcZxjlvyFJcPDZPt3f5IMvosmUu3TTWfOlhoaOVWVbvl2Fh7/47C1rPmFB3o2FCfa8tSBvFhIZeW1DstYWmXltQ7rWJMB2NqQjo8lY629sMLaj+vZ7fdiDaH3fmF7Vbp6YHBQAA
B542B5FC849638E7754AC7A5D7C50EA1	1	sdf	JChemExcellQQAAB+LCAAAAAAABAClkzEOwjAMRfecwhcgsh3HdWbKCIiFgzBwfkxb0UIyoCayIucl+vL/Um7ZLKOkQ5ZwfjwpqwExGylqMh7hs0LwCyACwE2tq5QCd0bE8D5RRFGaO2Er7w6j3yJc4VuiXYvKoJjnzoRko3L8X4WjDBmbs+xSwaiYdjpKkax0O1pVOKqq7J2lLD56cllVenKRqGTSm8uq0pNLjilxdy7qP2BoO/p7Fv9APO1f1FGqqSNp0lxTR9qkQ00dWZOWmhYgnOb7pVS9dUSVtzPA6TKGF2y7a4uVBAAA
2D50DF500C7D0088E8C9781732F16E06	1	sdf	JChemExcelqwQAAB+LCAAAAAAABACdkk0SwiAMhfecgguUyQuEwlpdquPGg7jw/CLVVknHH5hMp/0Ib14ePUlKQsEPImZ/uUJismBOiPBIvLXzMqZs3MtSLdTnsnLO9sxEZO5f5Mpb3WcXRqEXdrRPiU/1UBkRZFKhyPKisulRgWM/rqvgmwpc4JSns4l7J5pVhiUh5YW/qbBD8GFSCXjLpSddrfKHl0VFpfuXlyaNnjsaPkzU6aW56R4v+q/72Qtq/miof1I0NOjegkTTgmKlsaGj7i0o6d5Cs+7NFqSdFYq1KVZoQVCz7a3dHbbmBs6oRmmrBAAA
39663EB298F7E619082033F77FA4F241	1	sdf	JChemExcellQQAAB+LCAAAAAAABAClVEGOwjAMvOcV/sBGtmO79nnZIyAuPIQD79+QslvUIFJBlIMzHo1mRmpP6q4o5Ust7S9XUnMgZidDK8E7+D8p1QUQAWC787CciIAzI2K6vSijGM2TsMdtwly3CEf4k3h17yqToc6TC8mDyvd2Fc4yKT71sqjQdhXMhuXNRCWTxyjR0MuiwtnM5F0vcc/xohfervJJL5KNXAa9DL0sKp/0orkUHvUyVLH6BUzPE232Qi0zrdAKlR6tkDTUVqj2XG0selzM6NRzK+Q9t6LRcwMIew/R/horboWoy7YH+Dns0i/4L8J/lQQAAA==
6392EE02DC24092BCDF5619153CBFA4D	1	sdf	JChemExcelqwQAAB+LCAAAAAAABAClkkkOwyAMRfecwhcIsg1mWDddplU3PUgXPX+dpspQUJTBshA85K9vw0NSEvSukWi615skJCDmTAHFIbcwhjF60SfgLKfIOcOTEdH0J7SRvPQ7thhYBqa3CHdYStTzT4UsuzhXuWxXIes55aE2seAxFbbkna962dHR6KX51Z7zoiqeTk+3VNnhZVI5M5diGke8NCsdHfRy+L80K393sxfSp/6uC6rIlVSRr1IpqaJQpbGkilKV5pJmIKxSqnVRoYqo6LgDuN5a8wG9UceaqwQAAA==
6B5A3490082C72942FA5022CF7D11F87	1	sdf	JChemExcelvQYAAB+LCAAAAAAABACllEFuxDAIRfc5BReoBdjYsO50Oa266UG66Pn7k5HaGTGrYFmR8yzQI4h8mrvx6C/m2/X7R2w6iarL5MVDL/S3to0Ed4uI7/b/igj6Umbe9rfVYvhxb21I9/3EDbdMr/SY4vk+snibU+2WhVn6uSzR+lpVF0FEyCi6IIuzRdVFmimXXbRpH2UXRaejV106On0zqLgMdNrLLogNXVUXQ6eXVl0mOi1ll4VOz7ILZtp4Vl32mTapuuwzHc9dPs64jCZr9jNZEK7H84EC9UyBRqZAlinQzBRoZQrkmQJFpoGfUKJAIpkKxjtTJcm1AUmuDUhybUCSawOSXNtO/fied/RK9PZ+2X4BWNmODr0GAAA=
2263E5E0C99EBB3160B9EECB1AE16596	1	sdf	JChemExcelqwQAAB+LCAAAAAAABAClkj0OwyAMhXdO4QsE2QYTmJuOadWlB+nQ89dpqvwUFCXEshB8yE/PhofEKOhdI8n0rzdJiEDMiQKKQ+5gCmP0YkjARc6RUoInI6IZTmhb8jLs2GJgGZneItxhLVHOPxWy7NqlymW/ClnPMY21kQXrVNiSd77o5UBHk5fmV3vOi6p4Oj3dXOWAl1nlzFyyadR4aTY6qvRS/V+ajb+72wvpU3/XFVXkcqrIF6nkVFEo0janimKRppwmICxSKnVRoIoo67gHuN468wFZi5iVqwQAAA==
7F4A20B5435B80CE4BB5913F4C7207E8	1	sdf	JChemExceldQcAAB+LCAAAAAAABACllUFuAyEMRfdzCi5Q5G8wmHWTZVp104N00fP3E1VtImcVIzRi3misZyzDh7mb9PYy5Lh8fcOGF6g6hgxTPZW/cRxFpWCVIjfzf6y1yqeKyHF9q3CzvRoV6m2vpPKrlNdyH+Lx/I2y9h8cVifMn4oCqQM96wLUpr6yLlq52T3ronXaTLu02qemXTorPTzr0llptKyLsdKWdhm1NdGsy2Sl+8y6TFZ6pV2clW5pl93TjqzL7mkdSRfdPT2zLsqebrCsy+7pIQ9d3p9x6dWX+DNRuCF6fd5RohYpUY+UyCIlGpESzUiJPFKiFeni4RwoERApeOxFqgUxNyLE3IgQcyNCzI0IMTcixNyIEHMj5XW59/6GXko5v…
92C1E8A682F3AEA980F27AB0AE5AE30E	1	sdf	JChemExcelbwgAAB+LCAAAAAAABACtlk1uhDAMhfecwhcgsh07P+tOl9Oqmx6ki56/hkoTImczySCEwifn4WeHwJeWoihxT7Tdf35JUwFiLpQwReUbPI5tA2ZgAcDL2Y5aK3wzIm52s1MQLvXgGIzhZfQJvcT4PFUwZBL9HwmxXlTeZlQocMxzKs2HqSTtHE2pcJCsc3WBVzl6QXXh0el9odPAgSTKai5NZaUuHIrmOuz0E45aXVbWS1NZWS/NkevRTF1sbmGdVIlB87GLHN7me9RUOGDq1ssTdZHAxTa8RUdqMygOHc3kstSjR12W3qO2S83nQtaa89pRQ/G8dtSQ+FhDOqTJKxjKPtZQ8dRQ9bQCodM1RORiDzrwlkbUEA0c29O8Y0OkPgcFS…
8430F4B83426FAC40C60C7F814AE5B95	1	sdf	JChemExcel1RMAAB+LCAAAAAAABACtl01y2zAMhfc6BS8QDokfklo3WaadbnqQLnr+gpqR6Ogpjk3E48nIX+hnPAAEpd/amibhl0LL+99/WUsLqWTONScq9BqO17IE5aAthLS98/Z3vNZ1DX8opbTYh5cchdraryRm0m1livbfFH6EXeLee1NJsWbRfsV2RXqpQo+rUGyt3qr8ejiW/RubitRPHOXHVXIsmtJsLLujHInrdV6eUElRPsvulypHpYc3p0r72C9P5IViFhavI+sSrW5HtyrzjjhqJbcjidRsY28qJ0dPxHKooKPHd+NwFKB3Z/JieU5lcjLc1OjOnn6i0hx5OrtH7wbHrLvZR55YjsngimX0GsQycwZgLFOOJOpnE/Px6W0q6/T0H…
D9F905BDA94BA3B8A29F64E6A5B26F14	1	sdf	JChemExceleRMAAB+LCAAAAAAABACtl0Fy2zAMRfc6BS8gDgGSErVuskwz2fQgXfT8/dQ0ppXPaiJQHo/Hfpb/4AMgDH3kUnJIcV7i9Pb7j+SlOFEtsqho1Bf3eEyTy+ry6lx4erbHtm3ul4YQpvop+rxqwpt58VLWXFnw+Da4H+4o0X9+Uck+LmpUUV/yulWV5LccwpPKu01FNAdrLJLi7ij6VQ6OLsQiPmkZjiUggpS7sZhUkKFjpS84+veLXSWtdkefKuIXc6WbI/Earb3bVIJP5uw+Kt28mXr3s+tGYnmcAI7FdKZHYkleC0bVrmLPS4tlpNJtMlDXmVToBJgqPeKozZcRR01lxBHV1xLLfMtpnJujkViez3SxTu/5UWlHlf5+dlteWMUyd…
FBCC2B9A56FAF86ABFBF0F3F70021511	1	sdf	JChemExcelyw8AAB+LCAAAAAAABACtlk1ypDAMhfc+hS6Ay5IsY9ZJlsnUbHKQLOb8I+g0JpbT/Lgpqov+WrzWk2zBX8lZQuQhRff+9Q8lZUCijIkCC73CejgHkSAmgLCcuHyWY5om+KQQgtMvA/pIeZp58Jkk3K701wAvcJd4dP5UGb7vbanQnkrwI0a5XUUk2aj8OZ5LUUFPPEozF9xRgdWHqiT54eh4LnAolxMqpi4nVLad/rVHp1Sq9XKiLuQxcux1RD7L2O1oq3LdEXsZqdtR9JR1Y7f20YlcVpVHe3pvNxZHYNbulbponUP6pS67uZQekY/jxSm1UWHPT6jug1x2HRWVnlxE70Dura7ofJG2o0u59MzdkstzdmPP3F3XS9czoMy6nlzKE…
8AED6DB27DF828FA6DBD68642FF7A8F0	1	sdf	JChemExcelyQIAAB+LCAAAAAAABAClUksOAiEM3XOKXgDSlpbP2nE5GjcexIXnl2EmKoMLwzQNKa99L5T2pikpirdBzfx4koYExJwosCfhCd5mDEAECAD45R/LOcOdEdEsN3YStebJCae8ROhKFuEErcRv31QwsK7cSKJjKuTYx8Mq6BKvHW3cQZUdd0TFohOq/2KPdbS9wHYzuv6rQmVI9WzQAvkeLZD0aIG0MhpU66bta0NdwbZ2BjhfJvMC2/mvZMkCAAA=
31BFFA2B08C72305C79C4FE38258AFBA	1	sdf	JChemExcelyQIAAB+LCAAAAAAABAClksEOwyAIhu8+BS+gASqo57XHbtllD7LDnn+WLF1td1gqIQY/5E9A7pKzYBy8qpufLxLNQMyFFCMTj7CacwAJQAFw418rpcCDEdEtNw6oLEuEIVH8RDWLcIFW4rebCgUeUrcKhsyCm9qTKrvaMyoeQySbi+/oyK9z6VRRsT5qFDmXjcrtXxWqX21nQysajrSiaLmGViTHt2KbtqdqK9jSGWC6ju4N3tQx4skCAAA=
D8B519B97F3AF8C13BF3F90A0589BB01	1	sdf	JChemExcel3QMAAB+LCAAAAAAABAClk00OAiEMhfecohcY0h9aYO24HI0bD+LC81vGxHGCCzOQhsAHfXnQ9KalKCaZLIfl8SS1AsRcyFhIeIbPCAEIASoAfsU2aq1wZ0QMvpkoGmNqnKNY0rbC6KcIJ9hL/I5VBWNFrS2XYlXGcRXifFiFKqV3bqaDL/IMZcFBL57LknXUy/annZfr/yoczWz4XyRKwdEabV5atQj1yIvIZdZ5Rx1JTx2l9WxHHWl/15H11FHuqaPS07J2X09bW+49LADnyxxewVQcNd0DAAA=
E0EDDD0C6A910DB7A765259921E05A79	1	sdf	JChemExcelgQMAAB+LCAAAAAAABAClkzEOwjAMRfecwhcgsh3HsWfKWBALB2Hg/KQtoq3SARHLin5epK9vyblns4ySTmphfL4oqwExOykKOQ/wrRAAHMAAcNNruTs8GBHDdKOIorQoYfNJYayvCGfYWxz3x6Uo5kWZkPznwlFKxt4sKZJ5d5YUHZP3ZpGoZNKbZXXhqKpbl9vvLjmmxN0Tad2X0jlRXTeezx2tKLW0ImlpRbmlFWlLKyqH1Fpq89fhHR0BLtchvAGz8SYQgQMAAA==
5013893DE1919D9801E65F7352F56230	1	sdf	JChemExcel3QMAAB+LCAAAAAAABAClk0EOAiEMRfecohewaaGUdq0u1bjxIC48vx2MjuO4MEIIKQ94/IRwrmaVpGzU0+F646oGpFS5Edecd/BqKQETgAPQW5+bu8MlE1GaZowtLI/KhGWqCGOVYAtLxffeLRmlVXpYJJv/ZynI5sNZCjoVH80iqGwymqViKXk4iyJJG86i8dJso1lavLSW0SyzJaOqvltOv1o4DvdxQQOVNQ0kaxqormkgXdP2pPJBrd+52Gv9930avH/LJT0A7I+7dAfTnVZ/3QMAAA==
1AAFB2EA3DC942837F58776E83E4480D	1	sdf	JChemExcelgQMAAB+LCAAAAAAABAClk8EOwjAIhu99Cl7AhlJK4ew8TuPFB/Hg88s24zbrwVhCGvqV/PlJ6LWoFuR8qBjG+yMVUUhEmoQyKQ3wjhAADEABcJNrmBncCBHDdEsRWdJSMalNFUZ/RTjCXuJ7vlSqYFkq5cT/qVDkWrDXS45JrdtLjobZer1wlKTc62VVoSgiW5XL7yol5kzdE4nvS+2cyNeN5nNHHeWWOuKWOiotdSQtdVRn9U+qba/OX2dPR4DTeQhP1ggm4IEDAAA=
15FBBFC2A50FDC112F8EE508ECE531BA	1	sdf	JChemExceleQwAAB+LCAAAAAAABACtlk1uwjAQhfc5xVwAyzNjx/a6dEmrbnqQLnr+TozANC+CJE4UIfiYPN4b//EVc44+6CnxcPn55ThmYu+Vk0gIcqb7NQykSjoS+XpzfW1XKYW+xXs/2IdTcJJNyi5xIcVa6Z196+mNbhLP7qqiLiYJVxU/StynIi7HVBa9fO7xwk40xX0qzYt3Wfb25VGlPrtThYNOiU7eBZbdiW4q0JfmhV+psAuSy/XdGP8l2uDFu8QhvvDySqX1FL1sUjnGy00FxmhXop75coyXNtIdXpoKrqP184WerIANXlatgA196VgBdN8Zurp7yC5FT3bMDSrtJOnxEu0J1s7du3np6u69Lz2zrp0BPbvUg8ohZ2PXGdC623MGr…
9F17979CB23A2C5EC67BD1F19A6E647F	1	sdf	JChemExcel1QwAAB+LCAAAAAAABACtlk1ygzAMhfecQhfAY8n/66bLtNNND9JFz18BSUx4JCkYhsmQL/ZDT5LtfIWcg/WuT9Kdf345xEyWJXCy1kc50e3qOnKeXCKy483jZ71KKfQt1tpu+GZNYh+GJ2+CS2Fi+qulN7pKPLsXKk6fZKcKGy+5TCpumFtVPrfEYi9zj1ER41Owuxz1NS9ibHyQF/6/Chu5r9H/HfU1u9ZkeeDoZSxzFbs3u9WRPvm9/TJTgbxs6t2LD1WJ4c7RLhXol01dd4yjA7JbV2PfUGnte/a6HTXGUlVa8lIdtVS6qrRUWkwOqTkWZ0KS5rx4I1mPk8ZYqkrDjklBZ7CbVHLeudfN8gIqm7ruWqMWR3VngHW0Ya+7rQA8A…
D68A7CC3A17606AD3FEDE5480026BAB6	1	sdf	JChemExcelMQ0AAB+LCAAAAAAABACtl01SwzAMhfc5hS5QjyX5d01ZFoYNB2HB+VFS2oS8UBKbTKbjfpVf9STbad9iKdEHPWUdLh+fHFMhn3zhzF6KnOl+DQNpJC1Efrp5ep2vWiu9i/d+GN95Z6Px85O4kKNfsCe6STy6VyrsUvRLldcjKplDvKqI5tiay03Fu8DSrPLtCEf7HZ125SL7VaAuB3JhF6TUzR4dyGVW6VgvNpeDhuuolFZHs4pahRo7PWYQ8+QoOBNpdDTXBVSaHD3YAbzfUcduXOTSs3bnXHr20VxdUDlQl7uKzS2tPaKlyq+5/Kmyq7o7VL6r23NKkbqYpTuXWaXn9H6wdptU4JQ6UJddu3H/eulyFJwUe+R3qkSbwdrrKNppG…
039E6F86AB25DEEF222932659C6145A1	1	sdf	JChemExcelCQQAAB+LCAAAAAAABACtkzsOwyAMhndO4QsE2QYHMzcZU6lLD9Kh56/zUB6CpbQIRfARf8oP4SGqgjF0Kbrp9SbpFYhZqefAmQfYm3NACEQAeOpHyznDkxHR2aRDz8q8jlKSeQTobRXhBldFvW+WpeKobbQosay1FENoslhFoiirL+6+by3kI2v+MdHFoiyNlj2R+TikxkToBXU73/Z9Oe9Gc6LuH4nsB+fleaGGQpXGkhqSkhrqS2ooldSQVr0Vau/m6pdVaJ6v8Lx2ohPAeB/cBweoGNgJBAAA
3195C7725BA29F2C64D30D99C444F73F	1	sdf	JChemExcelWwcAAB+LCAAAAAAABACtlUGOgzAMRfc5hS9AZDsxSdbTWXZGs+lBuuj562QkCDWLloAQgsfPl79jwZ/kLBjDlMRd7w+SOQMxZ5oxROILLIdzQAWYALA716OUAjdGRKcPU/CSOFZOnkOSeode3yL8wtZi/2wu7LOk8r82s2Dn8vWJC8WwX8sHLuQj5+Faepe2dizRhF536WCivrvHa0GfKMpoLavLwB6tOdRllk2i96cOzqrlhL7AMi/TwB7BKfPSuYz0ZZm6oT1a+2JcDs3LSHf7tS9fhrcT6WeV23VDFYV23VBF0WoVidUqmq1WUbJabvRVqw7ZUkXFOhQgNFpFRJaS/meMgyIKVhuAotVGILFaAbKJK7WJaw02ca1hN/EOVUSmD…
42A354AB651CE43FA95053564C8264B6	1	sdf	JChemExcelMQ0AAB+LCAAAAAAABACtV0FugzAQvPOK/UAs79rG5txU6iWteulDeuj7uyYiJgwCjINQBMMyntn12uQ7pBSsd5fYd7ffPw59IhZJ3LP1vVzpcXQduUAuEdnx5PG3HMMw0I9Yazu9uTgToviMW+NZwv1Kn1r6oIli6xxZxKQQh9m75eqNnoUcZEkS1ll2tRRHbMTFuaOvGkfsXWa5QF5OsYCWqrxMLGJsf7ZGbLyk4X7Vh6caVTiyJrIPO472WMosQS1VLK/RMrFApU852uiAiuy2aCmVbtBSWLAbj88X2uijCi2H+qgiLw0dQI9Vqim7L1nraGOtq2DxRpJuJ41agr7BrnHdLVqasvvIS8usK/vR1ioleyxFS8vqXbSI8fFkN860t…
04A0801247CE82FED2C82E85D7B47AA5	1	sdf	JChemExcelOQQAAB+LCAAAAAAABAClkz1ugyEMQHdO4QvU8g/G9tx0TKIuPUiGnL/+vlZNUjJUBVnIPCTzkOHdIoy6vri34+XKNgJYJHiIMssBfkZrwAxMAPdxG5kJH0JEbVt1FDXbMkVx6ltGWLsEr/BY4nl8V0mj/RTBMM//VTEcoy+7DFSPXHVxpNS+6uIY5MsugSay7JLV6Xo0iy5ZnWZddGGqTtuqCzNqkDx1Of+1CpfCPj/QQjrTQn2mhWymhcZMC/lMC8VMC+VMc//Zv2gh/rrIHT0CvJ0O7RPk2m8hOQQAAA==
BCA7887DA05D7B049232B377F6A5496A	1	sdf	JChemExcellQQAAB+LCAAAAAAABACl1DtuwzAMBuBdp+AFKvAhiuTcZEyALD1Ih56/VAKkTZQpFATD/iQQP0xbF3VXHPJh3k7fP6TTgZidJsowPsB9tJYLQASA/+bfiAj4YkRs60m68toLwN3VYt1hz1WET3gs8Xpeq4zOonqrx4bj3SqhiNUs2ucc5Syzi3lUs1jHkFHNYt3Rylk8O83lLJGdzk+vmCWy0yTFLITZaa1mIeriyLUs+QPx9fqgSbJr0tg1SXdNmrsm2a5JvmtS7Br58jZNWifBs9I6Tp70BHA8H9ovcF3lMpUEAAA=
8352514239B22100F5DE19C453D2A5F8	1	sdf	JChemExceltwcAAB+LCAAAAAAABACtlc1ugzAMgO95Cr9AI9v5P687ttUue5Ad9vwzQSWA0VSSIoTgw3yyHZJ8hZwDendJxdx+finEDMScKWJ0nq+wHMYAIzAD4OpsRykFvhkRjTxc2JJ3fr7LOYUpAq28RXjAVnF8VgtZz7nMFp8CriwfPRayMWCnBW0iH2YLu01Fr1ueX4zlsrKM9KVVpMboVC7v6cvTgtYTd1qWkW4dOv/XQft3R3KRnoZ0nMsJi7Mh8XAu3nKWiV0t/X1puYyM9NKXoRnQLGoGdI30SEVvWV/gn7Xu5YpISqrXDRXk6nVDBXkdKyjoWEFRxwpKOpYr3ceKIWsqqGhDAUIVK4hIU5LdShkEkdOxDkhXPFFdsSDSFQsiXdtEs…
49A67E457AF38497503A00C20893E218	1	sdf	JChemExcelwQsAAB+LCAAAAAAABACllk1ygzAMhfecQheIx5It/6ybLtNONz1IFz1/hZlgihwSbIbJOF/EQ08SOF+cElvvLslOt59f5JAAiRIGtOzoCusxTeAQnAew5cTyWY+cM3yTtXaSLxc0nlKeV95ktiXSGvnVwifcJY5OpYLEW5W311Wsieh5XjlZETdV8HUVMilF7nJ0v6Ko+PjA0bNcNipoQm91oTpCQy6263JCxRr/qLpPVdZOV2+DKun/vJyoCxn085yPOZIp4TjsaKvS78gZjjTsqKqMzMvqaGh2a49GcqnvF5XLCRVvKMlrs1S3v9Oriu70CRWWK9At3vrrwvJM83AuwXhnqZnLiU6vuQxVd63L0BNwsAdUFXp96tQe0PX2HtjV4…
67F01FC8869350E45C37E6BB1A4AF919	1	sdf	JChemExcelTQUAAB+LCAAAAAAABACtlEFywyAMRfecQhewRhKSgXWdZZLJpgfpouev7KRxXHnRMWEYBj/D92Mw3KxWI81D5XT++mYbK7BI45GMmkzwLCkBK3AGoJe6ltYafAoRpfkpY2GxuSfImnXuEfpbgg/YRuzXR0qeZ3hhVKntaMqvC3lP7ViKoBbrdhGksd+FUXLpTiGscl/RY26fy9Dn8sfgSIob6H2n3+MydOz0i0vPCVhdBKuVgy7rHgWX639T2H/epd1QR3mX6tJuqCOLYx2NkToqkTqqu7TFrzVgCmMdMUfKfudFKsttt0PD2s4Ap8uUfgCLOZLiTQUAAA==
236CE99AF4F9A4DB3BC46F84DE0DD795	1	sdf	JChemExcelEwgAAB+LCAAAAAAABACtlUFuxCAMRfecwhcYZBsMZt3pclp104N00fPXk1GSSc2GMBGKnIf58sck+RJVwZwuyuH280tSFIhZqRAh8xW2KwRgAk4A+DT2q7UG34yIwR4uGCtluUcUOdV7BBhtFuENjhL9EZ5WLCpFlmhlnyMqr6llVcGYiWcd+WjAEcXM2roqA7VwpJzyrCOOKrVfy4CjFKXydC27ykynN0f+1J1S4ZirnNyXvUczjrbzMuUoR1b7PEyqiK2gNOtI7G2UF9SyqrgeDaiUmBPyQ0X14Gig0/u+OJVTPTrviOzYLfcDNZQ8NZSXuQM1JD7XaPHUUPUKhtTnGmqeNiB0CoaIXK4hYp9rtOOt9qgh6jh+0P+5VoPfB0NUf…
1C153DAEE070C3FA1F0F24BB256EE1B5	1	sdf	JChemExcelHQwAAB+LCAAAAAAABACtlk1ywyAMhfc+hS4QBgnEz7rpMu1004N00fNXduLYRTTBUI8nQ76I5ycJcD44JbbenZKbLl/fyCEBEmUMljnQGe7XNIEjcAxglxuXz+3KOcMnWWun+Zs1Mpp/P5Hxke2OvcAq8eguVNAEtnuV9yMqET1fVchF7vWyqljjkbpVbhnpUXtGpyYv1K6i6nLACxpPKVd7dMDLpjKwXmQueuevo5R6M9pUHqwXfK6SONbr0uVlpNObl5FVt/VIqRyoy11F5ibiPi+wV/nTy1OVpuo2qNyqO7KnwRmONOxlUxk56x6s3S4VtacP1KVpN7avl6GMvKEkL8hBFZYZ6EYzYjm9+R+8rCoj7+lgvLM0eO7u6qJUunrUn…
554863FF01BF93A86FB28DBCEC583254	1	sdf	JChemExcelBQYAAB+LCAAAAAAABACllD1OBDEMRvs5RS5A5J84sWuWcpFoOAgF5+fLIAG73gpH0WjmjfLpSbbzZu5GQ598HNePT7bpjUWcJy0VubSfdRyNZ2Nrjf7s3xUR7V2I6Nhf1iMm77fRxRGKRR1/qT2324jH+0yZfTHZd8qM0P+lrD7EqOrinTXKLt7dNKou0VGnUXRhgoFUXZASscoujEqzV10ElZ5addHOg8ouikqbVF0GKh2r6mI4O8oue6a97LJnWrnmguNyPm8okGYKNDIFskyBZqZAK1MgzxQoMg2MSaJAzJky2jhTQUNlqmiQTMd5S99T29f3Hb229vJ6Ob4Aw2fPpgUGAAA=
95C4A896AF4867D5B66DFB1CBE8C3EBB	1	sdf	JChemExcelyQIAAB+LCAAAAAAABAClkj0OwjAMRvecwhfAsuOfODNlLIiFgzBwftJWAko7IGJZkfMifXpSfLUII5VDWBrvDzYP4JyDnVw4D/CqlAAKgAPQR7+r1gq3TERpujEWJ1umUNZpImyvBEdYR+z3nJJRi9GSojnqfymCHLXbRbCS1F4XRefQXhdDkdzt4kha9l0uv6Zw+6T5XNGGZEsb0i1tyLbU5k37pj6v4JqOAKfzkJ7+7mX9yQIAAA==
E6A515D03C30151C7193024853E27944	1	sdf	JChemExceljQ0AAB+LCAAAAAAABACtlk1ygzAMhfecwhfAY0mWf9ZNl2mnmx6ki56/whnq1HJJwDBMhnxRHnqyLPjglNh5mlOYrl/fwCEZQMwQIEPCi/k9pslQMJSNceWE8lmPnLP5ROfctHxzVq6W32e0PrK7Y+9mldg6GxWydLta2Yv5m8imSgTPN5UIyF0VfKQC1mPK3Vx2OVpz8ZYp9nN56Kjm4m3mf+ryMBe04Ml3c9nhCG3ieEIuqwrbeLhfyHLEvqMduXiLSbbBoCOWfwCNVrfmMlKXuo+Uo+dV5lN6d97o3R25bPTu82t0p7IxGZ5QWXt3Y0o9VKm9O5LLKTtgPmVPz7V3R+pS95Gqy45+qbmo59Gh6qJ1YbxfBp6Nd3UZyUWmCvBwX…
52BC90473E8039208541585FBC9516BF	1	sdf	JChemExcel6Q0AAB+LCAAAAAAABACtlk1SwzAMhfc5hS5QjyX5d01ZAsOGg7Dg/LykUxwiT0NiMplO+1V+0ZMSOe+xlOiDXkqeXj6/OKZCLFI5ceUiV/o5pok0U/BEt5OXz3bUWulDvPcTflyCkwIpfGOXol8ivcO/nt7oLvHo3KiICzmuVZ7odyIPVNTFLOGmUkqOXRXZU8HamGs3lwOOWi7qMks/l11HLZfgINKvy24u4jhoP5cDjtgFKcO5rFXq6fvFw0eIO9XdU7mvGHNED3L5u6NfuZyvS3uOjKMDKhErWEfv3Yi1cTiX5IJ6Gez0SuXBZNhVyXiOQt6ZUgdURiZmxmSo/+DorjJS3YJZp3m00xX3buHRXJrKSF2ao5FON5Xznb7wvELSW…
46184D5AAA37B1BE58C6052E9E853152	1	sdf	JChemExcelRQ4AAB+LCAAAAAAABACll0uS2zAMRPc6BS4wLHz4XWeynEzNJgfJIucPJJdDR63IFqnSgn4FtxtoUip/pVoTR3urdfn49VtSrsRJshSVxPpOf69lIasUhYi3+7boV2uNfiozL/7hLQVmsXVloYimtYKdMdM3ukuc3ZtKDFrd0LZyEX5Q+RxTaYl5zIuFVDTeerM82pGGmko79HKhIw0S7ZkXfaYiIWqd9sKeb0yTXu7fmMuITry83hGdzOWCl0eV4b1LLyX9gsp/d90FlZMTcKmj7mX8TPekc5Bajuciz7z0XZdD5tET0JMGlaHTWHw1Ope+Xybm8vCUmplL3y8nXp6q9Kf3yXQvqMxMt7/VSqg22lHyvZuOvQypzMwlh2ishxkNz…
B323F62103B2B89BDF4D4C8894149E95	1	sdf	JChemExcel3QMAAB+LCAAAAAAABAClk0sOAjEIQPc9BRewAVpaWDsuR+PGg7jw/DKfqGNnYSwhDX1NyUsIV1EVzOmgFsb7g6QoELNS4UTEA7wiBCAEMAD8yHeYGdwYEcN048iaylJRTnmqMPorwhG2LfZz7WKmuFQiYv91SbESS69Ljplrt4u4AeVeF4m6GvS4lCgVu12qTzp3u1SftKVeF/VJJ911ufzahfzzfG6oo9RSR7mljqSljkpLHdWWOtKW6rx939TmteQNHQFO5yE8ASW4Yf3dAwAA
F6D52C55FFEDA28FB67180C228AF79C5	1	sdf	JChemExcel3QMAAB+LCAAAAAAABAClk0sOAjEIQPc9BRewgRZaWDsuR+PGg7jw/DKfqGNnYSwhDX1NyUsIV1EV5HwwDOP9QVIUKCWlgiVbGuAVIQAhgAHgR77DzOCWEDFMtxST5rJUxJmnCqO/Ihxh22I/1y5mikslIvZflxwrJel14cipdruIGxD3ukjU1aDHpUSp2O1SfdLc7VJ90pZ7XdQnnXXX5fJrF/LP87mhjnJLHXFLHUlLHZWWOqotdaQt1Xn7vqnNa7mlI8DpPIQn+IAro90DAAA=
CB758585DC4F986646E9727A23163F76	1	sdf	JChemExcelqQUAAB+LCAAAAAAABACllD1OBDEMRvs5hS9A5J84Y9cs5SLRcBAKzs83gwTseiscRVHmRbGe5kvy5hHO055StuvHp/gKEtWQJWahF/pp20biJJOI//Tflpn0rsy8HV9r7MJ+zOZYmXbMeGCV6ZluSzzuZ5V9THX+rqIBtX9ViSGWbZcY4ZZdlxz4w7PpIgwD7bqgSubedhEkLdF1USS9rOtiQya3XQxJu3ZdJpLOvevi2DvbLo6ko+1y3GmTngu26zneUCCrFGhWCuSVAq1KgfZKgaJSoKw0cU0KBRKpVHCMK1UcqErtfEnv6Tye2Dt6JXp5vWxfL8i9ZakFAAA=
01CD0FE4A395A09656ED8C33FAB081CB	1	sdf	JChemExcel8QQAAB+LCAAAAAAABACllM1KRDEMRvd9iryAJb9tsnZcjuDGB3Hh85t7BXUmszIllPYEwoGv9M3cDVWegsf145NsORCz08JtyBf4WWMASfYA8E/9roiAd0bEcdxs6pazLzNc4zjhzC7CM9yOeFznlDXJt31Psc363ymB3HbZc9HSrotPEYyuS0xUa7vE3BZdF8JMWqXpQpRJu3ddKJOWtgtn0nt3XSSTZu66aCa9mi4EwOd+QxNJpYm00kRWaaJVaaJdaSKvNFFUGvmoCk1EVCmdP9I95eOruqNXgJfXy/gCIJz8+PEEAAA=
8BDFB8028DE66C44382BC6B654065CF8	1	sdf	JChemExcelOQQAAB+LCAAAAAAABAClk0tuAzEIQPc+BRco4mNsWHe6TKRscpAsev4yoyht4qyKhSz8LOEnYS7mbtT1I7Sdbt9sw4FFnAcNUtngsVoDZmAC+Bu/KyLgKkTU9lNHUbM9U5RJfc8I85bgE55LvI97lTA6XhF0m/G/KoZj9LLLQJ0eVZeJFNqrLhOdZtnF0UTKLpGdzk9TdInsNGvRhSk7bVUXZlQnqblwKhz7E02kK03UV5rIVpporDTRXGkiX2miWGkck/1CE+XIv9ATwNd5az/ez191OQQAAA==
28A2FF720A5AD080D7FCBD75FA663C96	1	sdf	JChemExcelCQQAAB+LCAAAAAAABAClk0GOwjAMRfc5hS9A5O/ErrMGliCx4SAsOD8ulM5UzSpEUeS89r8mlnpTd+VaDq2my+MJNSeIOAyMIidaR0oEJoCI/82/0VqjuzBzmneStUqZK2T1Ms0V53jKdKStoj8XC8SWrE/gUYsWk08WWn84C1sUB86qPngWZGk6fS21DluK2HKjwhi1RHTtbtUxS2R97a7BRy3QtnRDVWTcYvh0V0SGuhtxea8bGqi81w0NVPfvBtI9DWR7Gmjqfq1DA3nX26GBWo/O/9CWXojO11N6Af1YLhsJBAAA
